# Supplementary material for: Multi-omics integration and machine learning reveal gut-immune signatures in idiopathic pulmonary fibrosis: insights from bulk RNA-seq, single-cell profiles, spatial transcriptomics, and experimental validation
Source: Front Immunol. 2026 Mar 19;17:1730289. doi: 10.3389/fimmu.2026.1730289 (PMC13043422; doi:10.3389/fimmu.2026.1730289)
Supplement: Supplementary file 5 [file Table1.xlsx]

## Sheet: Overview
Title	Integration of multi-omics and machine learning deciphers gut–immune signatures in idiopathic pulmonary fibrosis: spanning bulk RNA-seq, single-cell profiles, and spatially resolved transcriptomics
Additional Files	Title
Supplementary Table1	Differentially expressed genes identified in IPF versus controls
Supplementary Table2	GO and KEGG enrichment analyses of DEGs in IPF
Supplementary Table3	Weighted gene co-expression network analysis modules associated with IPF
Supplementary Table4	Compilation of immune-related and gut microbiota-associated genes
Supplementary Table5	Protein–protein interaction network constructed using STRING for candidate genes
Supplementary Table6	GO and KEGG enrichment analyses of core genes
Supplementary Table7	Risk matrices of 113 ensemble machine learning models
Supplementary Table8	LM22 signature matrix used in CIBERSORT immune cell infiltration analysis
Supplementary Table9	Annotation of detailed cell subclusters from single-cell RNA-seq analysis
Supplementary Table10	Molecular docking results of candidate antifibrotic small-molecule ligands with core proteins
Supplementary Table11	GWAS data sources and instrumental variables for gut microbiota, IPF, and immune cells used in Mendelian randomization analysis
Supplementary Table12	Mendelian randomization estimates and mediation analyses of gut microbiota, IPF, and immune cells
Supplementary Table13	RT-qPCR primer sequences and ELISA kits for validation of core genes in human and animal samples
Supplementary Figure1	Extended two-sample Mendelian randomization (MR) results supporting the gut–immune–IPF axis
Supplementary Figure2	Post-normalization expression distributions for the merged discovery cohorts (GSE32537 and GSE110147) shown by boxplots
Supplementary Figure3	Principal component analysis (PCA) of the merged discovery cohorts before and after ComBat batch-effect correction
Supplementary Figure4	Step-by-step workflow for integrated discovery and validation of gut–immune IPF signatures across multi-omics and experimental validation

## Sheet: S1
Supplementary Table1: Differentially expressed genes identified in IPF versus controls
	logFC	AveExpr	t	P.Value	adj.P.Val	B
CBS	-1.14296	6.2608	-24.1853	4.71e-62	3.84e-58	130.692
PSD3	1.19421	7.50052	22.8093	3.09e-58	1.26e-54	121.988
COL14A1	2.10255	8.73544	21.8421	1.72e-55	4.68e-52	115.726
HMCN1	1.51954	8.73874	21.6956	4.52e-55	9.23e-52	114.767
GPX3	-1.49122	9.58838	-20.815	1.6e-52	2.61e-49	108.95
ASPN	2.63989	8.18451	20.5815	7.7e-52	1.05e-48	107.391
SYTL2	1.14308	6.80986	20.5183	1.18e-51	1.37e-48	106.969
NECAB1	-1.90549	5.89817	-20.1334	1.6e-50	1.63e-47	104.383
PTGFRN	1.15566	8.10739	19.9422	5.87e-50	5.32e-47	103.092
ROBO1	0.853223	8.1332	19.3239	4.05e-48	3.3e-45	98.8913
TNFRSF19	1.10497	7.83184	19.1639	1.22e-47	9.05e-45	97.7971
SSPN	0.971224	8.31804	19.1051	1.83e-47	1.18e-44	97.3951
ECHDC3	-0.89763	6.51418	-19.1013	1.88e-47	1.18e-44	97.3688
BTNL8	-0.86066	5.00032	-18.7007	3.01e-46	1.75e-43	94.6157
ADRA1A	-1.11525	5.39611	-18.6835	3.39e-46	1.84e-43	94.4972
S100A12	-2.17085	5.70385	-18.6444	4.45e-46	2.27e-43	94.227
KLHL13	1.30547	5.82194	18.6319	4.85e-46	2.33e-43	94.1412
CFH	1.48455	10.0375	18.5327	9.68e-46	4.39e-43	93.4563
SFRP2	2.33689	8.50471	18.4764	1.43e-45	5.93e-43	93.0673
CORO6	-0.80024	5.9327	-18.4743	1.45e-45	5.93e-43	93.0527
GALNT18	-1.06928	6.92396	-18.4649	1.55e-45	6.03e-43	92.9873
CDH3	1.56338	7.31518	18.3146	4.43e-45	1.64e-42	91.9468
NLRP12	-0.90771	5.13162	-18.3083	4.62e-45	1.64e-42	91.9034
LSS	-0.89034	7.51139	-18.1619	1.29e-44	4.38e-42	90.8873
SESN3	1.21929	8.47073	18.1292	1.62e-44	5.28e-42	90.6603
SLCO4A1	-1.93454	6.86681	-18.0615	2.6e-44	8.16e-42	90.19
SUN2	-0.76458	8.33854	-17.9057	7.75e-44	2.34e-41	89.1048
DCXR	-0.7783	8.7639	-17.7588	2.17e-43	6.34e-41	88.0808
ADIPOR2	-0.85615	7.86988	-17.6392	5.05e-43	1.42e-40	87.2446
MPP3	-0.99659	6.41643	-17.5001	1.35e-42	3.66e-40	86.2713
IRS2	-0.91869	7.25312	-17.4002	2.72e-42	7.17e-40	85.5712
MAP3K6	-0.85632	7.88777	-17.3448	4.03e-42	1.03e-39	85.1828
VSIG10	-0.76005	6.02755	-17.2585	7.41e-42	1.83e-39	84.577
LTBP1	1.27223	9.5582	17.2006	1.12e-41	2.68e-39	84.1705
RPS6KA2	-0.78523	8.46866	-17.138	1.74e-41	4.06e-39	83.7301
COL1A1	1.96921	10.3506	17.1201	1.97e-41	4.47e-39	83.6047
CSF3R	-1.38367	7.42471	-17.0314	3.7e-41	8.16e-39	82.9805
NPR1	-1.26105	6.58103	-16.9596	6.16e-41	1.32e-38	82.4749
FAT1	1.03167	8.44715	16.8898	1.01e-40	2.11e-38	81.9828
FANCE	-0.6422	5.91481	-16.8706	1.16e-40	2.36e-38	81.8474
COL3A1	1.9096	10.3732	16.8132	1.74e-40	3.46e-38	81.4423
TTC3	0.961797	8.46884	16.8101	1.78e-40	3.46e-38	81.4206
CD24	2.00642	8.39178	16.7419	2.89e-40	5.49e-38	80.9391
DCLK1	1.45147	6.76602	16.7055	3.74e-40	6.94e-38	80.6824
SNX22	-0.7797	6.1517	-16.642	5.88e-40	1.07e-37	80.2334
S100A9	-1.3855	7.36057	-16.572	9.69e-40	1.72e-37	79.7383
FAH	-0.76423	6.68032	-16.506	1.55e-39	2.69e-37	79.2718
CACNA2D3	-0.74102	5.37223	-16.4953	1.67e-39	2.84e-37	79.1962
CNTN3	1.17158	5.70426	16.3908	3.52e-39	5.87e-37	78.456
TRIM2	1.16868	7.55411	16.3773	3.88e-39	6.33e-37	78.3603
IP6K3	-0.66596	5.69988	-16.3473	4.81e-39	7.63e-37	78.1476
P2RY1	-1.22463	6.70821	-16.3457	4.86e-39	7.63e-37	78.1367
GALNT13	-1.10438	4.41332	-16.3078	6.37e-39	9.81e-37	77.8679
LRRC17	1.41368	5.8192	16.2784	7.85e-39	1.18e-36	77.6597
HIF3A	-1.14853	6.93962	-16.2765	7.96e-39	1.18e-36	77.6461
F2RL3	-1.26441	6.17077	-16.2736	8.13e-39	1.19e-36	77.6254
FAM167A	-0.88912	5.64442	-16.2686	8.43e-39	1.21e-36	77.59
DIO2	1.22448	5.29067	16.2015	1.36e-38	1.92e-36	77.1138
ZMAT3	0.668038	7.57288	16.1464	2.02e-38	2.79e-36	76.7231
FZD5	-0.79334	7.4997	-16.1311	2.25e-38	3.06e-36	76.6143
WFDC12	-0.84132	5.41423	-16.1286	2.29e-38	3.07e-36	76.5966
SULF1	1.51618	8.10362	16.1123	2.57e-38	3.36e-36	76.4808
CHRM3	-0.84764	4.80258	-16.1111	2.6e-38	3.36e-36	76.4721
EPHA3	1.33035	6.8379	16.1055	2.7e-38	3.45e-36	76.4325
STARD8	-0.96305	6.88914	-16.0464	4.12e-38	5.18e-36	76.0127
GOLM1	1.26904	8.04389	16.0214	4.93e-38	6.1e-36	75.8354
CA4	-1.12268	6.4331	-15.9978	5.84e-38	7.12e-36	75.6672
CRTAC1	-1.52501	6.76964	-15.97	7.12e-38	8.55e-36	75.4701
POLR3H	-0.64063	7.18965	-15.862	1.54e-37	1.83e-35	74.7018
MYRF	-1.11342	6.20274	-15.8303	1.94e-37	2.26e-35	74.4767
PLLP	-1.31502	8.09536	-15.7911	2.57e-37	2.93e-35	74.1973
KDM5B	0.617423	8.40867	15.7898	2.59e-37	2.93e-35	74.1885
PNMT	-0.86403	5.55142	-15.7814	2.75e-37	3.07e-35	74.1287
AIG1	0.575639	7.65535	15.7711	2.96e-37	3.27e-35	74.0553
FCN3	-2.56327	8.28893	-15.726	4.09e-37	4.45e-35	73.7344
ACVRL1	-1.20899	7.54912	-15.7094	4.61e-37	4.95e-35	73.6158
PDE7B	1.01829	6.74331	15.6917	5.23e-37	5.54e-35	73.4901
MAN2A2	-0.61742	7.63756	-15.6349	7.86e-37	8.16e-35	73.0854
RASIP1	-0.86916	6.71252	-15.6343	7.9e-37	8.16e-35	73.0809
BCAT2	-0.68192	7.10643	-15.631	8.09e-37	8.25e-35	73.0575
CCDC85A	-0.83111	6.08716	-15.5993	1.01e-36	1.02e-34	72.8317
GPR4	-1.19348	6.74449	-15.4565	2.83e-36	2.81e-34	71.8141
S1PR1	-1.04641	7.40322	-15.4105	3.94e-36	3.83e-34	71.4857
S100A8	-1.67184	7.70196	-15.4096	3.96e-36	3.83e-34	71.4798
MMP7	2.78901	8.05481	15.4085	3.99e-36	3.83e-34	71.4719
HPCAL1	-0.92183	7.95562	-15.3688	5.31e-36	5.04e-34	71.1883
TP53BP1	0.696346	7.57595	15.3459	6.26e-36	5.87e-34	71.0253
LILRA5	-0.94374	5.36656	-15.3391	6.57e-36	6.09e-34	70.9767
ID1	-1.36662	7.76922	-15.3196	7.56e-36	6.93e-34	70.8372
AFF3	-1.39367	6.45336	-15.3078	8.23e-36	7.46e-34	70.7535
SEMA3C	0.924244	8.37482	15.2766	1.03e-35	9.23e-34	70.5309
ADGRG3	-1.09466	6.07721	-15.239	1.35e-35	1.2e-33	70.2618
ARHGAP6	-0.90369	6.39793	-15.2334	1.4e-35	1.23e-33	70.2223
NAALADL2	0.921456	6.36502	15.2039	1.74e-35	1.51e-33	70.0116
PGS1	-0.57905	7.78906	-15.2007	1.78e-35	1.53e-33	69.9888
HSPA4L	1.60582	6.27337	15.1974	1.82e-35	1.55e-33	69.9655
C1ORF210	-0.78158	5.93321	-15.1675	2.26e-35	1.9e-33	69.752
IZUMO1	-0.62073	4.78575	-15.1361	2.83e-35	2.35e-33	69.5276
CROT	0.937152	7.35579	15.1052	3.53e-35	2.91e-33	69.3066
SDR16C5	-1.51732	6.5935	-15.0794	4.25e-35	3.47e-33	69.1222
ITLN2	-1.17624	4.90468	-15.0738	4.42e-35	3.58e-33	69.0827
BTNL9	-1.71194	7.22769	-15.0677	4.62e-35	3.7e-33	69.0389
HYAL1	-0.91192	7.442	-15.0556	5.04e-35	4e-33	68.9525
DENND3	-0.90415	8.22078	-15.0391	5.68e-35	4.46e-33	68.8343
CFI	0.903421	8.3903	15.0148	6.76e-35	5.26e-33	68.6612
MFSD2A	-1.44845	8.17249	-15.0095	7.03e-35	5.41e-33	68.6231
CHPT1	-0.79412	8.52331	-15.0081	7.1e-35	5.41e-33	68.6132
COL15A1	1.22374	7.58834	14.9686	9.43e-35	7.13e-33	68.3307
TSHZ2	0.872779	6.65576	14.9404	1.16e-34	8.66e-33	68.129
ITGA2B	-0.8216	5.50514	-14.934	1.21e-34	8.98e-33	68.0837
ENTPD1	0.75709	8.52922	14.9181	1.36e-34	9.98e-33	67.97
FURIN	-0.70751	7.29395	-14.9134	1.4e-34	1.02e-32	67.9367
CCND2	0.694946	9.67845	14.8909	1.65e-34	1.19e-32	67.7755
FRK	0.931167	7.06779	14.8765	1.83e-34	1.31e-32	67.6726
NDRG4	-0.96892	6.5175	-14.869	1.93e-34	1.37e-32	67.6187
PCTP	-0.68849	7.02785	-14.8478	2.25e-34	1.58e-32	67.4675
CP	2.88097	8.22439	14.8173	2.8e-34	1.95e-32	67.2495
DNM2	-0.54214	8.8008	-14.7955	3.28e-34	2.27e-32	67.0938
NIM1K	-0.59919	5.13558	-14.7701	3.94e-34	2.7e-32	66.9122
MGAM	-1.79718	5.92274	-14.7419	4.82e-34	3.28e-32	66.7104
FASN	-1.43968	7.94325	-14.7304	5.24e-34	3.53e-32	66.6278
NFE2	-0.67007	5.1093	-14.7294	5.28e-34	3.53e-32	66.6212
TSPAN14	-0.53273	8.76227	-14.7184	5.71e-34	3.79e-32	66.5425
SLC5A9	-1.02199	5.37673	-14.6835	7.34e-34	4.83e-32	66.2926
COL1A2	1.3759	11.1449	14.6822	7.41e-34	4.84e-32	66.2837
ALOX12	-0.53465	4.80486	-14.6781	7.63e-34	4.94e-32	66.2543
PISD	-0.51342	6.95645	-14.6686	8.18e-34	5.25e-32	66.1862
TSPAN2	0.839521	7.2468	14.667	8.27e-34	5.27e-32	66.1745
TMEM120A	-0.58385	6.76917	-14.661	8.64e-34	5.47e-32	66.1315
PAPSS2	-1.04988	9.17695	-14.655	9.02e-34	5.65e-32	66.0888
THY1	1.51489	7.90243	14.6542	9.07e-34	5.65e-32	66.0835
ANKRD36B	1.08799	9.30729	14.6451	9.68e-34	5.99e-32	66.0184
ST6GALNAC3	-0.92808	5.66688	-14.6206	1.16e-33	7.09e-32	65.8426
MMP25	-0.74009	6.09312	-14.6127	1.22e-33	7.45e-32	65.786
MTHFR	-0.53966	7.03111	-14.5973	1.37e-33	8.26e-32	65.6759
CXCL14	1.13943	7.69185	14.5534	1.87e-33	1.13e-31	65.3619
DZIP1	0.630757	6.91556	14.5406	2.05e-33	1.22e-31	65.2709
FUT8	0.790737	8.04832	14.524	2.32e-33	1.37e-31	65.1516
SEL1L3	0.889916	9.23966	14.4818	3.14e-33	1.84e-31	64.8502
ANTXR1	0.770827	9.26073	14.4556	3.79e-33	2.21e-31	64.6625
SLC1A5	-0.62397	7.88821	-14.4463	4.05e-33	2.35e-31	64.5961
MXRA5	1.14025	8.23542	14.4246	4.74e-33	2.72e-31	64.4409
IL13RA2	1.57734	5.21021	14.3824	6.42e-33	3.67e-31	64.1389
RASSF9	1.20706	6.45575	14.3779	6.63e-33	3.76e-31	64.1069
RHOBTB2	-0.87959	8.13322	-14.3631	7.38e-33	4.16e-31	64.0006
MFSD13A	-0.71813	6.6434	-14.3509	8.06e-33	4.51e-31	63.9137
ITGA10	-1.04395	6.09911	-14.3282	9.5e-33	5.27e-31	63.7507
TWSG1	0.490768	8.34852	14.324	9.79e-33	5.4e-31	63.721
RAB17	-0.75364	6.42319	-14.2759	1.38e-32	7.58e-31	63.3772
TOX2	-0.66839	6.13915	-14.2723	1.42e-32	7.73e-31	63.3507
GAB2	-0.71554	7.33018	-14.2658	1.49e-32	7.99e-31	63.3049
PLCB4	0.929436	6.81955	14.2658	1.49e-32	7.99e-31	63.3044
HAL	-0.72867	5.52496	-14.2487	1.68e-32	8.98e-31	63.1822
ANKRD36	1.21711	9.40983	14.2137	2.17e-32	1.15e-30	62.9318
ITGB8	1.1675	7.38071	14.188	2.61e-32	1.37e-30	62.7475
IL4R	-0.66161	8.6346	-14.1873	2.62e-32	1.37e-30	62.7431
LILRA1	-0.97564	5.95174	-14.1857	2.65e-32	1.38e-30	62.7316
ANK2	0.931354	6.37491	14.1832	2.7e-32	1.39e-30	62.7134
DZIP3	1.47889	7.05191	14.1743	2.88e-32	1.48e-30	62.6497
STX3	-0.52866	7.5241	-14.1505	3.41e-32	1.73e-30	62.4799
CRISPLD1	1.21789	5.91724	14.1505	3.42e-32	1.73e-30	62.4797
CASKIN2	-0.84264	7.23293	-14.1397	3.69e-32	1.86e-30	62.402
ECM2	1.12288	7.12085	14.1363	3.78e-32	1.89e-30	62.3779
GPX8	1.12895	6.77206	14.1242	4.13e-32	2.05e-30	62.2915
CERS2	-0.4858	9.43194	-14.1038	4.78e-32	2.36e-30	62.1458
FNDC1	1.27955	6.29221	14.1001	4.91e-32	2.41e-30	62.1192
AFMID	-0.49429	6.95693	-14.0605	6.53e-32	3.19e-30	61.8358
RNF182	-0.92356	5.68202	-14.0588	6.61e-32	3.21e-30	61.8236
LRRC32	-1.15972	7.93428	-14.0559	6.75e-32	3.26e-30	61.8027
BEST1	-0.62887	5.94087	-14.0503	7.03e-32	3.37e-30	61.763
ATOH8	-0.79355	6.67233	-14.0348	7.86e-32	3.75e-30	61.652
ENAH	0.734288	8.22176	14.0254	8.41e-32	3.99e-30	61.5847
PAM	0.560953	9.21832	14.0068	9.62e-32	4.5e-30	61.4512
TP53INP1	0.858588	9.05272	14.0066	9.64e-32	4.5e-30	61.4497
MID1IP1	-0.66632	8.06365	-14.0065	9.64e-32	4.5e-30	61.4491
FRMD6	0.788291	6.94689	13.9782	1.18e-31	5.48e-30	61.2467
INPP5K	-0.68213	7.51956	-13.9306	1.67e-31	7.68e-30	60.9064
KLHL4	0.946647	5.30905	13.9251	1.73e-31	7.95e-30	60.8669
CDH2	1.20482	6.36159	13.9161	1.85e-31	8.43e-30	60.8028
C5AR2	-0.68088	5.59596	-13.8954	2.15e-31	9.73e-30	60.6549
MACC1	1.19114	8.33923	13.88	2.4e-31	1.08e-29	60.5443
WLS	0.641382	9.63283	13.8713	2.55e-31	1.14e-29	60.4825
FES	-0.56387	6.20399	-13.8648	2.68e-31	1.19e-29	60.4355
ESAM	-1.04013	7.13659	-13.8421	3.15e-31	1.4e-29	60.2732
IL6R	-0.58376	7.44071	-13.8356	3.3e-31	1.46e-29	60.2267
RGS5	1.06689	9.3205	13.8271	3.51e-31	1.54e-29	60.1659
LIN7A	-0.7076	5.8191	-13.8259	3.54e-31	1.55e-29	60.1577
TFE3	-0.61835	7.45193	-13.8174	3.76e-31	1.63e-29	60.0968
HRH2	-0.71106	5.78643	-13.8156	3.81e-31	1.65e-29	60.0842
KCNMB4	-0.93824	6.95925	-13.7965	4.38e-31	1.88e-29	59.9469
PCDH7	0.868937	6.21875	13.7695	5.31e-31	2.27e-29	59.7544
NBEAL2	-0.59323	7.54251	-13.7679	5.38e-31	2.29e-29	59.7425
STARD3NL	-0.63687	7.43828	-13.7447	6.36e-31	2.69e-29	59.5766
MATN3	-1.07544	5.54322	-13.727	7.22e-31	3.04e-29	59.45
HLTF	0.715223	7.15609	13.7243	7.36e-31	3.08e-29	59.4309
CPLANE1	0.809366	7.2468	13.723	7.43e-31	3.09e-29	59.4215
IL17RA	-0.56547	7.87934	-13.7075	8.31e-31	3.44e-29	59.311
PADI4	-0.71627	5.25761	-13.6932	9.2e-31	3.79e-29	59.2089
KIR2DL4	-0.60814	5.38588	-13.6846	9.8e-31	4.02e-29	59.147
RGCC	-1.14573	9.55002	-13.6806	1.01e-30	4.12e-29	59.1182
WWC3	-0.55143	7.94793	-13.659	1.18e-30	4.78e-29	58.9644
RRP9	-0.59455	6.34458	-13.64	1.35e-30	5.46e-29	58.8282
BLVRB	-0.66155	7.11461	-13.6375	1.37e-30	5.53e-29	58.8106
AFF2	-0.80636	5.94781	-13.619	1.57e-30	6.29e-29	58.6778
ZNF711	0.736827	5.49961	13.614	1.63e-30	6.48e-29	58.6424
B3GALNT2	0.639687	7.55684	13.5957	1.86e-30	7.36e-29	58.5119
PCSK9	-0.71069	6.14788	-13.5863	1.99e-30	7.84e-29	58.4445
OGN	1.24161	7.66051	13.5789	2.1e-30	8.23e-29	58.3918
FUT1	-0.6283	6.10865	-13.5621	2.37e-30	9.24e-29	58.2717
NEK1	0.740505	7.23191	13.5545	2.5e-30	9.71e-29	58.2173
NCF4	-0.82202	6.47794	-13.539	2.79e-30	1.08e-28	58.1065
CCDC80	1.77423	9.38527	13.5358	2.86e-30	1.1e-28	58.0832
CXCL12	0.883407	8.60421	13.5229	3.14e-30	1.2e-28	57.9914
PKDCC	-0.85968	6.87216	-13.5157	3.3e-30	1.26e-28	57.9402
CNTROB	-0.58209	6.78608	-13.5101	3.44e-30	1.31e-28	57.8997
OLAH	-0.88889	3.76151	-13.5044	3.58e-30	1.35e-28	57.8595
SPATA18	1.99056	8.00988	13.494	3.86e-30	1.45e-28	57.7851
POSTN	1.91688	9.40195	13.4872	4.06e-30	1.52e-28	57.7363
TMEM100	-2.11985	6.68828	-13.4867	4.07e-30	1.52e-28	57.7325
CEP97	0.804919	6.94844	13.4754	4.42e-30	1.64e-28	57.6521
PRKACB	0.60126	7.63019	13.4648	4.76e-30	1.76e-28	57.5766
DUOX1	-1.09532	8.20578	-13.4642	4.79e-30	1.76e-28	57.5719
PRX	-0.79429	6.47539	-13.4546	5.13e-30	1.88e-28	57.5032
RFLNB	-0.77573	7.50403	-13.4518	5.23e-30	1.91e-28	57.4833
FGFR4	-0.91855	7.15779	-13.4478	5.39e-30	1.95e-28	57.455
TLCD1	-0.57277	5.67649	-13.4432	5.57e-30	2.01e-28	57.4219
SLC27A3	-0.80558	7.56334	-13.4377	5.79e-30	2.08e-28	57.383
SYN2	-0.66673	5.6846	-13.4335	5.97e-30	2.14e-28	57.3531
MYOF	0.674318	9.69079	13.4178	6.68e-30	2.38e-28	57.2408
MEFV	-0.9074	6.01985	-13.4122	6.96e-30	2.47e-28	57.2009
FAM13C	0.988447	7.61875	13.4054	7.31e-30	2.58e-28	57.1519
NKD1	-0.78732	7.02113	-13.4016	7.51e-30	2.64e-28	57.1252
PRSS12	1.5509	7.58866	13.3868	8.35e-30	2.92e-28	57.0193
GPIHBP1	-0.90948	6.79152	-13.3863	8.38e-30	2.92e-28	57.0158
COL6A3	1.2554	10.3494	13.3757	9.05e-30	3.14e-28	56.9401
FAM107A	-0.94701	7.70732	-13.3717	9.31e-30	3.22e-28	56.9114
LILRA2	-0.82736	5.12314	-13.3267	1.29e-29	4.43e-28	56.59
MOCS1	-0.61538	6.6401	-13.3031	1.52e-29	5.23e-28	56.4216
VWA5A	0.66888	7.64639	13.2912	1.66e-29	5.67e-28	56.3369
PDP2	-0.55276	6.61081	-13.288	1.7e-29	5.74e-28	56.3142
MMP16	0.921232	5.34638	13.2878	1.7e-29	5.74e-28	56.3124
LRRN1	1.19588	5.92675	13.2878	1.7e-29	5.74e-28	56.312
COL17A1	1.0985	6.45319	13.2868	1.71e-29	5.76e-28	56.3056
PVR	-0.67225	7.40586	-13.278	1.83e-29	6.1e-28	56.2428
PHC2	-0.49421	6.88904	-13.2777	1.83e-29	6.1e-28	56.2405
GATA2	-0.95475	7.06769	-13.2738	1.88e-29	6.24e-28	56.2127
TIA1	0.683801	9.38521	13.2533	2.18e-29	7.21e-28	56.0659
PEX5	-0.44242	6.99494	-13.252	2.2e-29	7.25e-28	56.0568
SHE	-0.68077	7.53067	-13.2483	2.26e-29	7.39e-28	56.0307
GLT1D1	-0.99243	5.94473	-13.2482	2.26e-29	7.39e-28	56.0299
PTH1R	-0.59943	6.09248	-13.2335	2.51e-29	8.18e-28	55.9249
VSIR	-0.57999	7.34829	-13.2232	2.71e-29	8.77e-28	55.8516
PCYT2	-0.5985	7.25205	-13.2056	3.07e-29	9.91e-28	55.7262
ZNF260	0.672844	6.99097	13.2052	3.08e-29	9.91e-28	55.7227
CEP126	1.35639	6.79157	13.1928	3.37e-29	1.08e-27	55.6349
OTULINL	-0.88881	8.0038	-13.19	3.44e-29	1.1e-27	55.6142
ABCC8	-0.68573	5.71515	-13.1886	3.47e-29	1.1e-27	55.6048
RILPL2	-0.53378	7.43133	-13.1879	3.49e-29	1.1e-27	55.5992
FGF14	1.31142	6.85534	13.1863	3.53e-29	1.11e-27	55.5885
SHMT1	-0.59023	6.35216	-13.1777	3.76e-29	1.18e-27	55.5268
COG6	0.648408	8.04919	13.1766	3.78e-29	1.18e-27	55.5193
PROK2	-1.16696	6.63006	-13.1755	3.82e-29	1.19e-27	55.5108
CSRNP3	0.665001	5.68398	13.1602	4.26e-29	1.32e-27	55.4017
UNC13D	-0.74272	7.0276	-13.1348	5.11e-29	1.58e-27	55.2208
GSTA4	-0.662	7.1945	-13.1294	5.31e-29	1.64e-27	55.1821
TAL1	-0.7134	6.31595	-13.1021	6.47e-29	1.98e-27	54.9875
SYNPO2	1.54582	8.56796	13.0923	6.94e-29	2.12e-27	54.9177
PAMR1	1.07529	6.88624	13.0897	7.07e-29	2.15e-27	54.8989
GPRIN2	-0.71553	6.3258	-13.0647	8.46e-29	2.57e-27	54.721
TRERF1	0.774864	7.01171	13.0584	8.85e-29	2.68e-27	54.6758
NET1	0.689734	8.26832	13.0529	9.2e-29	2.77e-27	54.6369
AP5B1	-0.55863	6.55246	-13.0051	1.3e-28	3.89e-27	54.2961
RASGRP4	-0.63226	6.03109	-12.9944	1.4e-28	4.19e-27	54.2202
SIGLEC10	-0.87191	6.23946	-12.9843	1.51e-28	4.49e-27	54.1482
MOXD1	0.964165	8.82341	12.9819	1.53e-28	4.55e-27	54.1309
ABCC5	0.763287	7.28327	12.98	1.55e-28	4.59e-27	54.1174
MAMLD1	-0.61284	6.37501	-12.9792	1.56e-28	4.6e-27	54.1115
ADRA1B	-0.56841	6.25693	-12.9679	1.69e-28	4.97e-27	54.0312
PGM2L1	1.00748	6.70135	12.9549	1.86e-28	5.44e-27	53.9386
HELLS	0.872909	5.28616	12.9413	2.05e-28	5.98e-27	53.8419
TMEM97	-0.72007	7.17008	-12.9303	2.22e-28	6.44e-27	53.7638
GEM	1.22207	8.25772	12.9056	2.65e-28	7.64e-27	53.5879
SHANK3	-0.75624	7.07795	-12.9055	2.65e-28	7.64e-27	53.5871
CCNB1IP1	-0.46497	6.48565	-12.8978	2.8e-28	8.05e-27	53.5318
CHRM2	-0.72958	4.85286	-12.8829	3.12e-28	8.93e-27	53.4259
CARHSP1	-0.62754	7.22407	-12.878	3.23e-28	9.21e-27	53.3914
KLF15	-0.84117	7.04511	-12.874	3.32e-28	9.45e-27	53.3625
NOTCH4	-0.96449	7.47906	-12.8733	3.34e-28	9.47e-27	53.3575
CYSLTR1	0.931899	7.14036	12.8546	3.82e-28	1.08e-26	53.2248
FADS1	-0.84742	7.70097	-12.8476	4.01e-28	1.13e-26	53.1751
TEAD4	-0.59716	6.58466	-12.8437	4.13e-28	1.16e-26	53.1468
ANKMY2	0.57935	6.96126	12.8422	4.17e-28	1.17e-26	53.1365
PLA2G1B	-1.82584	6.98372	-12.8289	4.59e-28	1.28e-26	53.0416
TUBB1	-0.87208	5.12861	-12.8257	4.7e-28	1.3e-26	53.0188
EFR3B	-0.68035	6.03594	-12.825	4.72e-28	1.31e-26	53.0143
DMD	0.929656	6.94645	12.8139	5.11e-28	1.41e-26	52.935
PPIC	0.699334	8.33984	12.801	5.61e-28	1.54e-26	52.8434
FAM89A	-0.65992	6.61454	-12.7913	6.01e-28	1.65e-26	52.7744
PRR16	-0.55596	5.27073	-12.7824	6.41e-28	1.75e-26	52.7107
CDH13	-1.09	7.37246	-12.771	6.95e-28	1.89e-26	52.6295
FADS3	-0.7115	7.6798	-12.7594	7.55e-28	2.05e-26	52.5473
ARRB1	-0.79263	8.95125	-12.7562	7.73e-28	2.09e-26	52.5247
OSBPL3	0.810876	7.66531	12.7393	8.73e-28	2.35e-26	52.4041
PRUNE2	1.2029	6.96798	12.734	9.06e-28	2.43e-26	52.3667
SERPINF2	-0.6696	6.04657	-12.7333	9.11e-28	2.43e-26	52.3616
CACNB1	-0.55133	6.67764	-12.7331	9.12e-28	2.43e-26	52.36
RNASE2	-1.0937	5.13595	-12.7323	9.17e-28	2.44e-26	52.3548
EPAS1	-0.91811	11.1513	-12.7286	9.42e-28	2.5e-26	52.3281
PEBP4	-1.82337	8.19744	-12.7227	9.82e-28	2.59e-26	52.2867
TNFRSF21	0.701421	8.44303	12.7179	1.02e-27	2.68e-26	52.252
NUDT16	-0.58104	7.39322	-12.7146	1.04e-27	2.73e-26	52.2286
MVD	-0.57642	6.82373	-12.7114	1.07e-27	2.79e-26	52.2063
FGR	-0.78216	8.13296	-12.7108	1.07e-27	2.79e-26	52.2015
ADAMTS8	-0.76981	7.34445	-12.7067	1.1e-27	2.86e-26	52.1725
TMEM204	-0.94942	8.71152	-12.6987	1.17e-27	3.02e-26	52.1155
FTO	0.591512	8.82688	12.6968	1.18e-27	3.06e-26	52.1022
PITPNM2	-0.64949	6.38648	-12.6734	1.4e-27	3.6e-26	51.9362
INMT	-1.31447	9.79375	-12.6576	1.57e-27	4.02e-26	51.8234
HOPX	-0.82356	7.03294	-12.6549	1.6e-27	4.08e-26	51.8041
TDRD10	-0.60951	5.92971	-12.6546	1.6e-27	4.08e-26	51.8025
GFOD1	-0.76776	6.64345	-12.6511	1.64e-27	4.17e-26	51.7773
STX11	-1.09361	7.90533	-12.632	1.88e-27	4.77e-26	51.6418
ENC1	0.633292	7.10701	12.629	1.92e-27	4.86e-26	51.6208
TTC39C	0.561257	7.28449	12.6284	1.93e-27	4.86e-26	51.6162
CFAP69	1.18993	6.09094	12.6242	1.99e-27	5e-26	51.5861
DUOXA1	-0.74779	8.15796	-12.5995	2.37e-27	5.94e-26	51.4113
VGLL3	-0.81274	7.97091	-12.596	2.43e-27	6.07e-26	51.3865
MKNK2	-0.6342	8.39371	-12.5843	2.65e-27	6.58e-26	51.3034
TIMP3	-0.68829	10.6896	-12.5841	2.65e-27	6.58e-26	51.3013
CC2D2A	1.06477	6.98233	12.5783	2.76e-27	6.83e-26	51.2607
GGTLC1	-0.81539	5.73129	-12.5779	2.77e-27	6.83e-26	51.2574
FOXF1	-0.82711	6.36087	-12.5771	2.79e-27	6.85e-26	51.2521
KRT5	2.52984	7.76963	12.5707	2.92e-27	7.15e-26	51.2064
WDR49	2.05273	7.05967	12.5684	2.97e-27	7.25e-26	51.1902
ITGAV	0.660594	9.58181	12.5657	3.02e-27	7.36e-26	51.1711
HHLA2	1.61261	5.81135	12.551	3.36e-27	8.16e-26	51.0668
PAK1	0.593154	7.98877	12.543	3.56e-27	8.61e-26	51.01
TEX9	1.60868	6.17211	12.5323	3.84e-27	9.27e-26	50.9341
CDC42EP2	-0.61461	7.0094	-12.5297	3.91e-27	9.42e-26	50.9153
VIPR1	-1.7797	8.14299	-12.5285	3.94e-27	9.47e-26	50.9069
NDRG1	-0.52277	9.29003	-12.5274	3.97e-27	9.51e-26	50.8994
HYAL2	-0.7244	7.46767	-12.5259	4.02e-27	9.59e-26	50.8887
SMAD6	-1.34858	7.48449	-12.5224	4.12e-27	9.81e-26	50.8636
TOGARAM1	0.7277	7.21107	12.5068	4.61e-27	1.09e-25	50.7531
ZNF521	0.90917	6.82469	12.503	4.73e-27	1.12e-25	50.7263
SLCO1A2	-0.84666	3.84309	-12.5015	4.78e-27	1.13e-25	50.7155
PMM1	-0.55647	6.72866	-12.4968	4.95e-27	1.16e-25	50.6822
TNS2	-0.78798	8.33931	-12.4688	6.04e-27	1.42e-25	50.4833
LGR4	0.763462	6.99358	12.4592	6.47e-27	1.51e-25	50.4153
LDLRAD4	0.494286	7.25615	12.4564	6.61e-27	1.54e-25	50.3954
CLDN1	1.48004	8.4509	12.4437	7.23e-27	1.68e-25	50.3056
SPATS2L	0.48384	8.7298	12.4356	7.66e-27	1.78e-25	50.248
EFNB1	-0.62654	6.6026	-12.4318	7.87e-27	1.82e-25	50.2214
FAP	1.42224	6.4578	12.4295	8e-27	1.84e-25	50.2051
ELK3	0.475715	8.1507	12.4273	8.13e-27	1.87e-25	50.189
KL	-0.80788	6.50448	-12.425	8.26e-27	1.89e-25	50.1729
LSM6	-0.56717	6.76115	-12.4232	8.37e-27	1.91e-25	50.16
DPYSL3	0.728641	8.52648	12.423	8.38e-27	1.91e-25	50.1589
TMEM38A	-0.5605	6.19898	-12.4215	8.48e-27	1.93e-25	50.1478
RBFOX2	0.454159	8.56737	12.4099	9.21e-27	2.09e-25	50.0657
CTH	-0.86585	5.53272	-12.4022	9.73e-27	2.2e-25	50.0112
NR1H2	-0.46574	7.41046	-12.3977	1e-26	2.26e-25	49.9793
CLEC1B	-0.6283	3.95659	-12.3916	1.05e-26	2.36e-25	49.9363
BBS2	0.51464	7.97149	12.3909	1.05e-26	2.36e-25	49.9311
DAPK2	-0.91897	7.524	-12.3734	1.19e-26	2.67e-25	49.8072
AATK	-0.54049	6.02788	-12.3473	1.44e-26	3.21e-25	49.6221
KLRG2	-0.52079	5.93583	-12.3355	1.57e-26	3.48e-25	49.5386
FIBIN	-1.10288	7.26159	-12.3254	1.68e-26	3.73e-25	49.4675
NRG3	-0.654	4.9856	-12.3246	1.69e-26	3.74e-25	49.4619
INPP5A	-0.48832	7.84536	-12.3194	1.76e-26	3.88e-25	49.4247
MUCL3	-0.89721	5.81221	-12.3037	1.97e-26	4.31e-25	49.3134
NRP2	0.911434	8.49636	12.3036	1.97e-26	4.31e-25	49.3132
FMO5	-1.36508	7.64831	-12.3024	1.98e-26	4.34e-25	49.3049
DEFA1B	-1.73449	5.61587	-12.2993	2.03e-26	4.42e-25	49.2825
TTC39A	-0.61891	6.4097	-12.2947	2.09e-26	4.56e-25	49.2499
CFP	-0.6265	6.45077	-12.2903	2.16e-26	4.69e-25	49.2189
TMTC3	0.589249	8.09504	12.2894	2.18e-26	4.71e-25	49.2125
DIPK1A	0.668907	7.00917	12.2866	2.22e-26	4.79e-25	49.193
NDST1	-0.60997	8.67707	-12.2837	2.27e-26	4.88e-25	49.1721
NOTCH1	-0.58359	7.69877	-12.275	2.41e-26	5.18e-25	49.1104
SLC35F6	-0.48661	7.08297	-12.2691	2.51e-26	5.38e-25	49.0693
ASCC3	0.775199	7.80967	12.2472	2.94e-26	6.28e-25	48.9143
ANKRD36C	0.876713	8.75158	12.2398	3.1e-26	6.6e-25	48.8614
TMEM255B	-0.53591	6.65086	-12.2252	3.44e-26	7.31e-25	48.7585
SLITRK6	1.45151	5.662	12.2212	3.54e-26	7.5e-25	48.7302
SLC16A13	-0.59672	6.06015	-12.2057	3.95e-26	8.35e-25	48.6207
MAPK10	0.843967	6.90268	12.2004	4.1e-26	8.65e-25	48.583
ALDH1L1	-0.4604	5.50301	-12.1939	4.3e-26	9.04e-25	48.5367
HHAT	0.577055	6.40018	12.1842	4.6e-26	9.66e-25	48.4685
CHD3	0.438429	8.141	12.1821	4.67e-26	9.78e-25	48.4537
TGFB3	0.935792	7.6328	12.1775	4.83e-26	1.01e-24	48.4209
ODF2L	1.00452	7.20781	12.1668	5.21e-26	1.08e-24	48.3459
LMTK2	-0.52054	7.00329	-12.1657	5.25e-26	1.09e-24	48.3378
ADGRA3	0.634671	7.82746	12.1563	5.62e-26	1.16e-24	48.2711
KLF12	0.527849	6.98186	12.142	6.22e-26	1.28e-24	48.1707
NAB1	0.450703	6.69479	12.1388	6.36e-26	1.31e-24	48.1479
HIVEP1	0.585497	7.73503	12.1346	6.55e-26	1.35e-24	48.1181
EGFL7	-0.63381	7.36439	-12.1342	6.57e-26	1.35e-24	48.1156
KIAA0040	-0.65412	7.19829	-12.1275	6.89e-26	1.41e-24	48.0683
SLC11A1	-1.03749	8.01569	-12.1267	6.94e-26	1.42e-24	48.062
SH2D3C	-0.83699	7.46788	-12.124	7.07e-26	1.44e-24	48.0431
TMEM45A	1.53958	8.00374	12.1058	8.05e-26	1.63e-24	47.9144
TP63	1.31764	6.17448	12.1035	8.18e-26	1.66e-24	47.8987
CCL23	-0.71885	4.81049	-12.1005	8.36e-26	1.69e-24	47.877
TENT5B	-0.65116	6.58164	-12.0991	8.44e-26	1.7e-24	47.8673
MMP13	1.63437	5.34281	12.0924	8.85e-26	1.78e-24	47.8202
IL15RA	-0.57417	7.68272	-12.0852	9.32e-26	1.87e-24	47.7689
CLDN5	-0.65246	7.43916	-12.0841	9.39e-26	1.88e-24	47.7612
PHACTR1	-0.72071	6.60734	-12.0606	1.11e-25	2.21e-24	47.596
PGM5	0.99054	8.36144	12.0538	1.17e-25	2.32e-24	47.5474
TBC1D32	0.695529	5.84889	12.0431	1.26e-25	2.5e-24	47.4725
TENT5C	0.857727	8.7387	12.0412	1.27e-25	2.52e-24	47.4589
KIR2DL1	-0.86746	5.65913	-12.0398	1.29e-25	2.54e-24	47.4491
FLT1	-0.9381	7.19892	-12.0385	1.3e-25	2.56e-24	47.4398
PHACTR3	-0.49173	6.06534	-12.0185	1.5e-25	2.94e-24	47.2985
ANKH	0.430482	8.03813	12.0152	1.53e-25	3.01e-24	47.2755
SEC14L1	-0.54925	8.71558	-12.0142	1.54e-25	3.02e-24	47.2684
SLCO2A1	-1.20002	9.15835	-12.0087	1.6e-25	3.13e-24	47.2298
GUCY1A1	0.657561	8.55919	12.0067	1.63e-25	3.17e-24	47.2155
PLA2R1	0.650186	6.92482	12.0061	1.64e-25	3.18e-24	47.2109
ZNF780B	0.890801	7.62942	12.0021	1.68e-25	3.26e-24	47.1828
SPRY4	-1.14907	7.4049	-11.9999	1.71e-25	3.3e-24	47.1678
NBEA	1.04615	6.76164	11.997	1.74e-25	3.36e-24	47.1473
ASRGL1	-0.74366	7.1506	-11.9944	1.78e-25	3.42e-24	47.1285
JCHAIN	1.26044	11.7981	11.9761	2.02e-25	3.89e-24	46.9998
SMARCA1	0.641889	8.5008	11.9757	2.03e-25	3.89e-24	46.9968
STC2	-0.73874	4.94243	-11.9719	2.08e-25	3.98e-24	46.9702
EBP	-0.56167	7.0545	-11.9643	2.2e-25	4.2e-24	46.9168
REPS2	-0.58335	7.25342	-11.9535	2.37e-25	4.52e-24	46.8409
RIPOR3	-0.51487	5.58078	-11.9523	2.4e-25	4.55e-24	46.8318
ZFAND2A	-0.64202	7.59379	-11.9325	2.76e-25	5.22e-24	46.6929
ANKRD26	0.793797	6.15066	11.9297	2.81e-25	5.32e-24	46.6728
SFRP4	1.43623	7.70705	11.9234	2.94e-25	5.55e-24	46.6284
DGKD	-0.58676	7.47566	-11.9212	2.99e-25	5.62e-24	46.6132
CTHRC1	0.783887	6.86031	11.9188	3.04e-25	5.7e-24	46.5962
RIPOR1	-0.65777	7.28776	-11.9159	3.1e-25	5.81e-24	46.5757
SLC18A2	0.976441	7.1566	11.9154	3.11e-25	5.81e-24	46.5724
XYLT1	-0.49577	7.14314	-11.9112	3.21e-25	5.98e-24	46.5424
SEC14L4	-0.99491	6.31076	-11.9101	3.23e-25	6.01e-24	46.5351
LAMC3	-0.85283	6.56291	-11.9096	3.25e-25	6.02e-24	46.5311
SIGLEC5	-0.76919	5.80266	-11.9067	3.31e-25	6.13e-24	46.511
DNPEP	-0.48104	7.51565	-11.8857	3.84e-25	7.1e-24	46.3629
MAFK	-0.47238	6.48567	-11.8838	3.9e-25	7.18e-24	46.3498
HPN	-0.56444	5.95491	-11.8771	4.09e-25	7.51e-24	46.3025
ZNF385B	-1.19541	6.88318	-11.8767	4.1e-25	7.52e-24	46.2996
MDM2	0.605255	9.05615	11.8721	4.23e-25	7.75e-24	46.2675
PCM1	0.717082	8.86074	11.8641	4.48e-25	8.18e-24	46.2112
CCN5	-0.65058	7.33327	-11.8558	4.75e-25	8.66e-24	46.1528
TNNT2	-0.56941	5.79223	-11.8504	4.94e-25	8.97e-24	46.1149
ARL14EP	0.469283	7.81089	11.8482	5.02e-25	9.09e-24	46.0989
IL1R2	-2.12047	7.12415	-11.8479	5.02e-25	9.09e-24	46.0974
CAMK1D	0.698476	7.73264	11.8328	5.6e-25	1.01e-23	45.9906
NEK11	1.26593	6.41392	11.8268	5.84e-25	1.05e-23	45.9484
RCAN2	0.620586	8.02844	11.808	6.67e-25	1.2e-23	45.8168
RXFP1	-1.25419	5.12639	-11.8071	6.71e-25	1.2e-23	45.8103
GALE	-0.49025	6.44037	-11.807	6.72e-25	1.2e-23	45.8093
ARID5B	0.634682	9.13081	11.8058	6.77e-25	1.21e-23	45.8011
KIAA1841	0.780049	6.94932	11.7978	7.17e-25	1.28e-23	45.7448
PREX1	-0.82655	7.96283	-11.7883	7.67e-25	1.36e-23	45.6784
SLC3A2	-0.49184	8.26136	-11.7275	1.18e-24	2.09e-23	45.2512
SLC46A2	-0.74813	6.36734	-11.7232	1.22e-24	2.15e-23	45.2206
CLSTN1	0.477362	8.54993	11.7122	1.31e-24	2.32e-23	45.1437
DTHD1	2.17486	7.10465	11.7105	1.33e-24	2.34e-23	45.1319
CAMSAP3	-0.49104	6.25316	-11.7027	1.41e-24	2.47e-23	45.0772
ATF4	-0.68029	8.54404	-11.6965	1.47e-24	2.58e-23	45.0334
COMP	0.954665	6.59971	11.6944	1.49e-24	2.61e-23	45.0189
TKT	-0.56534	8.4452	-11.6935	1.5e-24	2.62e-23	45.0125
ICAM2	-1.02824	7.7946	-11.6934	1.5e-24	2.62e-23	45.0117
FCAR	-0.70602	5.52524	-11.6864	1.58e-24	2.75e-23	44.9624
GTF2IRD1	-0.49196	6.49226	-11.6855	1.59e-24	2.76e-23	44.9563
HIBADH	0.409353	8.21401	11.6826	1.62e-24	2.81e-23	44.9357
TBXAS1	-0.62556	7.59552	-11.6772	1.68e-24	2.91e-23	44.898
CTNNBIP1	-0.49449	7.3964	-11.6751	1.71e-24	2.95e-23	44.8836
LIMS2	-0.67025	7.17011	-11.6706	1.76e-24	3.04e-23	44.8518
GXYLT2	0.98715	7.74357	11.6595	1.91e-24	3.28e-23	44.7741
EPC1	1.13411	11.7064	11.6591	1.91e-24	3.28e-23	44.7711
PIR	-0.59504	6.33827	-11.6554	1.96e-24	3.36e-23	44.7449
HPSE2	1.01744	6.27619	11.6525	2e-24	3.42e-23	44.725
KIR3DL2	-0.71215	5.59701	-11.6511	2.02e-24	3.45e-23	44.715
BNIP3	-0.5928	8.06206	-11.6505	2.03e-24	3.46e-23	44.7105
PNKD	-0.4868	6.56722	-11.6482	2.07e-24	3.51e-23	44.6945
GYPC	-0.81382	6.93796	-11.6311	2.33e-24	3.95e-23	44.5748
CFAP54	1.88482	7.03395	11.626	2.42e-24	4.08e-23	44.5393
ALDH1A3	0.835186	7.59063	11.6245	2.44e-24	4.12e-23	44.5288
MT1M	-1.82552	8.19522	-11.6142	2.63e-24	4.42e-23	44.4561
CHI3L2	-1.3673	6.16474	-11.61	2.71e-24	4.55e-23	44.4271
CHN1	0.575059	8.00243	11.6016	2.87e-24	4.82e-23	44.3679
USP28	0.523225	7.40595	11.5992	2.92e-24	4.89e-23	44.3511
NT5E	0.885006	6.75315	11.5935	3.04e-24	5.08e-23	44.3111
PCNX4	0.566587	8.16475	11.5901	3.12e-24	5.19e-23	44.2874
GPM6B	-0.60886	6.5693	-11.588	3.16e-24	5.26e-23	44.2726
PALD1	-0.62058	6.43599	-11.5849	3.23e-24	5.36e-23	44.2511
CACNA1H	-0.49339	6.27669	-11.5663	3.69e-24	6.09e-23	44.1211
EMD	-0.60165	7.20378	-11.5662	3.69e-24	6.09e-23	44.12
PADI2	-0.52767	6.0146	-11.5596	3.86e-24	6.37e-23	44.0743
MTHFS	-0.53432	6.55088	-11.5554	3.98e-24	6.55e-23	44.0443
ALDH18A1	0.736606	7.80834	11.5479	4.2e-24	6.88e-23	43.9919
CCDC146	1.8199	7.20242	11.5479	4.2e-24	6.88e-23	43.9918
FAM171B	0.676478	6.55123	11.5422	4.37e-24	7.15e-23	43.952
MPO	-0.67813	4.87434	-11.5323	4.68e-24	7.65e-23	43.8831
LRRC8A	-0.5117	8.16332	-11.5218	5.05e-24	8.22e-23	43.8093
CEACAM4	-0.49607	5.9573	-11.5199	5.11e-24	8.31e-23	43.7964
ZNF483	0.472425	6.11289	11.5197	5.12e-24	8.31e-23	43.795
PHTF2	0.497943	7.05033	11.5092	5.51e-24	8.93e-23	43.7213
VPS13C	0.719633	9.20047	11.5069	5.6e-24	9.06e-23	43.7053
MDK	0.693398	8.03419	11.5065	5.62e-24	9.07e-23	43.7024
INPP4B	0.778844	7.6812	11.5026	5.78e-24	9.3e-23	43.675
TARBP1	0.57882	7.76313	11.4904	6.3e-24	1.01e-22	43.5899
CCBE1	-0.8678	6.69975	-11.4871	6.44e-24	1.03e-22	43.567
IL17RE	-0.52038	6.31324	-11.486	6.49e-24	1.04e-22	43.559
CAP2	0.84346	7.22403	11.4799	6.78e-24	1.08e-22	43.5166
MLX	-0.48692	7.55728	-11.4777	6.89e-24	1.1e-22	43.5009
GOLPH3L	0.567744	8.58776	11.472	7.17e-24	1.14e-22	43.4615
MAP4K2	-0.58818	6.2198	-11.4697	7.29e-24	1.16e-22	43.4451
ABCA3	-1.61753	8.58619	-11.4623	7.68e-24	1.22e-22	43.3934
WDR41	0.384727	8.37229	11.4606	7.77e-24	1.23e-22	43.3818
SEMA3F	-0.47638	6.94099	-11.4576	7.93e-24	1.25e-22	43.3608
RAB23	0.575077	7.09867	11.4571	7.96e-24	1.25e-22	43.357
TRPS1	0.56878	7.26132	11.4339	9.37e-24	1.47e-22	43.1951
MIER2	-0.43612	6.24074	-11.4337	9.39e-24	1.47e-22	43.1937
MYH11	1.24309	9.65771	11.43	9.64e-24	1.51e-22	43.1675
FZD3	0.835249	6.12181	11.4261	9.9e-24	1.55e-22	43.141
YRDC	-0.54194	7.26525	-11.4208	1.03e-23	1.6e-22	43.1036
MS4A15	-1.34442	7.37801	-11.4175	1.05e-23	1.64e-22	43.0803
ARG1	-0.86438	3.87867	-11.415	1.07e-23	1.67e-22	43.063
IL18RAP	-1.34441	6.03923	-11.4137	1.08e-23	1.68e-22	43.0542
RRM2B	0.646304	8.05163	11.4135	1.08e-23	1.68e-22	43.0524
PDCD4	0.92523	9.14006	11.4132	1.08e-23	1.68e-22	43.0504
CCDC191	0.982879	6.20054	11.401	1.18e-23	1.82e-22	42.9653
BICC1	0.801654	7.21781	11.3962	1.22e-23	1.88e-22	42.9319
RFX5	0.407827	7.93501	11.3933	1.25e-23	1.92e-22	42.912
PLEKHA5	0.665291	7.62965	11.3872	1.3e-23	2e-22	42.8688
CEP128	0.836518	6.64854	11.3845	1.33e-23	2.03e-22	42.8501
RPS14	-0.76152	7.59705	-11.3844	1.33e-23	2.03e-22	42.8497
SLFN13	0.977667	7.08815	11.3807	1.36e-23	2.08e-22	42.8239
CXCR1	-0.92999	6.09441	-11.38	1.37e-23	2.09e-22	42.819
NQO2	-0.57917	6.77874	-11.3777	1.39e-23	2.12e-22	42.8029
LRRN4	-1.111	7.60812	-11.3726	1.44e-23	2.19e-22	42.7675
SASH1	-0.70983	8.37206	-11.3612	1.56e-23	2.37e-22	42.6874
RPGRIP1L	1.16401	5.9116	11.3599	1.58e-23	2.39e-22	42.6785
CPA3	1.25042	9.19655	11.353	1.66e-23	2.5e-22	42.6303
LRIG3	0.80878	7.85056	11.3524	1.66e-23	2.5e-22	42.6267
THOC6	-0.53282	7.37209	-11.3488	1.71e-23	2.57e-22	42.6011
SH3BP5	-0.52105	7.69106	-11.341	1.8e-23	2.7e-22	42.5466
STXBP6	-1.11441	6.37501	-11.3365	1.86e-23	2.79e-22	42.5152
FPR1	-1.17412	6.92178	-11.3345	1.89e-23	2.82e-22	42.5018
FREM1	0.717035	6.33212	11.3272	1.99e-23	2.96e-22	42.4505
CUBN	0.573993	5.87465	11.307	2.29e-23	3.41e-22	42.31
GBA2	-0.41584	7.65097	-11.3039	2.34e-23	3.48e-22	42.2882
ZDHHC13	0.767961	7.95815	11.3011	2.39e-23	3.54e-22	42.2687
PHIP	0.613702	8.65913	11.2912	2.56e-23	3.79e-22	42.1996
GIMAP1-GIMAP5	-0.80443	8.41668	-11.2883	2.61e-23	3.86e-22	42.1797
CISH	-0.58446	6.83497	-11.2814	2.74e-23	4.04e-22	42.1315
RAB20	-0.62216	6.31179	-11.2767	2.83e-23	4.17e-22	42.0986
DAGLB	-0.4568	7.03316	-11.2741	2.88e-23	4.24e-22	42.0805
ARHGAP42	0.590518	7.81109	11.272	2.93e-23	4.3e-22	42.0661
RIMKLA	-0.52457	6.18162	-11.2709	2.95e-23	4.32e-22	42.0583
SNX9	0.436551	8.45136	11.2707	2.95e-23	4.32e-22	42.0568
SYT15	-0.78918	7.16015	-11.2704	2.96e-23	4.32e-22	42.0549
P3H2	-1.2419	7.29876	-11.2661	3.05e-23	4.45e-22	42.0252
MS4A2	1.21815	6.51592	11.2639	3.1e-23	4.51e-22	42.01
CKAP2	0.74037	6.36381	11.2611	3.16e-23	4.59e-22	41.9904
FERMT1	0.79034	5.22778	11.2603	3.18e-23	4.61e-22	41.9847
SERPINI1	0.708509	5.52405	11.2492	3.43e-23	4.97e-22	41.9077
LUM	0.829149	9.78388	11.2424	3.6e-23	5.2e-22	41.8604
FSTL3	-0.79427	7.55895	-11.2411	3.63e-23	5.24e-22	41.8513
DUOX2	-0.44865	5.59707	-11.2355	3.78e-23	5.44e-22	41.8123
ACTG2	1.29199	9.35219	11.235	3.79e-23	5.45e-22	41.8086
CTSK	1.07326	8.45792	11.2192	4.24e-23	6.08e-22	41.6989
TPST2	-0.53877	7.94987	-11.207	4.62e-23	6.61e-22	41.6137
RHBDL2	0.65657	4.90817	11.1964	4.97e-23	7.11e-22	41.5402
SFXN1	0.463138	7.52659	11.1951	5.02e-23	7.16e-22	41.5313
SORT1	-0.54771	9.81992	-11.188	5.28e-23	7.52e-22	41.4818
IKZF2	0.574906	6.11894	11.1835	5.44e-23	7.74e-22	41.4509
CASTOR1	-0.54791	6.54408	-11.1751	5.77e-23	8.2e-22	41.3923
PPFIA2	0.642268	5.34164	11.174	5.82e-23	8.24e-22	41.385
RGS22	1.4477	6.0152	11.1669	6.12e-23	8.65e-22	41.3352
SNCAIP	0.575847	6.07105	11.1615	6.35e-23	8.97e-22	41.2981
CCDC171	0.646706	5.60685	11.1556	6.62e-23	9.33e-22	41.2567
SIRPD	-0.64189	4.98452	-11.1515	6.81e-23	9.59e-22	41.2283
CCND3	-0.71665	7.83378	-11.1506	6.86e-23	9.63e-22	41.2221
SOX13	-0.52004	6.5331	-11.1449	7.14e-23	1e-21	41.1822
PTCHD4	0.793881	6.74836	11.1423	7.27e-23	1.02e-21	41.1646
DMAC2	-0.47285	7.94522	-11.1341	7.7e-23	1.07e-21	41.1076
CECR2	-0.74021	6.04873	-11.134	7.7e-23	1.07e-21	41.107
KANK3	-0.51459	6.33775	-11.1315	7.84e-23	1.09e-21	41.0892
SLC19A3	-1.14248	6.61151	-11.1256	8.17e-23	1.14e-21	41.0482
RALGPS2	1.04132	6.56237	11.1202	8.48e-23	1.18e-21	41.0112
GTPBP6	-0.46107	6.171	-11.1184	8.59e-23	1.19e-21	40.9987
CCDC170	1.49376	6.49177	11.1045	9.47e-23	1.31e-21	40.9018
PEAR1	-0.62317	6.63738	-11.0991	9.83e-23	1.36e-21	40.8647
UGT1A1	1.20943	5.9302	11.0989	9.85e-23	1.36e-21	40.8631
UBXN10	1.16918	6.74999	11.0874	1.07e-22	1.47e-21	40.7833
STK39	0.513637	8.33788	11.0833	1.1e-22	1.51e-21	40.7551
MFSD5	-0.58736	6.66273	-11.0789	1.13e-22	1.55e-21	40.7245
NSDHL	-0.45449	6.88174	-11.0731	1.18e-22	1.62e-21	40.6842
SPRY2	-0.54374	7.05393	-11.0697	1.21e-22	1.65e-21	40.6606
SLC25A37	-0.52345	8.23151	-11.0686	1.22e-22	1.66e-21	40.6535
MT1E	-0.96262	7.86574	-11.0551	1.34e-22	1.82e-21	40.5594
HEY1	-0.87504	6.9838	-11.0526	1.36e-22	1.85e-21	40.5423
KIF3A	0.782057	6.84142	11.0524	1.36e-22	1.85e-21	40.5407
FOCAD	0.526674	7.76389	11.0508	1.38e-22	1.87e-21	40.5296
NFKBIA	-0.74542	10.1303	-11.0471	1.41e-22	1.91e-21	40.5044
CEBPD	-0.80577	8.49806	-11.0462	1.42e-22	1.92e-21	40.498
GSDME	0.818461	6.68009	11.0398	1.49e-22	2.01e-21	40.4537
SMC6	0.706327	7.37544	11.0311	1.58e-22	2.13e-21	40.3936
DGAT2	-0.54544	6.33355	-11.0158	1.76e-22	2.37e-21	40.2878
LLGL2	-0.54525	6.85551	-11.0122	1.81e-22	2.42e-21	40.2623
EFHC1	1.24079	7.89068	11.0042	1.91e-22	2.56e-21	40.2071
CADPS	0.438219	4.84968	11.0016	1.94e-22	2.6e-21	40.1889
DSEL	-0.67073	6.86204	-10.9873	2.15e-22	2.87e-21	40.0905
KIF1C	-0.43411	8.13997	-10.9867	2.16e-22	2.88e-21	40.0861
KIF2A	0.540574	8.05261	10.9812	2.24e-22	2.98e-21	40.0483
CCDC186	0.805452	7.97921	10.9708	2.41e-22	3.2e-21	39.9759
LILRA3	-0.84012	5.97967	-10.9658	2.49e-22	3.31e-21	39.9418
ARHGAP45	-0.48958	6.69688	-10.9653	2.5e-22	3.32e-21	39.9384
PKNOX2	-0.67936	6.91222	-10.9642	2.52e-22	3.34e-21	39.9305
GCC2	0.78359	7.9935	10.964	2.53e-22	3.34e-21	39.9292
ADAP1	-0.51521	6.32882	-10.9622	2.56e-22	3.37e-21	39.9165
KIAA0753	0.500388	7.11984	10.9553	2.68e-22	3.53e-21	39.8692
TM7SF3	0.485671	8.9907	10.9474	2.84e-22	3.73e-21	39.814
ABCD2	0.856561	5.51165	10.9443	2.9e-22	3.8e-21	39.7931
PALMD	0.637327	7.88627	10.9342	3.11e-22	4.07e-21	39.723
TACC2	-0.74649	7.78554	-10.9342	3.11e-22	4.07e-21	39.7229
TMEM41B	-0.49484	7.60755	-10.9234	3.35e-22	4.38e-21	39.6483
TDO2	1.63115	5.40628	10.9156	3.54e-22	4.61e-21	39.5943
TNC	1.37476	8.93204	10.9155	3.54e-22	4.61e-21	39.594
DENND4B	-0.47133	7.43999	-10.9128	3.61e-22	4.69e-21	39.5753
PRTFDC1	0.593191	5.69849	10.9124	3.62e-22	4.7e-21	39.5724
SSTR1	-0.51889	5.75768	-10.9065	3.77e-22	4.89e-21	39.532
SOX4	0.504139	7.04478	10.9063	3.78e-22	4.89e-21	39.5307
NEDD9	-0.69322	9.26137	-10.9061	3.78e-22	4.89e-21	39.5291
IFT80	0.832556	8.04836	10.9054	3.8e-22	4.9e-21	39.5239
GLT8D2	0.803337	7.4209	10.9017	3.9e-22	5.02e-21	39.4989
TCAF2	-0.52555	6.68563	-10.8986	3.99e-22	5.12e-21	39.4771
FHOD1	-0.56605	6.90009	-10.8975	4.02e-22	5.16e-21	39.4694
ADM	-1.12144	7.92073	-10.8938	4.12e-22	5.28e-21	39.4438
PLA2G4F	-1.29661	6.69935	-10.8909	4.21e-22	5.38e-21	39.424
SCN1A	-1.03071	5.36345	-10.8873	4.31e-22	5.51e-21	39.3992
SLC35F2	0.526305	7.14121	10.8848	4.39e-22	5.6e-21	39.382
CLUAP1	0.872743	7.30046	10.8827	4.45e-22	5.67e-21	39.3676
TMEM106C	-0.54644	7.40027	-10.878	4.6e-22	5.84e-21	39.3353
CSPG4	-0.63686	5.9003	-10.878	4.6e-22	5.84e-21	39.3349
LILRB3	-0.70915	7.15786	-10.8687	4.91e-22	6.22e-21	39.2708
SLC12A9	-0.49523	6.80875	-10.8564	5.35e-22	6.77e-21	39.1861
TMEM67	1.261	7.4121	10.8557	5.37e-22	6.79e-21	39.181
PCNX2	0.423274	6.2836	10.8517	5.52e-22	6.97e-21	39.1537
NAPA	-0.3878	7.9264	-10.8465	5.73e-22	7.21e-21	39.118
SHKBP1	-0.45516	7.31799	-10.8411	5.95e-22	7.48e-21	39.0808
PRKCZ	-0.62591	7.56501	-10.8389	6.04e-22	7.59e-21	39.0651
MPDZ	0.673933	8.15735	10.8377	6.09e-22	7.63e-21	39.0574
ITPRIP	-0.60822	7.00955	-10.8318	6.35e-22	7.95e-21	39.0161
DXO	-0.49303	6.40179	-10.8267	6.58e-22	8.22e-21	38.9811
CAMTA1	-0.42914	5.99691	-10.8261	6.6e-22	8.24e-21	38.9772
CFHR1	0.617383	5.70216	10.8057	7.61e-22	9.48e-21	38.8366
LCA5	0.736514	6.32576	10.7969	8.09e-22	1.01e-20	38.7761
SREBF1	-0.47534	7.01301	-10.7917	8.38e-22	1.04e-20	38.7403
TMEM150A	-0.44662	7.12539	-10.7819	8.98e-22	1.11e-20	38.6724
DOCK10	0.712511	8.08063	10.7803	9.08e-22	1.12e-20	38.6618
PM20D2	0.525554	7.57122	10.7744	9.46e-22	1.17e-20	38.6208
NOD2	-0.50715	5.75901	-10.7659	1e-21	1.24e-20	38.5624
ACSS2	-0.65249	8.16184	-10.7641	1.02e-21	1.25e-20	38.5499
HYDIN	1.73988	7.32609	10.7594	1.05e-21	1.29e-20	38.5177
SFTA2	-1.06544	7.94493	-10.7547	1.08e-21	1.33e-20	38.4855
LRRC25	-0.61545	6.66669	-10.7528	1.1e-21	1.35e-20	38.4722
TMEM125	-0.81054	7.5328	-10.7521	1.1e-21	1.35e-20	38.468
LILRB2	-0.73042	6.85478	-10.7365	1.23e-21	1.51e-20	38.3601
DYSF	-0.62789	6.85419	-10.7329	1.26e-21	1.54e-20	38.3358
BBS9	0.590196	7.57484	10.7327	1.26e-21	1.54e-20	38.3344
TMEM131	0.386658	8.15268	10.7297	1.29e-21	1.57e-20	38.3134
CLIC6	1.26876	7.90679	10.7285	1.3e-21	1.58e-20	38.305
SLC25A12	0.543931	7.62642	10.7241	1.34e-21	1.63e-20	38.2747
MNS1	1.40496	5.72781	10.7182	1.4e-21	1.69e-20	38.2349
CDC42EP4	-0.46788	7.01682	-10.7047	1.53e-21	1.86e-20	38.142
RPS6KA1	-0.45978	7.74141	-10.6974	1.61e-21	1.95e-20	38.0917
SPATS2	0.586523	7.2741	10.6837	1.77e-21	2.14e-20	37.9972
CCL13	0.894979	6.55671	10.6753	1.88e-21	2.27e-20	37.9396
GBGT1	-0.48436	6.91239	-10.6703	1.95e-21	2.34e-20	37.9054
SMAD7	-0.61326	7.07513	-10.6608	2.08e-21	2.5e-20	37.8404
GALNT1	0.599452	7.78088	10.6608	2.08e-21	2.5e-20	37.8403
SLMAP	0.520505	8.17329	10.6579	2.12e-21	2.54e-20	37.8202
FAM169A	0.557886	4.79604	10.6569	2.14e-21	2.56e-20	37.8136
DLL4	-0.92278	6.61999	-10.6553	2.16e-21	2.58e-20	37.8027
ATF7IP	0.458225	8.68069	10.655	2.16e-21	2.58e-20	37.8006
DNAH7	1.60814	6.31307	10.6432	2.35e-21	2.8e-20	37.7195
ATRX	0.724111	8.0692	10.6363	2.46e-21	2.93e-20	37.6721
WDR74	-0.40258	7.60249	-10.6316	2.55e-21	3.02e-20	37.6399
DOT1L	-0.50804	6.95048	-10.6306	2.56e-21	3.04e-20	37.6331
CLEC14A	-0.76632	7.04586	-10.6114	2.93e-21	3.47e-20	37.5017
SIGLEC9	-0.68271	6.33725	-10.6103	2.95e-21	3.49e-20	37.4943
MT4	-0.4953	5.80923	-10.6058	3.04e-21	3.59e-20	37.4631
NELL2	1.29363	6.31989	10.6025	3.11e-21	3.67e-20	37.4406
ST20	-0.76509	7.28021	-10.6021	3.12e-21	3.68e-20	37.438
TMEM199	-0.42432	7.31394	-10.5945	3.29e-21	3.87e-20	37.3855
ARRB2	-0.58757	8.29376	-10.5918	3.35e-21	3.94e-20	37.3673
ARRDC2	-0.84196	7.58586	-10.5902	3.39e-21	3.97e-20	37.3562
AGER	-1.75413	9.58252	-10.5893	3.41e-21	3.99e-20	37.3505
PFKFB4	-0.42604	5.80639	-10.5841	3.53e-21	4.13e-20	37.3148
TMEM236	-0.44841	5.50138	-10.579	3.66e-21	4.27e-20	37.2799
ZNF436	0.502593	7.03838	10.5744	3.78e-21	4.41e-20	37.2482
TRIM22	0.617423	8.84487	10.5739	3.79e-21	4.42e-20	37.2449
PRRX1	0.832663	8.15002	10.5707	3.88e-21	4.51e-20	37.2231
SYCP2L	-0.4585	4.5232	-10.5703	3.89e-21	4.51e-20	37.2204
SNRPB	-0.63397	7.62871	-10.5676	3.96e-21	4.59e-20	37.2016
ROBO4	-0.86076	7.33944	-10.5669	3.98e-21	4.61e-20	37.1972
BRINP1	-0.71119	4.69636	-10.5532	4.37e-21	5.06e-20	37.1034
TRANK1	0.595257	7.6403	10.5475	4.55e-21	5.25e-20	37.0642
GPM6A	-0.99417	6.50976	-10.5469	4.57e-21	5.27e-20	37.0599
PDE5A	0.867474	8.39916	10.5389	4.83e-21	5.56e-20	37.0055
JDP2	-0.46376	8.38349	-10.5318	5.07e-21	5.83e-20	36.957
PLN	1.06938	7.21446	10.5316	5.08e-21	5.83e-20	36.9555
UBA6	0.483731	8.09632	10.5313	5.09e-21	5.83e-20	36.9534
IFT81	0.814768	6.42847	10.5238	5.36e-21	6.14e-20	36.9018
LRRIQ1	1.90274	5.88803	10.5195	5.52e-21	6.31e-20	36.8723
TMEM232	1.96314	7.28676	10.5185	5.56e-21	6.34e-20	36.8657
GHR	-0.61932	6.18404	-10.5183	5.57e-21	6.34e-20	36.8644
MMP1	2.54467	6.93253	10.5182	5.57e-21	6.34e-20	36.8634
TRIM39-RPP21	-0.69936	6.55881	-10.5033	6.18e-21	7.02e-20	36.7618
SERPINI2	1.14987	5.07125	10.4929	6.63e-21	7.53e-20	36.6909
SNAI1	-0.76839	5.76154	-10.4897	6.78e-21	7.69e-20	36.669
APOBEC3A	-0.71553	5.97034	-10.4869	6.91e-21	7.83e-20	36.6499
CDON	0.731339	7.32112	10.4865	6.93e-21	7.84e-20	36.6474
BAIAP2	-0.50365	7.04523	-10.4808	7.21e-21	8.14e-20	36.6081
TBCK	0.454166	8.20949	10.4803	7.23e-21	8.15e-20	36.6052
TRMT1L	0.525365	7.56405	10.4748	7.52e-21	8.46e-20	36.5673
BCHE	0.964013	5.69302	10.4733	7.59e-21	8.54e-20	36.557
KIR3DS1	-0.60892	5.4994	-10.47	7.77e-21	8.72e-20	36.5343
CSRNP1	-1.04466	7.56764	-10.4697	7.78e-21	8.73e-20	36.5325
NDUFC2-KCTD14	-0.53757	7.58998	-10.4618	8.22e-21	9.2e-20	36.4789
KIF21A	1.10998	6.55251	10.4608	8.28e-21	9.26e-20	36.4714
GPR146	-0.90805	6.65692	-10.46	8.32e-21	9.29e-20	36.4665
ATP2A2	0.581623	9.89262	10.4592	8.37e-21	9.33e-20	36.4607
AKAP9	0.700592	7.87136	10.4548	8.62e-21	9.6e-20	36.431
LRBA	0.560836	8.56038	10.4543	8.65e-21	9.62e-20	36.4276
CD300E	-0.82719	6.52474	-10.4496	8.94e-21	9.93e-20	36.3955
TUT4	0.480361	8.02381	10.4491	8.97e-21	9.95e-20	36.392
GALNT17	-0.62914	6.20391	-10.4472	9.09e-21	1.01e-19	36.379
ITPK1	-0.46689	7.41787	-10.4438	9.3e-21	1.03e-19	36.3561
CHDH	-0.42771	5.89724	-10.4425	9.39e-21	1.04e-19	36.3469
CTSO	0.410559	7.94355	10.4401	9.54e-21	1.05e-19	36.3308
TUFT1	-0.50674	6.66474	-10.4379	9.69e-21	1.07e-19	36.3156
MYO10	-0.47213	8.29255	-10.4377	9.71e-21	1.07e-19	36.314
ADPRH	-0.50832	5.62264	-10.4371	9.74e-21	1.07e-19	36.3101
HMGN3	0.509238	7.76128	10.4366	9.77e-21	1.07e-19	36.3069
GABARAPL1	-0.63032	7.99224	-10.4311	1.02e-20	1.11e-19	36.269
ARMH4	0.38866	5.55652	10.4298	1.02e-20	1.12e-19	36.2604
BMPR1A	0.488324	8.87025	10.4211	1.09e-20	1.19e-19	36.2007
NPC1	-0.54271	8.92678	-10.4113	1.16e-20	1.27e-19	36.1341
CLU	0.538465	9.66036	10.4025	1.24e-20	1.35e-19	36.0744
PFKFB3	-0.62432	8.39408	-10.4025	1.24e-20	1.35e-19	36.0741
DNAH6	1.52193	6.65291	10.3995	1.26e-20	1.37e-19	36.0535
SLC39A8	-1.21568	10.2332	-10.3979	1.28e-20	1.38e-19	36.0429
ENPP3	0.598889	5.58728	10.3939	1.31e-20	1.42e-19	36.0158
PTPRB	-1.00551	8.58589	-10.3922	1.33e-20	1.44e-19	36.0043
LYPD5	-0.49567	5.94652	-10.3904	1.34e-20	1.45e-19	35.9921
PCK2	-0.46874	6.67624	-10.39	1.35e-20	1.45e-19	35.9888
MT1B	-0.60515	6.80581	-10.3759	1.48e-20	1.6e-19	35.8928
RBMS2	-0.60176	8.52284	-10.3746	1.5e-20	1.61e-19	35.8845
RPE	0.502187	7.64629	10.3662	1.59e-20	1.71e-19	35.8267
SLC25A5	-0.39924	9.56158	-10.366	1.59e-20	1.71e-19	35.8257
GPER1	-0.66139	6.19524	-10.3654	1.6e-20	1.71e-19	35.8215
GRIA1	-1.26505	6.34559	-10.3638	1.61e-20	1.73e-19	35.8105
WDR92	0.488441	6.55588	10.3618	1.64e-20	1.75e-19	35.7968
ATG16L2	-0.43734	6.90358	-10.36	1.66e-20	1.77e-19	35.7849
GNG12	0.404279	9.44386	10.3555	1.71e-20	1.82e-19	35.7545
RSPO1	-0.47851	6.27888	-10.355	1.71e-20	1.83e-19	35.7508
SLAMF7	1.28243	7.01884	10.3515	1.75e-20	1.87e-19	35.7274
NUPR1	-0.49475	7.61557	-10.3439	1.85e-20	1.96e-19	35.6755
DSC3	1.88237	5.88112	10.3409	1.89e-20	2e-19	35.6549
PGP	-0.49687	7.12671	-10.3365	1.95e-20	2.06e-19	35.6248
VPS13A	0.711692	7.70245	10.3354	1.96e-20	2.08e-19	35.6176
ADAMTS15	-0.64562	6.34819	-10.3322	2e-20	2.12e-19	35.5958
CEACAM21	-0.47104	5.52904	-10.3211	2.16e-20	2.28e-19	35.5205
SERTM1	-0.72572	6.57588	-10.3207	2.17e-20	2.29e-19	35.5174
MYB	1.01798	6.61217	10.3175	2.22e-20	2.33e-19	35.4958
STK33	1.36881	7.07352	10.312	2.3e-20	2.42e-19	35.4586
ST8SIA4	0.691204	7.51528	10.3067	2.39e-20	2.51e-19	35.4222
SULT1B1	-1.03801	6.07326	-10.3016	2.47e-20	2.59e-19	35.3879
CCDC125	0.727018	7.41736	10.2905	2.67e-20	2.79e-19	35.3126
BBS5	0.667445	6.88157	10.2845	2.78e-20	2.91e-19	35.2716
SIX4	0.928097	6.6827	10.2835	2.8e-20	2.92e-19	35.2653
KCNK17	-0.66289	6.14888	-10.2813	2.84e-20	2.97e-19	35.2499
MAFG	-0.38119	7.92043	-10.2738	2.99e-20	3.12e-19	35.1991
SPATA17	1.48681	6.04632	10.2723	3.02e-20	3.14e-19	35.189
KIR2DS1	-0.52491	5.51233	-10.2722	3.02e-20	3.14e-19	35.1885
PIEZO1	-0.50079	7.93903	-10.2715	3.04e-20	3.16e-19	35.1833
ADGRE2	-0.67142	6.86303	-10.2704	3.06e-20	3.18e-19	35.1759
MAP2	-0.86401	6.48095	-10.2691	3.09e-20	3.2e-19	35.1673
CLCN4	-0.5327	5.89524	-10.2686	3.1e-20	3.21e-19	35.1636
WDR35	0.801771	7.09911	10.2664	3.15e-20	3.25e-19	35.149
SEMA3B	-0.56965	6.82461	-10.263	3.22e-20	3.32e-19	35.1258
CLEC4E	-1.42245	5.8312	-10.2616	3.25e-20	3.35e-19	35.1163
MRPS15	-0.48341	8.55167	-10.2614	3.26e-20	3.35e-19	35.1148
ZNF440	0.848304	6.96927	10.2568	3.36e-20	3.45e-19	35.0836
RNASE3	-0.53885	5.88448	-10.2566	3.36e-20	3.45e-19	35.0825
FANK1	1.47652	6.70998	10.2562	3.37e-20	3.46e-19	35.0801
ADAM12	0.796499	5.82048	10.255	3.4e-20	3.48e-19	35.0716
ANO2	-0.70797	6.6067	-10.2547	3.41e-20	3.49e-19	35.0693
IL18R1	-1.13888	6.45769	-10.2511	3.49e-20	3.57e-19	35.0454
CEP290	0.736846	6.17943	10.2467	3.6e-20	3.68e-19	35.015
OSBPL6	0.864528	6.56374	10.2399	3.77e-20	3.84e-19	34.9694
ABCD1	-0.47144	6.07485	-10.2384	3.81e-20	3.88e-19	34.9589
TBCE	-0.41102	6.35587	-10.2373	3.84e-20	3.9e-19	34.9519
FAM172A	0.522129	8.269	10.2348	3.91e-20	3.96e-19	34.935
LPCAT3	-0.51358	9.85204	-10.2347	3.91e-20	3.96e-19	34.9339
FRMD3	-0.4793	6.00131	-10.2339	3.93e-20	3.98e-19	34.9284
MAPK4	-0.52399	5.75199	-10.2295	4.05e-20	4.1e-19	34.8989
CDCA7	0.488347	5.15066	10.229	4.06e-20	4.11e-19	34.8954
PTGR1	0.622751	7.95757	10.2277	4.1e-20	4.14e-19	34.8863
QSER1	0.408965	7.61087	10.2241	4.2e-20	4.23e-19	34.8618
PXDC1	-0.62908	7.97441	-10.224	4.21e-20	4.23e-19	34.8613
DGAT1	-0.46802	7.57453	-10.2231	4.23e-20	4.25e-19	34.8552
RRAS	-0.85246	9.17886	-10.2203	4.31e-20	4.33e-19	34.8365
MPIG6B	-0.44821	5.72168	-10.22	4.32e-20	4.34e-19	34.8342
TALDO1	-0.48739	8.67742	-10.2139	4.51e-20	4.51e-19	34.7931
CFAP43	2.2082	6.56629	10.2127	4.54e-20	4.55e-19	34.7849
FHL2	0.569883	7.04765	10.2059	4.76e-20	4.76e-19	34.7387
WDPCP	0.490736	6.77253	10.2043	4.81e-20	4.8e-19	34.7283
ADRB2	-0.43717	6.87614	-10.2043	4.81e-20	4.8e-19	34.7277
MYO1F	-0.62474	7.50482	-10.1955	5.11e-20	5.09e-19	34.6687
ARHGEF26	-0.86822	7.14163	-10.1938	5.17e-20	5.14e-19	34.6569
ZNF385D	1.12034	6.38173	10.1913	5.26e-20	5.23e-19	34.6396
CCNB1	0.677897	5.87619	10.1881	5.38e-20	5.33e-19	34.6183
MFNG	-0.65487	7.00484	-10.1851	5.49e-20	5.44e-19	34.5979
CBR4	0.524516	7.10629	10.1785	5.74e-20	5.68e-19	34.5534
TBX3	-0.81844	7.70716	-10.1783	5.75e-20	5.68e-19	34.5523
SERPINF1	0.720352	9.45547	10.1691	6.12e-20	6.04e-19	34.4901
EFHC2	1.18363	5.45078	10.168	6.17e-20	6.08e-19	34.4824
THBS2	0.965535	8.43922	10.1668	6.22e-20	6.12e-19	34.4742
TSPAN6	0.809563	8.15185	10.1606	6.49e-20	6.38e-19	34.4324
BRINP3	0.745026	5.06608	10.1601	6.51e-20	6.39e-19	34.4291
MAP1A	0.813645	6.34479	10.1595	6.54e-20	6.41e-19	34.425
N4BP2	0.614403	6.59673	10.1585	6.58e-20	6.45e-19	34.4178
SPAG6	2.12048	7.16709	10.149	7.02e-20	6.87e-19	34.354
BMP2K	0.425087	7.85839	10.1383	7.55e-20	7.38e-19	34.2818
SLC7A7	-0.71583	7.55149	-10.1375	7.59e-20	7.41e-19	34.2764
PRTG	-0.65033	5.69008	-10.136	7.67e-20	7.48e-19	34.2661
PREPL	0.485803	8.59542	10.1208	8.51e-20	8.29e-19	34.1636
ALKAL2	-0.90829	7.4614	-10.1163	8.78e-20	8.54e-19	34.1332
COL24A1	0.421054	5.48556	10.1143	8.9e-20	8.64e-19	34.1195
CDHR3	2.13754	7.69513	10.1142	8.9e-20	8.64e-19	34.119
GJA4	-0.5511	7.05953	-10.114	8.92e-20	8.64e-19	34.1176
COL5A2	0.929785	7.8613	10.113	8.98e-20	8.69e-19	34.1109
ATP2B1	0.562961	8.68231	10.1115	9.07e-20	8.77e-19	34.1006
SIRPB2	-0.5851	6.41676	-10.1099	9.17e-20	8.86e-19	34.0896
ANXA4	0.432221	9.37353	10.1007	9.76e-20	9.42e-19	34.0278
DHCR7	-0.79206	7.82065	-10.0998	9.82e-20	9.47e-19	34.0215
ARHGAP31	-0.63048	8.63159	-10.0969	1e-19	9.65e-19	34.0018
CDC14B	0.414297	6.67898	10.0959	1.01e-19	9.7e-19	33.9951
TMPRSS4	1.39827	6.13894	10.0923	1.03e-19	9.93e-19	33.9711
CCNJL	-0.45037	6.82125	-10.0879	1.07e-19	1.02e-18	33.9414
POLR2C	-0.37841	7.7162	-10.0796	1.13e-19	1.08e-18	33.885
PRKCE	-0.49018	8.02076	-10.0767	1.15e-19	1.1e-18	33.8656
OSCAR	-0.44412	5.68674	-10.0728	1.18e-19	1.13e-18	33.8392
CAPS2	0.975538	5.96767	10.0726	1.18e-19	1.13e-18	33.8383
FAM216B	2.16596	7.05544	10.0704	1.2e-19	1.14e-18	33.8235
BPIFB1	3.36375	9.24515	10.0704	1.2e-19	1.14e-18	33.823
ZBBX	2.33668	6.05601	10.0645	1.25e-19	1.19e-18	33.7833
WNT7A	-0.57239	6.15289	-10.0604	1.28e-19	1.22e-18	33.7561
CCP110	0.827387	6.97519	10.0576	1.31e-19	1.24e-18	33.7371
CDH5	-0.96798	8.83182	-10.0533	1.35e-19	1.28e-18	33.7081
SIGLEC14	-0.54425	6.10211	-10.0484	1.39e-19	1.32e-18	33.6748
EIF1B	-0.40394	6.88552	-10.0408	1.47e-19	1.39e-18	33.6235
MSRB1	-0.44588	7.53458	-10.0364	1.51e-19	1.43e-18	33.594
SLC39A6	0.389417	7.48952	10.0357	1.52e-19	1.43e-18	33.5891
DNAJC10	0.702689	8.94947	10.0333	1.54e-19	1.46e-18	33.5735
OXR1	0.618051	7.25265	10.0331	1.55e-19	1.46e-18	33.5719
ZNF625-ZNF20	0.519231	8.03721	10.0267	1.62e-19	1.52e-18	33.5286
BTC	0.432554	5.79142	10.0257	1.63e-19	1.53e-18	33.5224
CD177	-0.66731	6.03947	-10.0202	1.69e-19	1.58e-18	33.4853
FGD6	0.68076	7.48313	10.0165	1.73e-19	1.62e-18	33.4604
STEAP2	0.766164	8.19019	10.0102	1.81e-19	1.69e-18	33.4178
CRABP2	0.631998	5.82163	10.0042	1.88e-19	1.76e-18	33.3773
FAM83B	0.877635	5.42805	10.0028	1.9e-19	1.77e-18	33.3681
ULBP1	-0.57764	5.37954	-9.99981	1.94e-19	1.81e-18	33.3479
LMCD1	-0.65207	8.54111	-9.99787	1.97e-19	1.83e-18	33.3349
CD33	-0.53523	6.74676	-9.99595	1.99e-19	1.85e-18	33.322
VSNL1	0.69206	6.1021	9.99555	2e-19	1.86e-18	33.3193
DUOXA2	-0.36767	5.12922	-9.9899	2.07e-19	1.93e-18	33.2813
LRP10	-0.43881	8.14552	-9.98476	2.15e-19	1.99e-18	33.2468
WEE1	0.779269	7.8413	9.98062	2.21e-19	2.05e-18	33.2189
RIN2	-0.38832	8.74435	-9.97716	2.26e-19	2.09e-18	33.1957
SDHB	-0.45904	8.04355	-9.97048	2.37e-19	2.19e-18	33.1508
ADRM1	-0.43032	8.14321	-9.96056	2.53e-19	2.34e-18	33.0841
STX17	0.431771	8.39491	9.95974	2.55e-19	2.35e-18	33.0787
PPP1R14C	0.800038	7.11912	9.95909	2.56e-19	2.36e-18	33.0743
ADNP	0.430786	8.63034	9.95697	2.59e-19	2.39e-18	33.06
SAXO2	1.85412	7.21319	9.94806	2.76e-19	2.53e-18	33.0002
KIR2DS4	-0.54551	5.8903	-9.94744	2.77e-19	2.54e-18	32.996
CCDC14	0.617405	7.64644	9.946	2.79e-19	2.56e-18	32.9864
SCCPDH	0.454997	8.23876	9.94377	2.84e-19	2.6e-18	32.9714
PPP1R14A	-0.63526	7.45746	-9.9421	2.87e-19	2.63e-18	32.9602
GEN1	0.717767	6.30528	9.9409	2.89e-19	2.64e-18	32.9521
VCAM1	1.36796	7.3978	9.9395	2.92e-19	2.67e-18	32.9428
CD163L1	0.700783	6.83087	9.93912	2.93e-19	2.67e-18	32.9402
SLC35C1	-0.41262	6.69264	-9.92971	3.12e-19	2.84e-18	32.877
PCMTD1	0.491045	9.80133	9.90905	3.59e-19	3.27e-18	32.7385
LTBR	-0.41743	7.90883	-9.90241	3.76e-19	3.41e-18	32.6939
STARD13	-0.57894	7.22676	-9.8974	3.89e-19	3.53e-18	32.6604
EPHB4	-0.45122	7.71115	-9.89596	3.92e-19	3.56e-18	32.6508
PFN2	0.885936	7.36506	9.89466	3.96e-19	3.59e-18	32.642
AOC3	-0.65043	8.7137	-9.89096	4.06e-19	3.67e-18	32.6172
EFNB2	-0.7445	7.44332	-9.88928	4.1e-19	3.71e-18	32.6059
IL33	0.811344	6.91014	9.88629	4.19e-19	3.78e-18	32.5859
RAD51B	0.427574	6.5032	9.87582	4.5e-19	4.06e-18	32.5158
ZNF366	-0.55395	6.19815	-9.87559	4.5e-19	4.06e-18	32.5143
WDR48	0.549778	8.15054	9.87477	4.53e-19	4.07e-18	32.5087
PDE1A	0.765918	5.99915	9.8737	4.56e-19	4.1e-18	32.5016
NAA10	-0.40748	6.97331	-9.87004	4.68e-19	4.2e-18	32.4771
STK40	-0.42729	7.15867	-9.85987	5.01e-19	4.49e-18	32.409
DIO3	-0.48827	4.96354	-9.85811	5.07e-19	4.54e-18	32.3972
SIGLEC11	-0.40729	5.18988	-9.84815	5.42e-19	4.85e-18	32.3306
CDKL5	-0.50376	6.87744	-9.84707	5.46e-19	4.88e-18	32.3234
DOCK6	-0.61274	6.98429	-9.83914	5.76e-19	5.15e-18	32.2704
QDPR	-0.4638	6.77922	-9.83895	5.77e-19	5.15e-18	32.2691
MCOLN1	-0.50909	7.80867	-9.83394	5.97e-19	5.32e-18	32.2356
RHOG	-0.49057	8.54586	-9.83018	6.12e-19	5.45e-18	32.2104
RAB24	-0.45545	7.21796	-9.82976	6.14e-19	5.46e-18	32.2076
PLA1A	-1.00239	6.96384	-9.82846	6.19e-19	5.5e-18	32.1989
ALMS1	0.605067	7.41739	9.82628	6.28e-19	5.58e-18	32.1844
GRINA	-0.46238	7.90616	-9.8218	6.48e-19	5.74e-18	32.1544
COL4A5	0.461923	6.37779	9.82119	6.5e-19	5.76e-18	32.1504
SLC38A6	0.520927	7.61007	9.81716	6.68e-19	5.91e-18	32.1234
HSP90AA1	0.770002	10.2721	9.81578	6.75e-19	5.96e-18	32.1141
LAMA3	-0.79274	7.74686	-9.81035	7e-19	6.17e-18	32.0779
FAM83D	1.06252	6.68308	9.81025	7e-19	6.17e-18	32.0772
CTNS	-0.35959	6.84613	-9.8021	7.4e-19	6.51e-18	32.0228
TAF1C	-0.43257	6.74788	-9.79965	7.52e-19	6.62e-18	32.0064
HTRA1	0.443712	8.83423	9.79583	7.72e-19	6.78e-18	31.9809
IL5RA	1.24827	5.95345	9.79385	7.82e-19	6.87e-18	31.9677
DNAH12	2.07302	6.70365	9.78873	8.1e-19	7.1e-18	31.9335
PHF6	0.470153	7.34627	9.78572	8.26e-19	7.24e-18	31.9134
ZNF512	0.452203	8.04211	9.78354	8.39e-19	7.34e-18	31.8989
KCNK3	-0.63341	6.95163	-9.78145	8.5e-19	7.43e-18	31.8849
EPB41L5	-0.63077	8.06641	-9.77843	8.68e-19	7.58e-18	31.8648
CTSE	0.949071	10.0859	9.77595	8.83e-19	7.7e-18	31.8483
CFAP44	1.06862	7.29016	9.76912	9.24e-19	8.05e-18	31.8026
PPP4R4	-0.73949	5.16746	-9.76522	9.49e-19	8.26e-18	31.7767
CRYAB	-0.74581	8.0683	-9.76032	9.81e-19	8.52e-18	31.744
CLPP	-0.43809	7.36444	-9.75949	9.86e-19	8.56e-18	31.7384
ERICH3	1.72192	5.89588	9.7593	9.87e-19	8.57e-18	31.7371
CD2AP	0.493338	8.64343	9.75177	1.04e-18	9e-18	31.6869
ACR	-0.44281	6.02169	-9.75006	1.05e-18	9.1e-18	31.6755
DAPK3	-0.50465	6.77993	-9.74976	1.05e-18	9.1e-18	31.6735
FBN1	0.933298	9.37041	9.74939	1.06e-18	9.12e-18	31.6711
RGS13	0.87817	6.35105	9.74906	1.06e-18	9.13e-18	31.6689
FBXL2	0.542392	6.82313	9.74865	1.06e-18	9.14e-18	31.6662
EGFL6	0.769927	7.7058	9.74521	1.09e-18	9.35e-18	31.6432
KRT15	1.44753	6.70782	9.74499	1.09e-18	9.35e-18	31.6418
H6PD	-0.40952	7.62498	-9.74453	1.09e-18	9.37e-18	31.6387
GGTLC2	-0.45596	7.1314	-9.73962	1.13e-18	9.68e-18	31.606
SUSD4	0.593976	6.3478	9.73873	1.13e-18	9.72e-18	31.6
ADAM28	1.08774	7.21598	9.73704	1.15e-18	9.83e-18	31.5888
AMPD1	1.21949	5.93727	9.73371	1.17e-18	1e-17	31.5666
KIR3DL3	-0.71426	5.79838	-9.72965	1.21e-18	1.03e-17	31.5395
TOP2B	0.634823	8.55921	9.72507	1.24e-18	1.06e-17	31.5091
RIPOR2	-0.75298	6.80783	-9.72334	1.26e-18	1.07e-17	31.4976
ASPA	0.742567	6.05328	9.71762	1.31e-18	1.11e-17	31.4594
CHL1	0.958363	7.20619	9.71692	1.31e-18	1.12e-17	31.4548
DLG2	0.719504	5.67076	9.71511	1.33e-18	1.13e-17	31.4427
MAP3K11	-0.48482	7.31013	-9.71477	1.33e-18	1.13e-17	31.4404
NIBAN1	0.565409	8.51805	9.71274	1.35e-18	1.15e-17	31.4269
STC1	-0.80372	5.85816	-9.70601	1.41e-18	1.2e-17	31.3822
DYNC2H1	0.996975	7.40484	9.70378	1.43e-18	1.21e-17	31.3673
OAT	0.523294	9.09211	9.7011	1.46e-18	1.24e-17	31.3495
AIMP2	-0.36646	7.25187	-9.70051	1.47e-18	1.24e-17	31.3456
NECAB3	-0.44559	6.67119	-9.695	1.52e-18	1.28e-17	31.3089
SERPIND1	1.06105	5.84017	9.69147	1.56e-18	1.31e-17	31.2854
ZRANB2	0.543552	9.1471	9.68803	1.6e-18	1.34e-17	31.2626
HDC	0.894266	6.35482	9.6868	1.61e-18	1.35e-17	31.2544
EXOC3L1	-0.45274	6.11011	-9.68119	1.67e-18	1.4e-17	31.2171
PDE3A	0.776648	7.52585	9.67713	1.72e-18	1.44e-17	31.1901
LIMA1	0.418039	8.68382	9.66938	1.81e-18	1.52e-17	31.1385
ROBO2	1.07339	7.75459	9.66761	1.83e-18	1.53e-17	31.1268
VLDLR	0.49861	7.47726	9.66726	1.83e-18	1.54e-17	31.1245
PLOD3	-0.43333	7.72316	-9.66666	1.84e-18	1.54e-17	31.1205
HSD11B1	-0.54929	5.9274	-9.66614	1.85e-18	1.54e-17	31.117
HSPH1	0.860274	8.91122	9.66463	1.87e-18	1.56e-17	31.107
DDT	-0.70183	7.52146	-9.66197	1.9e-18	1.58e-17	31.0893
PPM1F	-0.42589	6.97782	-9.66102	1.91e-18	1.59e-17	31.083
PER1	-0.89159	7.86594	-9.66092	1.91e-18	1.59e-17	31.0823
BRMS1	-0.39326	6.45403	-9.65958	1.93e-18	1.61e-17	31.0734
NRGN	-0.46528	6.84103	-9.65903	1.94e-18	1.61e-17	31.0698
SLC26A9	-0.98784	6.7988	-9.65782	1.95e-18	1.62e-17	31.0618
SLC43A1	-0.44296	7.23743	-9.65406	2e-18	1.66e-17	31.0368
PDPN	-0.46182	7.44777	-9.65248	2.03e-18	1.68e-17	31.0263
SLAIN1	-0.56939	6.73788	-9.65009	2.06e-18	1.7e-17	31.0104
PLD1	0.480006	7.18618	9.64895	2.07e-18	1.71e-17	31.0028
COMMD3-BMI1	0.456961	8.5018	9.64435	2.14e-18	1.77e-17	30.9723
ZNF808	0.527618	8.58708	9.64083	2.19e-18	1.81e-17	30.9489
AFAP1L1	-0.52978	6.63715	-9.63648	2.25e-18	1.86e-17	30.9201
CARMIL1	-0.43637	8.37895	-9.63351	2.3e-18	1.89e-17	30.9003
TIMM10	-0.48065	5.93862	-9.62352	2.46e-18	2.02e-17	30.8341
AKAP6	0.72557	6.36653	9.62178	2.49e-18	2.04e-17	30.8225
EFNA1	-0.51576	7.58242	-9.62065	2.51e-18	2.06e-17	30.815
NFAM1	-0.48584	6.61677	-9.61554	2.59e-18	2.13e-17	30.7812
AGFG1	-0.33677	9.79689	-9.61488	2.61e-18	2.13e-17	30.7767
FAM114A1	0.378936	8.34159	9.61083	2.68e-18	2.19e-17	30.7499
CDK14	0.401726	7.87381	9.60811	2.73e-18	2.23e-17	30.7319
TDRD9	-0.54599	4.42776	-9.6056	2.77e-18	2.26e-17	30.7152
AGL	0.68823	7.52394	9.60434	2.8e-18	2.28e-17	30.7069
SUB1	0.43704	8.9971	9.60403	2.8e-18	2.28e-17	30.7049
ESYT3	-0.83977	6.90967	-9.60156	2.85e-18	2.32e-17	30.6884
ERG28	-0.56658	9.0244	-9.59825	2.91e-18	2.37e-17	30.6665
SLC27A2	1.65656	6.43362	9.59784	2.92e-18	2.37e-17	30.6638
MYOCD	0.98695	6.51017	9.59384	3e-18	2.43e-17	30.6373
ACVR2A	0.50477	7.66099	9.59252	3.03e-18	2.45e-17	30.6286
KRT17	0.963748	7.12038	9.5907	3.06e-18	2.48e-17	30.6165
AGPS	0.566872	8.28186	9.58792	3.12e-18	2.52e-17	30.5981
PNISR	0.639741	9.40183	9.58792	3.12e-18	2.52e-17	30.5981
DHODH	-0.39866	6.1268	-9.58696	3.14e-18	2.54e-17	30.5917
NUCB2	0.785454	8.68275	9.58647	3.15e-18	2.54e-17	30.5885
WNT5A	0.54816	6.8868	9.58342	3.22e-18	2.59e-17	30.5682
MGST1	-0.53992	7.68321	-9.58123	3.27e-18	2.63e-17	30.5538
ARNTL2	0.703126	6.30064	9.57545	3.39e-18	2.73e-17	30.5155
SPAG17	1.65921	5.60799	9.57494	3.41e-18	2.74e-17	30.5121
CCDC30	0.986966	5.84516	9.57451	3.42e-18	2.74e-17	30.5092
F11	-1.03641	5.61446	-9.57267	3.46e-18	2.77e-17	30.4971
GP1BA	-0.41981	4.75845	-9.56851	3.56e-18	2.85e-17	30.4696
NDEL1	-0.36899	8.60585	-9.56309	3.69e-18	2.95e-17	30.4337
CEP57	0.441582	7.31736	9.55864	3.8e-18	3.04e-17	30.4042
PGAM5	-0.42894	6.93153	-9.55529	3.88e-18	3.1e-17	30.382
ATXN7L3	-0.3998	6.44346	-9.55448	3.91e-18	3.12e-17	30.3767
MTRR	-0.42663	8.50164	-9.55138	3.99e-18	3.18e-17	30.3562
MGAT3	-0.4746	6.43502	-9.55058	4.01e-18	3.19e-17	30.3509
CSPG5	-0.56879	5.40765	-9.54851	4.06e-18	3.23e-17	30.3372
HS6ST2	0.472676	4.66308	9.54523	4.15e-18	3.3e-17	30.3155
SNTN	2.18723	6.46505	9.54162	4.26e-18	3.38e-17	30.2917
CCRL2	-0.63227	5.68122	-9.53848	4.35e-18	3.45e-17	30.2709
MCF2L	-0.44367	6.89234	-9.5368	4.4e-18	3.48e-17	30.2598
CHRM1	-0.50484	5.62924	-9.53292	4.51e-18	3.57e-17	30.2341
TM4SF4	-0.32463	4.46707	-9.53191	4.54e-18	3.59e-17	30.2274
ADRB1	-0.59476	7.43495	-9.52614	4.72e-18	3.73e-17	30.1893
CNTRL	0.607471	6.95873	9.52569	4.73e-18	3.74e-17	30.1864
TRAF5	0.555679	6.47082	9.52443	4.77e-18	3.77e-17	30.178
INTS6L	0.359103	6.49625	9.5237	4.8e-18	3.78e-17	30.1732
PROM1	2.22377	6.68022	9.51885	4.96e-18	3.9e-17	30.1411
FDPS	-0.48291	7.49261	-9.51484	5.09e-18	4e-17	30.1147
DNAH11	1.53756	6.69339	9.50668	5.38e-18	4.22e-17	30.0608
ZNF292	0.4921	8.37552	9.50235	5.53e-18	4.34e-17	30.0322
ARAP3	-0.52113	6.98843	-9.50132	5.57e-18	4.37e-17	30.0254
CEBPB	-0.54888	7.8768	-9.5009	5.59e-18	4.38e-17	30.0226
MT2A	-1.0019	11.2937	-9.5001	5.62e-18	4.4e-17	30.0173
PLAG1	-0.47486	5.10931	-9.49545	5.79e-18	4.53e-17	29.9867
TBC1D24	-0.48229	6.88718	-9.47786	6.51e-18	5.09e-17	29.8706
PGD	-0.5331	9.55564	-9.4674	6.98e-18	5.45e-17	29.8016
CDC25B	-0.48557	7.29012	-9.46619	7.04e-18	5.49e-17	29.7936
HIPK2	-0.4203	8.43415	-9.45526	7.57e-18	5.9e-17	29.7216
PNPLA3	-0.44942	5.14536	-9.45417	7.63e-18	5.94e-17	29.7144
XPR1	0.414866	8.4977	9.45025	7.83e-18	6.09e-17	29.6886
C6	1.54206	6.24499	9.45015	7.84e-18	6.09e-17	29.6879
CYP3A5	-0.89361	6.01637	-9.44959	7.87e-18	6.1e-17	29.6842
CENPK	0.626167	5.36168	9.44888	7.9e-18	6.13e-17	29.6796
IQUB	1.43713	5.14692	9.4462	8.05e-18	6.23e-17	29.6619
PKN3	-0.43884	6.19145	-9.44255	8.24e-18	6.38e-17	29.6379
BMP5	0.830452	7.66515	9.4424	8.25e-18	6.38e-17	29.6369
BAAT	0.755377	4.66589	9.44104	8.33e-18	6.43e-17	29.6279
RASGRP2	-0.47031	6.54935	-9.4367	8.57e-18	6.61e-17	29.5993
ANKS1A	-0.37268	8.41344	-9.43165	8.86e-18	6.83e-17	29.5661
AGTRAP	-0.45851	7.86499	-9.43072	8.92e-18	6.87e-17	29.56
CHD6	0.456044	7.85595	9.42988	8.97e-18	6.9e-17	29.5545
PTPRS	-0.50114	7.87233	-9.42829	9.06e-18	6.97e-17	29.544
PIK3R5	-0.49109	6.73872	-9.4272	9.13e-18	7.01e-17	29.5368
RCOR1	-0.39648	7.90655	-9.42666	9.16e-18	7.03e-17	29.5332
PTPRM	-0.52227	9.09409	-9.42583	9.21e-18	7.06e-17	29.5278
AMIGO3	-0.42051	5.54688	-9.42496	9.27e-18	7.1e-17	29.5221
KNTC1	0.583592	6.08963	9.41919	9.63e-18	7.37e-17	29.4841
ADGRD1	-0.67167	8.23227	-9.41558	9.86e-18	7.54e-17	29.4603
TET3	-0.36696	6.61079	-9.41436	9.94e-18	7.59e-17	29.4523
EFCAB7	0.52249	6.01064	9.41011	1.02e-17	7.8e-17	29.4244
BPI	-0.51682	4.45604	-9.40929	1.03e-17	7.84e-17	29.419
ITGA4	0.762983	7.97426	9.4056	1.05e-17	8.03e-17	29.3947
RBP2	-0.53781	5.07454	-9.40227	1.08e-17	8.2e-17	29.3729
TRIM59	0.47514	5.26245	9.40156	1.08e-17	8.23e-17	29.3681
TOP2A	0.783207	5.77483	9.40018	1.09e-17	8.3e-17	29.3591
ARMC3	1.79212	5.47958	9.39787	1.11e-17	8.42e-17	29.3439
EDNRB	-0.81554	8.47788	-9.39229	1.15e-17	8.73e-17	29.3072
APOH	-0.73484	4.84709	-9.39078	1.16e-17	8.81e-17	29.2973
AZIN1	0.700871	9.2648	9.38426	1.21e-17	9.19e-17	29.2545
PRR15L	-0.78085	6.81141	-9.38378	1.22e-17	9.21e-17	29.2513
MDM1	0.649967	6.18962	9.37954	1.25e-17	9.46e-17	29.2235
WFS1	-0.58463	6.86104	-9.379	1.26e-17	9.49e-17	29.2199
SOS1	0.394698	8.43182	9.37629	1.28e-17	9.65e-17	29.2021
TNFAIP1	-0.5264	7.97556	-9.37467	1.29e-17	9.75e-17	29.1915
CEP162	0.61171	5.77416	9.37455	1.3e-17	9.75e-17	29.1907
ARMC2	0.883358	6.6133	9.3727	1.31e-17	9.86e-17	29.1785
MYO1E	0.466403	8.15775	9.37247	1.31e-17	9.86e-17	29.1771
RGS9	-0.67771	5.36942	-9.36915	1.34e-17	1.01e-16	29.1553
SOX2	1.33251	6.69732	9.36427	1.39e-17	1.04e-16	29.1232
EFCAB1	1.99527	6.13496	9.36406	1.39e-17	1.04e-16	29.1218
SSH2	-0.57488	8.05868	-9.3612	1.42e-17	1.06e-16	29.103
NAP1L3	0.556207	5.48158	9.35791	1.45e-17	1.08e-16	29.0815
CFAP53	1.55785	5.92001	9.35715	1.45e-17	1.09e-16	29.0765
OTUD7B	-0.38821	6.99976	-9.35555	1.47e-17	1.1e-16	29.066
LEF1	0.505648	6.86478	9.35412	1.48e-17	1.11e-16	29.0566
FAM214A	0.567413	8.1512	9.35206	1.5e-17	1.12e-16	29.0431
ZBTB16	-1.20512	8.7447	-9.34234	1.6e-17	1.19e-16	28.9793
MRPS36	-0.49813	5.35224	-9.34233	1.6e-17	1.19e-16	28.9792
TRIM29	1.10285	6.83787	9.34016	1.63e-17	1.21e-16	28.965
AVPI1	-0.62202	7.34115	-9.33788	1.65e-17	1.23e-16	28.9501
THADA	0.464006	8.06433	9.33554	1.68e-17	1.24e-16	28.9348
TGFBR3	-0.64871	8.84345	-9.3348	1.69e-17	1.25e-16	28.9299
SYNJ2	0.437497	6.50835	9.333	1.71e-17	1.26e-16	28.9181
ZNF721	0.640813	7.77049	9.32774	1.77e-17	1.31e-16	28.8836
MSH2	0.570022	6.58914	9.32708	1.78e-17	1.31e-16	28.8792
LGI2	0.641572	6.25352	9.32618	1.79e-17	1.32e-16	28.8734
CASD1	0.444016	8.62165	9.32029	1.86e-17	1.37e-16	28.8348
INKA2	-0.41614	5.493	-9.31593	1.91e-17	1.41e-16	28.8062
FZD6	0.430098	8.38204	9.31453	1.93e-17	1.42e-16	28.797
C15ORF39	-0.40454	6.53948	-9.30527	2.05e-17	1.51e-16	28.7364
MSH3	0.403149	7.59451	9.30416	2.07e-17	1.52e-16	28.7292
CFAP206	1.52053	5.85352	9.29854	2.14e-17	1.57e-16	28.6924
ADI1	-0.47132	7.83903	-9.29751	2.16e-17	1.58e-16	28.6856
GPR87	0.969033	4.73273	9.29495	2.2e-17	1.61e-16	28.6689
SRGAP3	0.667926	6.17064	9.29487	2.2e-17	1.61e-16	28.6684
MTSS1	-0.42304	7.84021	-9.28247	2.39e-17	1.74e-16	28.5873
MSI2	0.66937	7.37846	9.2816	2.4e-17	1.75e-16	28.5816
RNH1	-0.46491	7.68543	-9.27717	2.47e-17	1.8e-16	28.5525
IQCG	1.04418	6.84606	9.27467	2.51e-17	1.83e-16	28.5362
B3GNT7	-0.42042	6.74813	-9.27357	2.53e-17	1.84e-16	28.529
XPO1	0.512843	9.10728	9.27332	2.53e-17	1.84e-16	28.5274
WAS	-0.4073	6.7775	-9.27195	2.56e-17	1.86e-16	28.5184
GNA11	-0.5001	7.47048	-9.27127	2.57e-17	1.87e-16	28.514
SOX5	0.420974	6.9158	9.26812	2.62e-17	1.9e-16	28.4934
GIPC2	0.600295	6.99343	9.26771	2.63e-17	1.91e-16	28.4907
CYP24A1	1.58151	5.36913	9.26318	2.71e-17	1.96e-16	28.4611
POR	-0.40447	8.30191	-9.26287	2.72e-17	1.97e-16	28.4591
WASF3	-0.44228	7.21751	-9.25937	2.78e-17	2.01e-16	28.4362
CYC1	-0.38726	7.79847	-9.25907	2.78e-17	2.01e-16	28.4342
FRAT1	-0.41534	5.76945	-9.25599	2.84e-17	2.05e-16	28.4141
HMOX1	-0.84437	7.32873	-9.2533	2.89e-17	2.09e-16	28.3966
DNAJA4	1.05113	7.82085	9.25165	2.92e-17	2.11e-16	28.3858
OMA1	0.464935	7.34836	9.24985	2.96e-17	2.13e-16	28.374
ITIH5	0.639509	7.59295	9.24941	2.97e-17	2.14e-16	28.3712
HEPH	0.711754	6.85786	9.24811	2.99e-17	2.15e-16	28.3626
HHIP	-1.32395	7.63213	-9.24747	3.01e-17	2.16e-16	28.3584
PTGIR	-0.48569	6.55902	-9.24503	3.05e-17	2.19e-16	28.3425
BCKDHA	-0.39202	8.04182	-9.24382	3.08e-17	2.21e-16	28.3346
TSPAN11	0.653206	7.1368	9.24207	3.12e-17	2.23e-16	28.3232
FFAR2	-0.7441	4.83768	-9.24039	3.15e-17	2.26e-16	28.3122
SECTM1	-0.59283	6.42757	-9.23808	3.2e-17	2.29e-16	28.2972
NEK10	1.44769	6.04499	9.23579	3.25e-17	2.32e-16	28.2822
B3GALNT1	-0.67357	7.06469	-9.22569	3.47e-17	2.48e-16	28.2163
TVP23C	0.563411	7.42111	9.22158	3.57e-17	2.54e-16	28.1895
RNF150	0.478484	6.29182	9.22089	3.58e-17	2.55e-16	28.185
RFX3	0.72773	6.60281	9.21373	3.76e-17	2.67e-16	28.1383
FZD8	-0.4952	7.03758	-9.2123	3.79e-17	2.7e-16	28.129
CEP83	0.581851	5.94329	9.20325	4.02e-17	2.86e-16	28.07
RNPEPL1	-0.4665	7.19354	-9.20039	4.1e-17	2.91e-16	28.0513
SLCO4C1	-1.23457	6.7679	-9.19947	4.13e-17	2.93e-16	28.0453
FBLN2	0.629113	7.65641	9.19834	4.16e-17	2.95e-16	28.0379
ARHGEF1	-0.3599	7.49696	-9.19661	4.2e-17	2.98e-16	28.0267
ALPP	-0.48796	5.08383	-9.19648	4.21e-17	2.98e-16	28.0258
HTR2A	0.569227	5.03436	9.19594	4.22e-17	2.99e-16	28.0223
RHBDF2	-0.4949	6.07063	-9.19406	4.28e-17	3.02e-16	28.0101
DHCR24	-0.57261	10.7464	-9.19138	4.35e-17	3.07e-16	27.9926
TIMP4	-0.78888	5.84581	-9.19136	4.35e-17	3.07e-16	27.9925
IL18BP	-0.41554	6.57852	-9.19131	4.35e-17	3.07e-16	27.9922
IL1RL1	-1.26227	8.12932	-9.1798	4.7e-17	3.31e-16	27.9172
MCFD2	-0.33849	8.33605	-9.17477	4.86e-17	3.42e-16	27.8844
ETS2	-0.40506	9.92001	-9.17334	4.9e-17	3.45e-16	27.8752
FBLN5	-0.54801	9.83467	-9.17321	4.91e-17	3.45e-16	27.8743
MT1H	-0.67388	6.68158	-9.17168	4.96e-17	3.48e-16	27.8644
CACNA2D1	0.506285	6.94998	9.17006	5.01e-17	3.51e-16	27.8538
TMEM106B	0.346258	8.1473	9.16648	5.13e-17	3.59e-16	27.8305
HSPA2	-0.48943	7.44861	-9.16527	5.17e-17	3.62e-16	27.8226
CDA	-0.41816	5.84389	-9.15222	5.63e-17	3.94e-16	27.7378
UPP1	-0.48603	6.3718	-9.14914	5.75e-17	4.02e-16	27.7177
ELMOD2	0.549382	6.3871	9.14227	6.01e-17	4.2e-16	27.673
SLC35A4	-0.34736	8.60928	-9.1372	6.22e-17	4.34e-16	27.6401
FAM81B	1.36635	5.93509	9.13107	6.47e-17	4.51e-16	27.6003
VSTM1	-0.41998	4.64987	-9.12901	6.56e-17	4.57e-16	27.5869
CENPF	0.568808	5.29533	9.12478	6.75e-17	4.69e-16	27.5594
ST6GALNAC1	0.995777	6.73449	9.12191	6.87e-17	4.78e-16	27.5408
HLX	-0.46012	6.88827	-9.12115	6.91e-17	4.8e-16	27.5358
SLC4A7	0.675936	7.42864	9.11476	7.2e-17	5e-16	27.4944
DUSP8	-0.53483	6.92279	-9.1115	7.36e-17	5.1e-16	27.4732
ITGA9	0.474566	8.35116	9.11131	7.37e-17	5.11e-16	27.472
ZKSCAN1	0.418193	7.57311	9.10892	7.49e-17	5.18e-16	27.4564
THEMIS2	-0.64051	7.56484	-9.10425	7.72e-17	5.34e-16	27.4262
CASK	0.35001	8.1886	9.10298	7.78e-17	5.38e-16	27.4179
SEMA6A	-0.89471	7.1825	-9.09987	7.95e-17	5.49e-16	27.3977
SYNE2	0.637597	8.51447	9.09953	7.96e-17	5.49e-16	27.3955
CACNA2D2	-1.20197	7.94704	-9.09894	7.99e-17	5.51e-16	27.3917
TMF1	0.707522	8.2161	9.09603	8.15e-17	5.61e-16	27.3728
DES	1.0595	9.02005	9.08717	8.64e-17	5.94e-16	27.3154
FLOT2	-0.3455	8.36764	-9.08452	8.79e-17	6.04e-16	27.2982
FRMD8	-0.39398	6.19731	-9.08436	8.8e-17	6.04e-16	27.2972
PHYHD1	-0.4593	7.40281	-9.07453	9.38e-17	6.44e-16	27.2335
LRP2	-1.17306	6.59373	-9.07269	9.5e-17	6.51e-16	27.2215
SMPD1	-0.36934	7.22835	-9.07062	9.62e-17	6.6e-16	27.2081
ZMYM1	0.419472	6.8222	9.06685	9.87e-17	6.76e-16	27.1837
AAMDC	-0.43514	5.95834	-9.06405	1e-16	6.87e-16	27.1655
SLC45A4	-0.42955	6.3717	-9.06071	1.03e-16	7.02e-16	27.144
MFAP2	0.589927	7.79388	9.05177	1.09e-16	7.43e-16	27.0861
IRAK2	-0.55052	6.00628	-9.05162	1.09e-16	7.43e-16	27.0851
CLCN6	-0.38597	8.01293	-9.05161	1.09e-16	7.43e-16	27.085
GREM1	0.851192	6.84948	9.04512	1.14e-16	7.75e-16	27.0431
PLPP2	0.940991	8.19903	9.04388	1.15e-16	7.81e-16	27.035
SACS	0.600954	6.62147	9.0351	1.21e-16	8.26e-16	26.9782
SLC6A4	-2.24408	7.12925	-9.03415	1.22e-16	8.31e-16	26.972
CCDC173	1.37032	4.66378	9.03283	1.23e-16	8.37e-16	26.9635
PCDH18	0.798468	7.48119	9.0315	1.24e-16	8.44e-16	26.9549
ENKUR	1.7651	5.73745	9.03105	1.25e-16	8.46e-16	26.952
TTC21B	0.640265	7.1181	9.02943	1.26e-16	8.54e-16	26.9415
SLC18B1	0.650846	7.08423	9.02535	1.29e-16	8.76e-16	26.9152
TMEM104	-0.41663	6.7311	-9.02478	1.3e-16	8.78e-16	26.9114
DEFA4	-0.41708	4.44707	-9.02473	1.3e-16	8.78e-16	26.9112
FAM102B	0.533263	7.45717	9.02423	1.3e-16	8.8e-16	26.9079
RYBP	-0.33306	7.66519	-9.02363	1.31e-16	8.83e-16	26.904
PLOD2	0.610713	8.01209	9.02147	1.33e-16	8.95e-16	26.8901
C12ORF75	0.772144	7.3587	9.01958	1.34e-16	9.05e-16	26.8779
HLA-E	-0.44071	11.2162	-9.01861	1.35e-16	9.1e-16	26.8716
HACD3	0.369578	8.29392	9.01276	1.41e-16	9.45e-16	26.8338
ELOVL1	-0.50988	8.31927	-9.01087	1.42e-16	9.56e-16	26.8216
ROR1	-0.44337	7.66781	-9.00347	1.49e-16	1e-15	26.7738
ST6GAL1	0.583386	9.05485	9.00082	1.52e-16	1.02e-15	26.7567
PUS7L	0.607366	6.68136	8.99795	1.55e-16	1.04e-15	26.7382
ITPRIPL2	-0.44244	7.41265	-8.99727	1.56e-16	1.04e-15	26.7338
ZNF302	0.496104	7.6188	8.99647	1.56e-16	1.05e-15	26.7286
SLC22A15	-0.54749	7.04804	-8.99577	1.57e-16	1.05e-15	26.7241
NPHP3-ACAD11	0.537442	7.59278	8.99569	1.57e-16	1.05e-15	26.7236
MT1HL1	-0.54212	6.29176	-8.99561	1.57e-16	1.05e-15	26.7231
CYP39A1	0.521386	5.80653	8.99332	1.6e-16	1.06e-15	26.7082
BVES	-0.52561	6.01543	-8.9916	1.61e-16	1.08e-15	26.6972
HEYL	-0.53182	6.90784	-8.98527	1.68e-16	1.12e-15	26.6563
TSPAN1	1.71163	8.45569	8.9812	1.73e-16	1.15e-15	26.6301
MS4A8	2.05084	7.38511	8.9806	1.73e-16	1.15e-15	26.6262
NXF3	-0.78141	5.12429	-8.98053	1.74e-16	1.15e-15	26.6258
TET1	0.540625	5.52574	8.97852	1.76e-16	1.17e-15	26.6128
ZNF518A	0.525653	6.80296	8.97654	1.78e-16	1.18e-15	26.6
FLT4	-0.51604	6.42866	-8.97606	1.79e-16	1.18e-15	26.5969
PPIP5K2	0.497979	8.11303	8.97582	1.79e-16	1.18e-15	26.5954
LETM1	-0.32488	6.9986	-8.97269	1.83e-16	1.21e-15	26.5752
TRPC3	-0.57632	5.03501	-8.96904	1.87e-16	1.24e-15	26.5516
PRSS8	-0.75057	7.05675	-8.96839	1.88e-16	1.24e-15	26.5474
EMP2	-0.73364	10.5026	-8.9647	1.92e-16	1.27e-15	26.5236
CD93	-0.5531	9.19761	-8.9611	1.97e-16	1.3e-15	26.5004
S100A3	-0.84964	5.4991	-8.96091	1.97e-16	1.3e-15	26.4992
ATP6AP1	-0.43023	9.54912	-8.95356	2.07e-16	1.36e-15	26.4519
SLC1A1	-0.90769	7.3547	-8.94973	2.12e-16	1.4e-15	26.4272
SQOR	-0.45544	8.0241	-8.94793	2.15e-16	1.41e-15	26.4156
TNS3	-0.40155	8.22214	-8.94734	2.15e-16	1.41e-15	26.4118
HGF	0.674872	7.54978	8.94608	2.17e-16	1.43e-15	26.4037
VSIG1	1.65624	5.7023	8.9459	2.17e-16	1.43e-15	26.4026
SLC25A1	-0.43009	7.29767	-8.94569	2.18e-16	1.43e-15	26.4012
CEP78	0.368271	6.22488	8.94496	2.19e-16	1.43e-15	26.3965
LDLR	-0.68816	9.44213	-8.94493	2.19e-16	1.43e-15	26.3963
SPEF2	1.03465	5.72717	8.9449	2.19e-16	1.43e-15	26.3961
NPHP1	0.846277	5.96666	8.94374	2.21e-16	1.44e-15	26.3886
TAX1BP1	0.560203	9.0319	8.94011	2.26e-16	1.47e-15	26.3653
MARK1	0.499403	6.16205	8.93966	2.27e-16	1.48e-15	26.3624
RMC1	-0.30669	7.93336	-8.93835	2.28e-16	1.49e-15	26.354
CD300LF	-0.57884	6.68442	-8.93633	2.32e-16	1.51e-15	26.3409
SBNO2	-0.49014	7.23167	-8.93291	2.37e-16	1.54e-15	26.3189
ZNF273	0.588574	6.43749	8.93208	2.38e-16	1.55e-15	26.3136
CFHR2	0.42925	3.73138	8.93107	2.4e-16	1.56e-15	26.3071
ABCA5	0.646335	7.26004	8.92679	2.46e-16	1.6e-15	26.2796
ATM	0.564725	8.38437	8.92629	2.47e-16	1.6e-15	26.2763
DNAJB4	0.606029	8.59738	8.9254	2.49e-16	1.61e-15	26.2706
MET	0.840136	9.02259	8.92401	2.51e-16	1.62e-15	26.2617
MYO5A	0.451027	7.55296	8.92401	2.51e-16	1.62e-15	26.2617
LRRC49	0.695792	6.92321	8.91879	2.6e-16	1.68e-15	26.2281
PDGFB	-0.65829	6.36415	-8.91766	2.61e-16	1.69e-15	26.2208
RP1	1.47973	6.10962	8.91171	2.72e-16	1.75e-15	26.1825
TMEM150B	-0.56333	6.457	-8.90843	2.78e-16	1.79e-15	26.1614
MST1	-0.40839	5.9636	-8.90506	2.84e-16	1.83e-15	26.1398
KCNMA1	0.636453	6.84812	8.90093	2.92e-16	1.88e-15	26.1132
NEDD1	0.473714	7.5087	8.9003	2.93e-16	1.88e-15	26.1092
ATPSCKMT	0.52819	6.68449	8.89639	3e-16	1.93e-15	26.0841
NIPSNAP3B	0.435531	5.56018	8.89377	3.05e-16	1.96e-15	26.0673
AGTR2	-1.2162	4.95501	-8.89333	3.06e-16	1.97e-15	26.0645
GNG5	-0.38421	9.19678	-8.89086	3.11e-16	2e-15	26.0486
AGPAT2	-0.4073	7.97279	-8.88903	3.15e-16	2.02e-15	26.0368
ENG	-0.58017	9.22571	-8.88616	3.21e-16	2.05e-15	26.0184
PLEKHS1	1.86772	6.43432	8.88561	3.22e-16	2.06e-15	26.0149
MAP2K3	-0.41501	7.14746	-8.88528	3.23e-16	2.06e-15	26.0127
CHST9	1.40337	6.2638	8.88461	3.24e-16	2.07e-15	26.0085
FHDC1	-0.73557	6.49008	-8.88285	3.28e-16	2.09e-15	25.9972
ADAM22	0.447351	5.34744	8.88282	3.28e-16	2.09e-15	25.9969
ADD3	0.467534	8.35136	8.88241	3.29e-16	2.09e-15	25.9943
PMEPA1	0.387536	7.55823	8.87856	3.37e-16	2.15e-15	25.9696
MPHOSPH9	0.426356	6.77392	8.87405	3.47e-16	2.21e-15	25.9407
GADD45G	-0.48275	6.37759	-8.87355	3.48e-16	2.21e-15	25.9375
ADARB1	-0.56234	7.99715	-8.87088	3.54e-16	2.25e-15	25.9203
CCDC39	1.1847	5.21173	8.85635	3.89e-16	2.47e-15	25.8272
ITGA5	-0.60328	8.84817	-8.85379	3.96e-16	2.51e-15	25.8107
CPXM2	0.658508	6.42861	8.84993	4.06e-16	2.57e-15	25.786
OR2T12	-0.39787	5.23273	-8.84752	4.12e-16	2.61e-15	25.7705
PRELP	-0.68741	8.60075	-8.84463	4.2e-16	2.66e-15	25.752
SLN	1.12728	6.13406	8.84378	4.23e-16	2.67e-15	25.7466
CMTM8	-0.41656	7.60973	-8.84343	4.23e-16	2.68e-15	25.7444
GSTA1	1.48671	6.06923	8.84254	4.26e-16	2.69e-15	25.7386
ACAT2	-0.70808	6.49677	-8.84061	4.31e-16	2.72e-15	25.7263
PLEKHG7	1.04427	4.85947	8.83224	4.55e-16	2.87e-15	25.6727
TMEM68	0.430975	6.87878	8.83223	4.55e-16	2.87e-15	25.6726
TRUB1	0.443683	7.2292	8.82931	4.64e-16	2.92e-15	25.6539
ARL8A	-0.39494	8.27434	-8.82774	4.69e-16	2.95e-15	25.6438
POF1B	0.734393	5.21962	8.82557	4.75e-16	2.99e-15	25.63
APOBEC3C	0.457486	7.82229	8.82376	4.81e-16	3.02e-15	25.6184
CASQ2	0.966848	7.05494	8.82283	4.84e-16	3.04e-15	25.6125
PROM2	0.686941	6.31276	8.81877	4.97e-16	3.11e-15	25.5864
DNTTIP1	-0.35569	7.59108	-8.81747	5.01e-16	3.14e-15	25.5781
LONRF3	-0.70049	7.38667	-8.81037	5.25e-16	3.28e-15	25.5327
HERC4	0.485463	8.47284	8.80259	5.52e-16	3.45e-15	25.4829
RSRP1	0.508029	8.28127	8.80234	5.53e-16	3.45e-15	25.4814
MXD1	-0.62676	7.92099	-8.79475	5.8e-16	3.63e-15	25.4328
CEP57L1	0.503813	5.61408	8.78627	6.13e-16	3.83e-15	25.3786
HTR1D	-0.38757	5.08713	-8.78463	6.2e-16	3.86e-15	25.3681
MRPS12	-0.4163	5.50586	-8.78353	6.24e-16	3.89e-15	25.3611
MICAL3	0.4287	7.15123	8.78296	6.27e-16	3.9e-15	25.3575
AMOTL2	-0.45423	7.08504	-8.78262	6.28e-16	3.91e-15	25.3554
RSPH1	1.40384	6.80197	8.78112	6.34e-16	3.94e-15	25.3458
CLEC2D	0.714046	7.25161	8.77959	6.4e-16	3.98e-15	25.336
SPOCK2	-1.04253	7.85708	-8.77932	6.41e-16	3.98e-15	25.3343
KIAA0825	0.694039	6.86472	8.77873	6.44e-16	3.99e-15	25.3305
TTLL5	0.384347	7.57633	8.77611	6.55e-16	4.06e-15	25.3138
JKAMP	0.378674	8.15955	8.7742	6.63e-16	4.11e-15	25.3016
FMO1	0.648937	4.80673	8.77355	6.66e-16	4.12e-15	25.2974
ZNHIT6	0.522082	7.57996	8.77174	6.74e-16	4.17e-15	25.2859
CFAP70	1.20693	6.1435	8.77128	6.76e-16	4.17e-15	25.2829
ID3	-0.59015	7.76449	-8.77042	6.79e-16	4.19e-15	25.2775
CYB5R2	-0.44227	6.10835	-8.76673	6.96e-16	4.29e-15	25.2539
RAD50	0.593925	8.14554	8.76358	7.1e-16	4.38e-15	25.2338
LXN	0.709972	6.55319	8.76137	7.2e-16	4.44e-15	25.2197
TTC26	0.867841	6.59346	8.75386	7.56e-16	4.65e-15	25.1718
USP36	-0.35337	7.11291	-8.75292	7.61e-16	4.68e-15	25.1658
GCOM1	-0.84444	6.43531	-8.74919	7.79e-16	4.79e-15	25.142
CDK2AP2	-0.3962	7.54896	-8.74891	7.81e-16	4.79e-15	25.1402
KRTAP9-4	-0.36481	5.79756	-8.74678	7.91e-16	4.86e-15	25.1267
PPRC1	-0.52391	6.94137	-8.74658	7.93e-16	4.86e-15	25.1253
DNAJC12	0.594209	5.56114	8.74545	7.98e-16	4.89e-15	25.1181
ZFC3H1	0.483418	8.30879	8.74521	8e-16	4.9e-15	25.1166
CRIP1	0.642128	7.54788	8.74503	8e-16	4.9e-15	25.1155
KCNRG	1.0141	7.47194	8.74469	8.02e-16	4.9e-15	25.1133
FAS	0.398272	7.91458	8.74322	8.1e-16	4.95e-15	25.104
ADGB	1.33896	5.10704	8.7352	8.53e-16	5.21e-15	25.0528
GFM2	0.469334	7.07031	8.73405	8.59e-16	5.24e-15	25.0455
MT1X	-1.09884	9.22011	-8.73287	8.66e-16	5.28e-15	25.038
RASGRP3	0.629036	7.10333	8.7315	8.74e-16	5.32e-15	25.0292
CCDC138	0.680565	5.14187	8.73096	8.77e-16	5.34e-15	25.0258
CCDC113	1.29734	6.4702	8.7265	9.02e-16	5.49e-15	24.9974
C11ORF80	0.400546	6.52463	8.72394	9.17e-16	5.57e-15	24.9811
SVIL	0.498189	8.32749	8.7228	9.24e-16	5.61e-15	24.9738
PRKAA2	0.628609	6.87997	8.72071	9.36e-16	5.68e-15	24.9606
SERPINB5	1.08202	4.54151	8.72006	9.4e-16	5.7e-15	24.9564
AKR1B1	-0.48236	7.94957	-8.71657	9.62e-16	5.83e-15	24.9342
IFT74	0.628682	5.96588	8.7067	1.02e-15	6.21e-15	24.8714
LTK	-0.49133	5.53803	-8.70658	1.03e-15	6.21e-15	24.8706
DOK3	-0.41767	6.37176	-8.70558	1.03e-15	6.24e-15	24.8642
EID1	0.479819	8.77403	8.70016	1.07e-15	6.46e-15	24.8298
SMCO4	-0.53773	5.76436	-8.69719	1.09e-15	6.58e-15	24.8109
HSD17B6	-1.0904	7.6437	-8.69523	1.1e-15	6.66e-15	24.7984
FDFT1	-0.39004	9.15482	-8.69019	1.14e-15	6.87e-15	24.7664
NPTX1	-0.3962	5.4432	-8.68849	1.15e-15	6.94e-15	24.7556
LONP1	-0.3342	6.78439	-8.68233	1.2e-15	7.22e-15	24.7164
GUCD1	-0.36471	7.78252	-8.6813	1.21e-15	7.26e-15	24.7099
COLGALT2	-0.51913	5.80415	-8.68006	1.22e-15	7.31e-15	24.702
TRIP10	-0.35336	8.25509	-8.67995	1.22e-15	7.31e-15	24.7013
SULT1A1	-0.43602	6.18264	-8.67889	1.23e-15	7.36e-15	24.6946
PSME3	-0.32129	8.2644	-8.67182	1.28e-15	7.69e-15	24.6497
RSPH4A	1.57746	6.46345	8.67178	1.28e-15	7.69e-15	24.6494
SBDS	-0.39786	8.94278	-8.67065	1.29e-15	7.74e-15	24.6423
ZNF827	0.390395	6.88767	8.67005	1.3e-15	7.76e-15	24.6385
STRBP	0.755511	6.76009	8.66812	1.31e-15	7.86e-15	24.6262
EAF1	-0.32868	7.44267	-8.66275	1.36e-15	8.13e-15	24.5921
TMEM141	-0.49615	6.85502	-8.66113	1.37e-15	8.21e-15	24.5818
BDNF	-0.3795	4.48158	-8.65877	1.4e-15	8.33e-15	24.5668
ITPKC	-0.75334	7.22926	-8.65425	1.44e-15	8.56e-15	24.5382
MLF1	0.714436	6.4189	8.65292	1.45e-15	8.63e-15	24.5297
MAP3K19	1.2336	4.66359	8.65134	1.46e-15	8.71e-15	24.5197
SGF29	-0.33648	7.57784	-8.65045	1.47e-15	8.76e-15	24.5141
CCIN	-0.40791	4.7222	-8.64709	1.5e-15	8.94e-15	24.4928
CLDN16	0.766394	5.51628	8.64226	1.55e-15	9.22e-15	24.4621
SENP7	0.470146	7.13616	8.64105	1.56e-15	9.28e-15	24.4544
SEMA3D	0.909566	6.86352	8.63618	1.61e-15	9.57e-15	24.4236
CLK4	0.558817	7.83915	8.63342	1.64e-15	9.73e-15	24.4061
ARMC1	0.415911	7.75332	8.63038	1.67e-15	9.92e-15	24.3868
ANKRD18B	0.953977	4.96751	8.62847	1.69e-15	1e-14	24.3747
ZNF117	0.622202	7.26965	8.62754	1.71e-15	1.01e-14	24.3688
UBA3	0.442993	9.19046	8.62745	1.71e-15	1.01e-14	24.3682
CXCR2	-0.8618	6.00541	-8.62654	1.72e-15	1.01e-14	24.3625
SPP1	2.22541	7.96103	8.62458	1.74e-15	1.03e-14	24.3501
POLH	0.316083	7.33738	8.62245	1.76e-15	1.04e-14	24.3366
CD244	-0.52058	5.07698	-8.62202	1.77e-15	1.04e-14	24.3339
SGCD	0.581507	6.60442	8.61956	1.79e-15	1.06e-14	24.3183
PDGFC	0.41911	7.92059	8.61404	1.86e-15	1.09e-14	24.2833
ATL2	0.650633	8.86533	8.61361	1.86e-15	1.1e-14	24.2806
PDLIM5	0.443633	8.62434	8.6132	1.87e-15	1.1e-14	24.278
CYB561D2	-0.38554	5.9779	-8.61306	1.87e-15	1.1e-14	24.2771
ANLN	0.72302	5.13231	8.61212	1.88e-15	1.1e-14	24.2712
ANGPTL4	-0.74789	5.85499	-8.61147	1.89e-15	1.11e-14	24.2671
ACTA2	0.641473	11.296	8.60524	1.97e-15	1.15e-14	24.2277
NMNAT2	0.400038	5.67034	8.6042	1.98e-15	1.16e-14	24.2211
RAB11FIP1	-0.49097	8.09277	-8.59951	2.04e-15	1.19e-14	24.1914
CABCOCO1	1.37349	6.24849	8.59695	2.07e-15	1.21e-14	24.1752
ZBTB8OS	-0.45857	5.88722	-8.59139	2.15e-15	1.26e-14	24.14
INSIG1	-0.50985	8.18232	-8.59076	2.16e-15	1.26e-14	24.136
ORM2	-0.63858	4.63444	-8.58602	2.23e-15	1.3e-14	24.1061
ARHGAP26	-0.44712	8.16677	-8.58295	2.27e-15	1.32e-14	24.0867
MYO1C	-0.40138	9.15538	-8.58272	2.27e-15	1.32e-14	24.0852
CFAP52	1.30102	5.95429	8.58173	2.29e-15	1.33e-14	24.0789
ORM1	-1.0664	4.16913	-8.57979	2.32e-15	1.35e-14	24.0667
SGPL1	0.429989	8.35993	8.57461	2.39e-15	1.39e-14	24.034
SERPING1	-0.39378	10.4904	-8.57373	2.41e-15	1.4e-14	24.0285
PAQR5	-0.67699	6.58745	-8.57232	2.43e-15	1.41e-14	24.0195
CFAP47	1.63845	6.12386	8.57209	2.43e-15	1.41e-14	24.0181
VEGFD	-1.38286	8.17539	-8.5661	2.53e-15	1.47e-14	23.9803
BBS4	0.436714	6.91872	8.56468	2.55e-15	1.48e-14	23.9713
HSD17B14	-0.53889	6.43527	-8.55847	2.65e-15	1.54e-14	23.9321
ORC3	0.344303	7.67867	8.5567	2.68e-15	1.55e-14	23.9209
ACADL	-1.02806	6.95766	-8.55285	2.75e-15	1.59e-14	23.8966
IFT172	0.715418	7.14774	8.55048	2.79e-15	1.61e-14	23.8817
CLEC4D	-0.86355	5.03723	-8.54926	2.82e-15	1.62e-14	23.874
NCMAP	-0.3775	6.26261	-8.54709	2.85e-15	1.65e-14	23.8603
HSPA12B	-0.5052	6.83533	-8.54709	2.85e-15	1.65e-14	23.8603
SLC9A3R2	-0.56708	8.28322	-8.54126	2.96e-15	1.71e-14	23.8235
OVCH2	-0.50177	5.15472	-8.54077	2.97e-15	1.71e-14	23.8205
DCUN1D1	0.481246	8.38214	8.53598	3.06e-15	1.76e-14	23.7902
PDLIM3	0.700836	7.83052	8.53593	3.07e-15	1.76e-14	23.7899
ABHD10	0.348305	7.31552	8.53405	3.1e-15	1.78e-14	23.778
ZNF91	0.472913	7.14068	8.53371	3.11e-15	1.78e-14	23.7759
SYNPO2L	-0.37382	4.71799	-8.53141	3.15e-15	1.81e-14	23.7614
ISM1	0.596211	6.72806	8.53036	3.18e-15	1.82e-14	23.7548
VWF	-0.6608	9.49016	-8.52726	3.24e-15	1.86e-14	23.7353
TSGA10	1.085	5.36605	8.52253	3.34e-15	1.91e-14	23.7055
PCDH1	-0.37846	7.62817	-8.52198	3.35e-15	1.92e-14	23.702
DACH1	-0.60126	6.32344	-8.51788	3.44e-15	1.97e-14	23.6762
GDF10	-0.53921	6.65149	-8.51545	3.49e-15	1.99e-14	23.6609
MT1A	-1.06214	8.54049	-8.51538	3.5e-15	1.99e-14	23.6604
MSMO1	-0.8304	8.32472	-8.51498	3.5e-15	2e-14	23.6579
MYEF2	0.464146	7.24568	8.51486	3.51e-15	2e-14	23.6572
IFFO1	-0.35415	6.17047	-8.51152	3.58e-15	2.04e-14	23.6361
SIGLEC7	-0.4129	5.95188	-8.50958	3.63e-15	2.06e-14	23.6239
C6ORF118	1.31553	5.53918	8.50734	3.68e-15	2.09e-14	23.6099
DCBLD2	0.345794	8.62811	8.50605	3.71e-15	2.11e-14	23.6017
PTPN21	-0.52503	7.55274	-8.5058	3.72e-15	2.11e-14	23.6002
KIAA1549	-0.47835	6.64572	-8.50173	3.81e-15	2.16e-14	23.5745
IGF1	1.15243	7.51409	8.4909	4.09e-15	2.32e-14	23.5064
MECOM	0.584126	8.51448	8.48963	4.12e-15	2.33e-14	23.4984
THBS4	0.536498	5.71759	8.48826	4.15e-15	2.35e-14	23.4898
FAM227A	1.12592	6.58849	8.48674	4.19e-15	2.37e-14	23.4803
DNAAF1	1.65861	7.42686	8.48428	4.26e-15	2.41e-14	23.4648
ZNF587	0.381577	7.90238	8.47747	4.45e-15	2.52e-14	23.422
CYP4F3	-0.45213	5.47522	-8.47608	4.49e-15	2.54e-14	23.4133
ADAMTS2	-0.51047	7.13382	-8.47427	4.54e-15	2.56e-14	23.4019
USE1	-0.31099	7.06187	-8.46947	4.68e-15	2.64e-14	23.3718
SEPTIN4	-0.481	6.87349	-8.46919	4.69e-15	2.64e-14	23.37
TNNC1	-0.80932	6.70786	-8.46501	4.82e-15	2.71e-14	23.3437
ARL6IP5	0.390837	10.0141	8.4646	4.83e-15	2.72e-14	23.3412
ATP9A	0.435264	7.69787	8.46384	4.85e-15	2.73e-14	23.3364
MYL3	-0.38752	5.39172	-8.46008	4.97e-15	2.79e-14	23.3128
CEMIP2	-0.7678	8.98564	-8.45639	5.09e-15	2.86e-14	23.2897
ITGA2	0.824317	8.6932	8.45498	5.13e-15	2.88e-14	23.2808
SULT1C4	-0.65933	5.78015	-8.44751	5.38e-15	3.02e-14	23.2339
DST	0.590765	9.26485	8.44723	5.39e-15	3.02e-14	23.2322
TTC14	0.470389	7.62902	8.44721	5.39e-15	3.02e-14	23.2321
ALPG	-0.39231	6.39899	-8.44268	5.55e-15	3.11e-14	23.2037
DNAH9	1.456	6.46653	8.44047	5.63e-15	3.15e-14	23.1898
FLRT2	0.570085	6.69379	8.43634	5.78e-15	3.23e-14	23.1639
STK38	0.328465	8.25734	8.43624	5.78e-15	3.23e-14	23.1633
RGN	-0.63759	6.14853	-8.43623	5.78e-15	3.23e-14	23.1632
BNC2	0.491451	7.18461	8.43558	5.81e-15	3.24e-14	23.1592
SLFN12	0.565162	6.83981	8.43335	5.89e-15	3.28e-14	23.1452
TYRO3	-0.42004	6.19226	-8.43034	6.01e-15	3.35e-14	23.1263
TRIB3	-0.38598	6.14742	-8.42995	6.02e-15	3.35e-14	23.1239
SULT1A2	-0.615	6.42931	-8.42961	6.03e-15	3.36e-14	23.1217
AJAP1	-0.42648	5.01321	-8.42511	6.21e-15	3.45e-14	23.0936
SCG5	0.379725	5.06085	8.41473	6.63e-15	3.68e-14	23.0285
ABHD5	-0.41934	7.77309	-8.41406	6.66e-15	3.7e-14	23.0244
DEXI	-0.4197	8.28843	-8.41364	6.68e-15	3.7e-14	23.0217
EFCAB10	1.30492	5.38911	8.41297	6.7e-15	3.72e-14	23.0175
KLF7	-0.42482	8.32372	-8.41059	6.81e-15	3.77e-14	23.0026
HAS2	1.19762	7.97413	8.40412	7.09e-15	3.93e-14	22.9622
CD300A	-0.47953	6.94774	-8.40339	7.13e-15	3.94e-14	22.9576
ZBTB9	-0.49305	5.97347	-8.40252	7.16e-15	3.96e-14	22.9521
ZNF792	-0.38953	5.92491	-8.4025	7.17e-15	3.96e-14	22.952
RCAN3	0.476969	7.38466	8.40021	7.27e-15	4.01e-14	22.9377
TNS1	-0.50301	9.54393	-8.39984	7.29e-15	4.02e-14	22.9353
GFRA1	0.721747	6.62371	8.39529	7.5e-15	4.13e-14	22.9069
TBC1D19	0.376905	7.30361	8.39519	7.5e-15	4.13e-14	22.9063
NEK5	1.20374	6.18659	8.39517	7.51e-15	4.13e-14	22.9061
CCDC85C	-0.39346	5.98689	-8.39376	7.57e-15	4.17e-14	22.8974
TPPP3	0.96444	8.23359	8.39376	7.57e-15	4.17e-14	22.8973
CLHC1	0.66853	5.63322	8.39181	7.67e-15	4.21e-14	22.8852
RMDN3	-0.37651	7.5148	-8.39177	7.67e-15	4.21e-14	22.8849
BACE2	0.539782	7.87633	8.38893	7.81e-15	4.29e-14	22.8672
KRTAP4-5	-0.3694	5.05018	-8.38833	7.84e-15	4.3e-14	22.8634
SEMA4A	-0.41687	7.21862	-8.38188	8.17e-15	4.48e-14	22.8231
SNAP25	0.455207	6.05344	8.38133	8.19e-15	4.49e-14	22.8196
PIK3CD	-0.33225	6.45878	-8.38105	8.21e-15	4.49e-14	22.8179
NPAT	0.398261	7.60449	8.38082	8.22e-15	4.5e-14	22.8164
TBC1D8B	0.574338	6.28494	8.37374	8.6e-15	4.7e-14	22.7722
GNAL	0.627049	6.22212	8.37214	8.69e-15	4.74e-14	22.7622
EHD1	-0.44047	6.92397	-8.37192	8.7e-15	4.75e-14	22.7609
CASZ1	-0.49447	7.00341	-8.37119	8.74e-15	4.77e-14	22.7563
LAMP5	0.70695	5.41079	8.36735	8.95e-15	4.88e-14	22.7323
CNTN1	0.675596	6.05113	8.3646	9.11e-15	4.96e-14	22.7152
MXD4	-0.4001	7.20703	-8.36131	9.3e-15	5.06e-14	22.6946
EPS8	0.429534	9.16244	8.36009	9.37e-15	5.1e-14	22.687
DESI1	-0.4653	7.74247	-8.35357	9.77e-15	5.31e-14	22.6463
VNN2	-0.98032	6.48327	-8.34885	1.01e-14	5.47e-14	22.6169
ZNF841	0.683502	8.31241	8.34765	1.01e-14	5.51e-14	22.6094
VPS26C	-0.31519	8.29856	-8.34739	1.02e-14	5.51e-14	22.6078
CEP192	0.441119	7.37528	8.33916	1.07e-14	5.8e-14	22.5565
TRAF3IP1	0.577091	7.31896	8.3324	1.12e-14	6.05e-14	22.5144
TTC8	0.322908	6.04765	8.33238	1.12e-14	6.05e-14	22.5143
MDH1B	1.3431	5.67059	8.33193	1.12e-14	6.06e-14	22.5114
CD274	-0.99364	6.5958	-8.33155	1.12e-14	6.07e-14	22.5091
FGD5	-0.54424	6.5381	-8.33059	1.13e-14	6.11e-14	22.5031
ALOX5AP	-0.72827	9.09304	-8.32795	1.15e-14	6.2e-14	22.4866
CAPSL	1.18541	5.6971	8.32516	1.17e-14	6.31e-14	22.4692
TMEM19	0.36659	7.6593	8.32368	1.18e-14	6.36e-14	22.46
RAI14	0.474596	7.76075	8.3231	1.18e-14	6.38e-14	22.4564
ADCY8	-0.42993	5.12776	-8.32222	1.19e-14	6.41e-14	22.451
DIXDC1	0.441548	6.9509	8.32222	1.19e-14	6.41e-14	22.4509
HDAC9	0.359018	5.69425	8.3195	1.21e-14	6.52e-14	22.434
AGTR1	-0.59569	7.10417	-8.31669	1.23e-14	6.63e-14	22.4165
C8ORF34	0.664118	6.30964	8.30769	1.31e-14	7.01e-14	22.3605
PRKD1	-0.44061	7.20748	-8.30407	1.34e-14	7.17e-14	22.338
ATR	0.49696	7.15779	8.30387	1.34e-14	7.17e-14	22.3368
NDRG2	-0.51106	8.55873	-8.30281	1.35e-14	7.22e-14	22.3301
AGR3	0.88981	6.93368	8.30113	1.36e-14	7.29e-14	22.3197
PPID	0.514198	6.85098	8.30093	1.36e-14	7.29e-14	22.3185
ABCB6	-0.37639	6.20276	-8.30074	1.36e-14	7.3e-14	22.3173
MCM4	0.451907	6.50453	8.29667	1.4e-14	7.48e-14	22.292
FAM3C	0.537604	8.392	8.29201	1.44e-14	7.7e-14	22.263
PRKCQ	-0.52096	6.44415	-8.29104	1.45e-14	7.74e-14	22.257
PIEZO2	0.802635	8.24642	8.28735	1.48e-14	7.92e-14	22.234
RRBP1	0.401382	8.48162	8.28722	1.48e-14	7.92e-14	22.2333
SPI1	-0.48528	7.96362	-8.28298	1.53e-14	8.13e-14	22.2069
CLCA2	1.25695	5.17068	8.27966	1.56e-14	8.3e-14	22.1863
DDTL	-0.43667	7.60523	-8.27915	1.56e-14	8.32e-14	22.1831
GSTT2	-0.49559	6.72942	-8.27664	1.59e-14	8.44e-14	22.1676
SLC39A10	0.529592	7.74354	8.27634	1.59e-14	8.45e-14	22.1657
CDKL2	-0.63004	6.467	-8.27301	1.62e-14	8.63e-14	22.145
HIRIP3	-0.30962	5.70392	-8.26901	1.67e-14	8.84e-14	22.1202
MICA	-0.5004	6.56089	-8.2683	1.67e-14	8.88e-14	22.1158
MROH9	1.2095	4.74083	8.26685	1.69e-14	8.95e-14	22.1068
CPB2	-1.6526	6.62659	-8.26563	1.7e-14	9.02e-14	22.0992
PZP	0.811841	6.51696	8.26363	1.72e-14	9.12e-14	22.0868
MRPS18B	-0.33699	7.52043	-8.26193	1.74e-14	9.22e-14	22.0762
CEBPG	-0.30944	7.00673	-8.25994	1.76e-14	9.33e-14	22.0639
SLC8A1	0.443676	7.33714	8.25756	1.79e-14	9.46e-14	22.0492
BCL6B	-0.58326	6.96465	-8.25542	1.81e-14	9.58e-14	22.0358
NHEJ1	-0.31292	7.03459	-8.25529	1.82e-14	9.58e-14	22.0351
LAT2	-0.37948	6.72191	-8.25426	1.83e-14	9.64e-14	22.0286
HTR1A	-0.36204	4.80614	-8.25366	1.83e-14	9.67e-14	22.0249
RBM25	0.43843	8.82648	8.25324	1.84e-14	9.69e-14	22.0223
FLNC	0.646241	6.97563	8.25097	1.87e-14	9.82e-14	22.0082
NME7	0.522526	6.4198	8.25049	1.87e-14	9.85e-14	22.0053
SOD1	0.376281	9.30796	8.24929	1.89e-14	9.91e-14	21.9978
RENBP	-0.43384	6.48398	-8.24685	1.91e-14	1.01e-13	21.9827
FGA	-1.18392	5.06543	-8.24494	1.94e-14	1.02e-13	21.9709
TMEM88	-0.5389	7.64963	-8.24342	1.96e-14	1.03e-13	21.9615
RAB43	-0.36734	7.75934	-8.23979	2e-14	1.05e-13	21.939
IFT57	0.58393	8.35951	8.2394	2.01e-14	1.05e-13	21.9366
PHLPP2	-0.38834	5.81149	-8.23575	2.05e-14	1.08e-13	21.9139
LZTFL1	0.449259	6.4166	8.23396	2.08e-14	1.09e-13	21.9028
TMEM182	0.296402	4.87285	8.23394	2.08e-14	1.09e-13	21.9027
ST6GALNAC5	-0.67487	6.79342	-8.23356	2.08e-14	1.09e-13	21.9003
GPR155	0.447741	6.7755	8.23279	2.09e-14	1.09e-13	21.8956
TNFRSF1B	-0.44666	7.8214	-8.23207	2.1e-14	1.1e-13	21.8912
PDZD2	-0.6257	7.35342	-8.23118	2.11e-14	1.1e-13	21.8856
STOML3	1.53722	6.20993	8.231	2.11e-14	1.1e-13	21.8845
CCDC81	0.938055	5.67475	8.22827	2.15e-14	1.12e-13	21.8676
RCN2	0.432848	8.76115	8.2277	2.16e-14	1.12e-13	21.8641
GRK5	-0.56126	8.804	-8.22464	2.2e-14	1.15e-13	21.8451
GRAMD2B	0.579525	7.65387	8.2233	2.22e-14	1.15e-13	21.8368
IQCA1	0.774054	5.86715	8.22042	2.26e-14	1.17e-13	21.8191
KIF27	0.635987	8.93411	8.21838	2.29e-14	1.19e-13	21.8064
CLN6	-0.41924	7.1879	-8.21782	2.3e-14	1.19e-13	21.8029
PGAP2	-0.46213	7.15971	-8.21546	2.33e-14	1.21e-13	21.7883
C9ORF135	1.28565	5.15203	8.21448	2.35e-14	1.22e-13	21.7823
CREB5	-0.44735	6.09829	-8.21415	2.35e-14	1.22e-13	21.7802
HMGB3	0.590432	6.73417	8.21354	2.36e-14	1.22e-13	21.7764
SH3BP2	-0.33669	6.9829	-8.20913	2.43e-14	1.26e-13	21.7492
MAOB	0.512343	8.23949	8.20759	2.45e-14	1.27e-13	21.7397
ALS2CL	-0.38912	6.8373	-8.20686	2.46e-14	1.27e-13	21.7351
PLA2G12B	-0.43073	5.64696	-8.2043	2.5e-14	1.29e-13	21.7193
ANAPC4	0.439941	7.56467	8.20271	2.53e-14	1.3e-13	21.7095
SLC44A4	1.02033	8.99084	8.19385	2.67e-14	1.38e-13	21.6547
ABCG1	-0.51561	7.08863	-8.19256	2.69e-14	1.39e-13	21.6468
COX7A1	-0.51816	6.59958	-8.19028	2.73e-14	1.41e-13	21.6327
CHIC2	-0.44954	7.7661	-8.18669	2.79e-14	1.44e-13	21.6105
ADORA3	-0.54551	6.14111	-8.18588	2.81e-14	1.44e-13	21.6055
DGKA	0.410398	7.79361	8.18381	2.84e-14	1.46e-13	21.5927
KIF11	0.522877	4.54596	8.18366	2.85e-14	1.46e-13	21.5918
PHTF1	0.442402	6.94073	8.1823	2.87e-14	1.47e-13	21.5834
ALDH3A1	0.702716	6.64361	8.17923	2.93e-14	1.5e-13	21.5644
ZCCHC2	-0.33912	6.56058	-8.17844	2.94e-14	1.51e-13	21.5596
GRPEL1	-0.3353	7.58713	-8.17707	2.97e-14	1.52e-13	21.5511
MME	-0.92022	7.76068	-8.17474	3.01e-14	1.54e-13	21.5368
PKD2	0.395461	8.7026	8.17412	3.02e-14	1.55e-13	21.5329
FBXW7	0.463266	6.98064	8.17216	3.06e-14	1.56e-13	21.5208
NEU1	-0.35106	8.32307	-8.17048	3.09e-14	1.58e-13	21.5104
CCL18	1.03337	10.6608	8.16865	3.13e-14	1.6e-13	21.4991
DTWD2	0.307407	6.97621	8.16835	3.13e-14	1.6e-13	21.4973
CAVIN2	-0.53227	7.49326	-8.16256	3.25e-14	1.66e-13	21.4616
SEMA3A	0.731608	7.00408	8.16179	3.26e-14	1.66e-13	21.4568
DUSP19	0.511409	5.16746	8.1542	3.42e-14	1.74e-13	21.41
THRA	-0.41412	7.28212	-8.15392	3.43e-14	1.75e-13	21.4083
GRK3	0.430706	7.86277	8.15291	3.45e-14	1.76e-13	21.4021
TYMS	0.643648	6.26254	8.15164	3.48e-14	1.77e-13	21.3943
RAPGEF4	-0.52125	7.14093	-8.14963	3.52e-14	1.79e-13	21.3819
LGALSL	-0.54247	8.45189	-8.14856	3.54e-14	1.8e-13	21.3753
IL7	0.404836	5.97013	8.14736	3.57e-14	1.81e-13	21.3679
NHS	0.366264	6.09004	8.14545	3.61e-14	1.83e-13	21.3562
HIVEP3	-0.39678	5.94341	-8.14494	3.63e-14	1.84e-13	21.353
ABI3	-0.39174	7.01694	-8.14491	3.63e-14	1.84e-13	21.3528
EPHA4	0.469451	7.46656	8.14466	3.63e-14	1.84e-13	21.3513
MRPL42	0.37335	7.83651	8.14175	3.7e-14	1.87e-13	21.3334
HK3	-0.64509	6.29152	-8.13847	3.77e-14	1.91e-13	21.3132
ARHGDIA	-0.39206	8.46276	-8.13798	3.79e-14	1.91e-13	21.3101
STK10	-0.38	7.72795	-8.13758	3.8e-14	1.92e-13	21.3077
DPP6	-0.44919	5.01647	-8.13673	3.82e-14	1.93e-13	21.3025
FGD2	-0.50473	6.94323	-8.13525	3.85e-14	1.94e-13	21.2933
PFKFB2	-0.60131	7.33264	-8.12953	3.99e-14	2.01e-13	21.2581
VWA3B	1.30422	5.90061	8.12825	4.02e-14	2.03e-13	21.2503
ITGB4	0.676195	7.24913	8.12522	4.1e-14	2.07e-13	21.2316
PKN1	-0.31925	7.89928	-8.12327	4.15e-14	2.09e-13	21.2196
POLK	0.419578	7.51916	8.12172	4.19e-14	2.11e-13	21.2101
MUC5B	1.55137	7.26421	8.12029	4.23e-14	2.13e-13	21.2013
COL5A1	0.524275	7.35296	8.11829	4.28e-14	2.15e-13	21.189
OR10G4	-0.35873	4.80251	-8.11637	4.33e-14	2.18e-13	21.1772
MRPL14	-0.38077	7.89715	-8.11599	4.34e-14	2.18e-13	21.1749
FSD1L	0.55723	5.32869	8.11467	4.38e-14	2.2e-13	21.1668
HECW2	-1.10785	7.16104	-8.11335	4.42e-14	2.21e-13	21.1586
ANAPC10	-0.362	5.76867	-8.11195	4.45e-14	2.23e-13	21.15
PPP1R15A	-0.51778	7.71789	-8.1102	4.5e-14	2.25e-13	21.1393
CFAP57	1.1845	5.8613	8.10923	4.53e-14	2.27e-13	21.1333
BFAR	-0.38449	8.36317	-8.108	4.57e-14	2.28e-13	21.1258
CITED2	-0.47788	9.55942	-8.10521	4.65e-14	2.32e-13	21.1086
ERGIC2	0.400645	8.13845	8.10322	4.7e-14	2.35e-13	21.0964
IGF2BP2	-0.3891	6.24803	-8.10249	4.72e-14	2.36e-13	21.0919
MEF2C	0.471723	8.87347	8.09958	4.81e-14	2.4e-13	21.074
FGF13	0.361018	5.96427	8.09888	4.83e-14	2.41e-13	21.0697
RCL1	-0.28148	7.35352	-8.09744	4.88e-14	2.43e-13	21.0609
SLC50A1	-0.39419	7.84583	-8.09678	4.9e-14	2.44e-13	21.0568
ATP11C	0.40253	7.40122	8.09206	5.04e-14	2.51e-13	21.0278
KRTAP9-2	-0.34975	5.38952	-8.09058	5.09e-14	2.53e-13	21.0187
SLIT2	-0.72933	9.40838	-8.0897	5.12e-14	2.54e-13	21.0134
ITM2C	0.574691	8.44223	8.08729	5.19e-14	2.58e-13	20.9986
MIDN	-0.42175	7.83186	-8.08691	5.21e-14	2.58e-13	20.9962
DNAH10	1.31128	6.42408	8.08605	5.23e-14	2.6e-13	20.9909
ZBTB42	-0.40797	6.49771	-8.08522	5.26e-14	2.61e-13	20.9858
OSGIN2	-0.34822	7.16667	-8.08364	5.31e-14	2.63e-13	20.9761
ATP8B1	0.503251	8.26374	8.08301	5.33e-14	2.64e-13	20.9723
CEP89	0.282068	6.88432	8.07856	5.48e-14	2.71e-13	20.945
CETP	-0.38109	5.05631	-8.07582	5.58e-14	2.76e-13	20.9282
VTCN1	0.961012	5.67089	8.07408	5.64e-14	2.79e-13	20.9175
BCL2A1	-0.58525	5.58019	-8.07027	5.77e-14	2.85e-13	20.8942
GPSM3	-0.41238	7.00382	-8.06939	5.81e-14	2.87e-13	20.8888
TCN2	-0.48099	7.44206	-8.06768	5.87e-14	2.89e-13	20.8783
NID1	-0.64479	8.3936	-8.06767	5.87e-14	2.89e-13	20.8782
PDSS1	-0.43436	6.92293	-8.06742	5.88e-14	2.9e-13	20.8767
BAALC	-0.35765	6.06661	-8.0655	5.95e-14	2.93e-13	20.8649
MBOAT1	0.437029	7.90621	8.0647	5.98e-14	2.94e-13	20.86
AKR1E2	-0.40826	6.32688	-8.05655	6.29e-14	3.09e-13	20.8101
PAPSS1	0.421369	8.27905	8.0548	6.36e-14	3.13e-13	20.7994
CD28	0.483377	5.51641	8.05359	6.41e-14	3.15e-13	20.792
FAM43A	-0.5493	7.00978	-8.05221	6.46e-14	3.17e-13	20.7835
SDE2	-0.4138	6.974	-8.05074	6.52e-14	3.2e-13	20.7745
PXMP4	-0.51165	6.86413	-8.04792	6.63e-14	3.25e-13	20.7573
DNAH3	1.41058	6.04739	8.04436	6.78e-14	3.33e-13	20.7355
CFAP126	1.3561	6.30421	8.04425	6.79e-14	3.33e-13	20.7348
AQP10	-0.31047	4.89194	-8.03327	7.27e-14	3.56e-13	20.6676
DPP9	-0.33256	7.31446	-8.03273	7.29e-14	3.57e-13	20.6643
ZNF83	0.520489	7.61404	8.03073	7.38e-14	3.61e-13	20.652
G6PD	-0.31544	8.2893	-8.03066	7.39e-14	3.61e-13	20.6516
HPSE	-0.37354	5.81247	-8.03001	7.42e-14	3.62e-13	20.6476
STOX1	1.07038	4.90053	8.02771	7.52e-14	3.67e-13	20.6336
MT1G	-0.84983	8.97483	-8.02713	7.55e-14	3.68e-13	20.63
SPAG16	0.567644	6.21676	8.02191	7.8e-14	3.8e-13	20.5981
FGL1	-0.38125	3.05529	-8.02116	7.83e-14	3.82e-13	20.5936
WNT2B	-0.36259	6.48644	-8.01844	7.97e-14	3.88e-13	20.5769
SIDT1	0.558232	6.47957	8.01775	8e-14	3.89e-13	20.5727
NDUFAF4	-0.37052	6.77439	-8.01716	8.03e-14	3.91e-13	20.5691
ANXA3	-0.86079	8.74995	-8.01518	8.13e-14	3.95e-13	20.5571
RAP1GAP	-0.54464	6.2785	-8.01453	8.16e-14	3.97e-13	20.553
C1ORF43	-0.30833	9.01975	-8.00724	8.54e-14	4.15e-13	20.5085
GABRR2	-0.37176	5.56377	-8.0061	8.6e-14	4.17e-13	20.5016
SERTAD3	-0.37209	6.57056	-8.00567	8.62e-14	4.18e-13	20.4989
CST7	-0.47537	7.6772	-8.00296	8.77e-14	4.25e-13	20.4824
NLGN4X	-0.5373	5.62067	-8.00267	8.78e-14	4.26e-13	20.4807
CFHR3	0.442074	3.99403	8.00234	8.8e-14	4.26e-13	20.4786
TMEM231	0.794024	6.72967	8.00085	8.88e-14	4.3e-13	20.4695
LRG1	-0.38633	6.22925	-7.9989	8.99e-14	4.35e-13	20.4577
C20ORF85	1.55262	8.03822	7.99888	8.99e-14	4.35e-13	20.4575
RCBTB2	0.327559	7.1648	7.99825	9.03e-14	4.36e-13	20.4537
TPI1	-0.38258	7.58996	-7.99779	9.05e-14	4.37e-13	20.4508
SLC16A4	0.387594	7.65679	7.99524	9.2e-14	4.44e-13	20.4353
PRAM1	-0.37597	6.53381	-7.99507	9.21e-14	4.44e-13	20.4343
HBEGF	-0.97328	8.67187	-7.99489	9.22e-14	4.44e-13	20.4332
RHOF	-0.51958	6.70249	-7.99118	9.43e-14	4.54e-13	20.4105
SHC4	0.312521	4.35329	7.99065	9.46e-14	4.55e-13	20.4073
ESM1	-0.93891	4.60222	-7.98812	9.61e-14	4.62e-13	20.3919
FAM98A	0.434561	8.32219	7.98257	9.95e-14	4.78e-13	20.3581
SERF1B	-0.44523	6.46504	-7.97807	1.02e-13	4.91e-13	20.3306
GRHL1	0.7094	5.90687	7.97605	1.04e-13	4.97e-13	20.3183
RGS7BP	0.61317	6.45968	7.97194	1.06e-13	5.1e-13	20.2933
RSPH10B2	1.51449	6.30282	7.96901	1.08e-13	5.19e-13	20.2754
ZNF776	0.397663	7.44904	7.96708	1.09e-13	5.25e-13	20.2637
SLC44A2	-0.34825	9.96927	-7.96307	1.12e-13	5.38e-13	20.2392
LY6G5B	-0.64156	7.60533	-7.96287	1.12e-13	5.38e-13	20.238
DUSP7	-0.49721	8.55617	-7.96286	1.12e-13	5.38e-13	20.238
FITM2	-0.34059	6.80036	-7.96061	1.14e-13	5.45e-13	20.2243
BCL3	-0.60491	7.42181	-7.96053	1.14e-13	5.45e-13	20.2237
ZNF280D	0.392601	7.6875	7.95993	1.14e-13	5.47e-13	20.2201
ABCA13	1.32251	6.33471	7.95976	1.15e-13	5.47e-13	20.2191
RAB32	-0.41608	6.48505	-7.95716	1.16e-13	5.55e-13	20.2033
BAZ2B	0.465561	8.3155	7.95136	1.21e-13	5.75e-13	20.168
FAT2	0.901861	5.60913	7.95123	1.21e-13	5.75e-13	20.1672
SSH1	-0.41478	6.29695	-7.94938	1.22e-13	5.82e-13	20.1559
KLF11	-0.38617	7.68164	-7.94845	1.23e-13	5.85e-13	20.1503
SERPINA3	-1.00078	8.34692	-7.94766	1.23e-13	5.87e-13	20.1454
EFCAB6	0.759931	5.86443	7.94761	1.23e-13	5.87e-13	20.1452
SH2D1B	-0.50929	4.18977	-7.94712	1.24e-13	5.88e-13	20.1422
BBOF1	0.910078	5.74901	7.94706	1.24e-13	5.88e-13	20.1418
TSPO	-0.48664	7.18674	-7.94688	1.24e-13	5.89e-13	20.1407
MGLL	-0.33381	8.09779	-7.94555	1.25e-13	5.93e-13	20.1326
ZNF286A	0.345453	6.44269	7.94358	1.27e-13	6e-13	20.1207
GALNT7	0.500024	7.36752	7.94351	1.27e-13	6e-13	20.1202
FANCL	0.363125	6.96661	7.94222	1.28e-13	6.04e-13	20.1124
APRT	-0.41054	6.94437	-7.93852	1.31e-13	6.18e-13	20.0899
CRIPT	0.330942	7.70739	7.93389	1.34e-13	6.36e-13	20.0618
HIGD1B	-0.75639	6.33787	-7.93361	1.35e-13	6.36e-13	20.0601
AHNAK2	0.641	6.55749	7.93167	1.36e-13	6.44e-13	20.0483
NFIB	0.413939	9.20106	7.92953	1.38e-13	6.52e-13	20.0353
CD200R1	0.573118	5.55595	7.92864	1.39e-13	6.55e-13	20.0298
PIM1	-0.54892	7.92935	-7.92827	1.39e-13	6.56e-13	20.0276
PLAAT3	-0.43845	7.47649	-7.92661	1.41e-13	6.62e-13	20.0176
PKP4	0.371602	7.99003	7.92112	1.45e-13	6.85e-13	19.9842
ALDH6A1	-0.45678	8.00432	-7.91962	1.47e-13	6.91e-13	19.9751
ABCC6	-0.35369	6.61904	-7.91946	1.47e-13	6.91e-13	19.9741
C1ORF194	1.72904	7.3675	7.91671	1.49e-13	7.02e-13	19.9574
DNAAF4	0.560139	5.94951	7.91669	1.49e-13	7.02e-13	19.9573
DCBLD1	0.325774	7.55468	7.91481	1.51e-13	7.1e-13	19.9459
HSPB11	0.393249	6.72277	7.90578	1.6e-13	7.5e-13	19.8911
DYNLL1	0.466584	9.9488	7.90577	1.6e-13	7.5e-13	19.8911
N6AMT1	0.352425	6.46632	7.90528	1.6e-13	7.51e-13	19.8881
SLFN14	-0.32574	3.75989	-7.90524	1.6e-13	7.51e-13	19.8879
LY75-CD302	-0.4416	9.43493	-7.9045	1.61e-13	7.54e-13	19.8834
ASCL1	-0.3385	4.68756	-7.90364	1.62e-13	7.58e-13	19.8781
SLC25A19	-0.39143	5.7423	-7.90104	1.65e-13	7.7e-13	19.8624
VKORC1L1	-0.32205	8.27987	-7.89791	1.68e-13	7.84e-13	19.8434
C1ORF198	-0.60073	8.25763	-7.89422	1.72e-13	8.02e-13	19.821
DZIP1L	0.483849	6.20388	7.89396	1.72e-13	8.02e-13	19.8195
TCIRG1	-0.39079	8.10882	-7.89244	1.73e-13	8.1e-13	19.8102
TNFSF9	-0.36922	6.24618	-7.8923	1.74e-13	8.1e-13	19.8094
EFHB	1.22489	5.32799	7.89153	1.74e-13	8.13e-13	19.8047
ABCA12	0.457715	4.57522	7.89085	1.75e-13	8.16e-13	19.8006
CDH26	0.672646	6.46787	7.89006	1.76e-13	8.2e-13	19.7958
FLVCR2	-0.65211	7.48307	-7.88786	1.78e-13	8.3e-13	19.7825
AKIRIN2	-0.32644	8.10238	-7.87999	1.87e-13	8.71e-13	19.7349
SFTPB	-0.42248	12.4545	-7.87703	1.91e-13	8.86e-13	19.7169
ZBTB41	0.509062	7.6092	7.87522	1.93e-13	8.96e-13	19.706
LUC7L3	0.659971	8.61806	7.87479	1.93e-13	8.98e-13	19.7034
DRC1	1.20079	5.71163	7.87379	1.95e-13	9.03e-13	19.6973
UVSSA	-0.32066	6.20892	-7.87078	1.98e-13	9.19e-13	19.6791
CERKL	0.972675	5.8483	7.86661	2.03e-13	9.42e-13	19.6538
NR0B2	-0.4424	5.48315	-7.8665	2.03e-13	9.42e-13	19.6532
FGD3	-0.36561	6.87449	-7.8664	2.04e-13	9.43e-13	19.6526
CASP3	0.415202	7.16272	7.86475	2.06e-13	9.52e-13	19.6426
ZNF254	0.416629	7.65764	7.86312	2.08e-13	9.61e-13	19.6328
RASSF6	0.685842	5.38656	7.86192	2.09e-13	9.67e-13	19.6255
PTPRG	-0.48545	8.26546	-7.86064	2.11e-13	9.74e-13	19.6178
CCNA2	0.389445	5.92805	7.85446	2.19e-13	1.01e-12	19.5804
SELPLG	-0.72255	7.68724	-7.85288	2.21e-13	1.02e-12	19.5709
TMEM60	-0.38904	6.0976	-7.85067	2.24e-13	1.03e-12	19.5575
FZD4	-0.49892	7.94792	-7.84925	2.26e-13	1.04e-12	19.5489
VSIG4	-0.7773	8.41161	-7.84912	2.26e-13	1.04e-12	19.5481
BRWD1	0.422942	7.92385	7.84815	2.28e-13	1.05e-12	19.5423
LGI4	-0.47827	6.00434	-7.84785	2.28e-13	1.05e-12	19.5405
SCARF2	-0.38823	6.66793	-7.84621	2.3e-13	1.06e-12	19.5306
SHMT2	-0.41376	7.77741	-7.84546	2.31e-13	1.06e-12	19.5261
ZNF594	0.586589	5.56705	7.84081	2.38e-13	1.09e-12	19.498
PIP5K1B	-0.58859	6.79062	-7.83794	2.42e-13	1.11e-12	19.4807
METRNL	-0.45314	6.76387	-7.83748	2.43e-13	1.12e-12	19.4779
MUC3A	-0.28056	5.11855	-7.83596	2.45e-13	1.13e-12	19.4687
MYCT1	-0.49838	7.4128	-7.83493	2.47e-13	1.13e-12	19.4625
VEGFA	-0.56372	8.27933	-7.83288	2.5e-13	1.15e-12	19.4501
CITED4	-0.37906	6.27143	-7.83096	2.53e-13	1.16e-12	19.4385
SAMD5	-0.45513	6.66732	-7.83034	2.54e-13	1.16e-12	19.4348
BIRC3	0.772831	8.44544	7.83001	2.54e-13	1.16e-12	19.4328
PDGFRL	0.715011	6.90153	7.82689	2.59e-13	1.19e-12	19.414
DCDC1	0.952493	5.46225	7.82411	2.64e-13	1.21e-12	19.3972
OGT	0.388975	9.24554	7.82384	2.64e-13	1.21e-12	19.3956
IL17RB	-0.47428	5.36519	-7.82032	2.7e-13	1.23e-12	19.3743
ZC3H6	0.499539	7.73778	7.81994	2.71e-13	1.23e-12	19.372
CCM2L	-0.42105	6.85212	-7.81987	2.71e-13	1.23e-12	19.3716
GOLGA6A	-0.30605	5.22894	-7.81763	2.75e-13	1.25e-12	19.3581
REG4	-0.2314	4.43057	-7.81677	2.76e-13	1.26e-12	19.3529
CLMN	0.558575	7.44402	7.81596	2.77e-13	1.26e-12	19.3481
LRRCC1	0.411547	6.58857	7.81589	2.77e-13	1.26e-12	19.3476
RAPGEF3	-0.3454	6.39874	-7.81446	2.8e-13	1.27e-12	19.339
AHI1	0.390137	7.40936	7.81376	2.81e-13	1.28e-12	19.3348
PITHD1	-0.39547	6.79808	-7.81257	2.83e-13	1.29e-12	19.3276
BCL11A	0.459149	5.79418	7.80862	2.9e-13	1.32e-12	19.3038
EMB	0.40359	7.77509	7.8069	2.93e-13	1.33e-12	19.2935
ALOX15B	-0.9379	7.67874	-7.80656	2.94e-13	1.33e-12	19.2914
TMEM98	0.350934	8.04616	7.80104	3.04e-13	1.38e-12	19.2582
CALM1	0.366248	9.73649	7.80034	3.05e-13	1.38e-12	19.254
CLMP	0.480674	7.95884	7.7979	3.1e-13	1.4e-12	19.2393
GRAP	-0.61423	6.41124	-7.79568	3.14e-13	1.42e-12	19.2259
RPS6KA6	0.528592	5.50596	7.79056	3.24e-13	1.46e-12	19.195
PIH1D2	1.08142	4.94269	7.78959	3.26e-13	1.47e-12	19.1893
ADCY4	-0.55162	7.23362	-7.78869	3.28e-13	1.48e-12	19.1838
MUC17	-0.24053	4.25947	-7.78677	3.32e-13	1.5e-12	19.1723
GRIA3	0.330374	4.18896	7.7842	3.37e-13	1.52e-12	19.1568
CD1C	0.779647	6.3753	7.7834	3.38e-13	1.53e-12	19.152
PTAFR	-0.33952	6.8421	-7.78264	3.4e-13	1.53e-12	19.1474
MMP2	0.511372	9.97121	7.78141	3.43e-13	1.54e-12	19.1401
FHAD1	0.802904	5.97798	7.78137	3.43e-13	1.54e-12	19.1398
EDN1	-0.84413	7.42549	-7.77677	3.52e-13	1.58e-12	19.1122
ZNF474	0.771967	5.30139	7.77559	3.55e-13	1.6e-12	19.105
CNN2	-0.32872	8.84468	-7.76957	3.68e-13	1.65e-12	19.0689
TMEM245	-0.33742	9.46242	-7.76785	3.72e-13	1.67e-12	19.0585
PSMA2	-0.47303	7.43083	-7.76604	3.76e-13	1.69e-12	19.0477
SMARCA5	0.481315	9.44015	7.76488	3.79e-13	1.7e-12	19.0407
TMEM117	0.337317	5.97915	7.76345	3.82e-13	1.71e-12	19.0321
LAMTOR1	-0.46086	7.6523	-7.76189	3.86e-13	1.73e-12	19.0227
CFAP300	1.01769	5.47134	7.76064	3.89e-13	1.74e-12	19.0152
CYP51A1	-0.52179	8.19011	-7.75903	3.93e-13	1.76e-12	19.0056
SLC39A9	0.314784	8.5777	7.75876	3.93e-13	1.76e-12	19.0039
ASPM	0.521726	4.61048	7.75748	3.96e-13	1.77e-12	18.9963
ETHE1	-0.4626	7.24087	-7.75498	4.03e-13	1.8e-12	18.9813
CPED1	0.52735	7.64738	7.75282	4.08e-13	1.82e-12	18.9683
BAG2	0.375753	7.6115	7.75144	4.11e-13	1.84e-12	18.96
TIE1	-0.56539	7.2946	-7.75116	4.12e-13	1.84e-12	18.9583
MAL	-0.4873	7.1808	-7.74982	4.15e-13	1.85e-12	18.9503
S100A2	0.699666	5.7049	7.74914	4.17e-13	1.86e-12	18.9462
LHX9	-0.37479	4.77196	-7.74749	4.21e-13	1.88e-12	18.9363
NEBL	-0.48702	7.37311	-7.74481	4.28e-13	1.91e-12	18.9202
IRF2BPL	-0.38721	7.37987	-7.74478	4.28e-13	1.91e-12	18.92
SSBP2	0.396867	9.22028	7.7438	4.31e-13	1.92e-12	18.9142
DERL3	0.670368	6.90982	7.74323	4.32e-13	1.92e-12	18.9107
DNM3	-0.40625	6.00632	-7.74283	4.33e-13	1.92e-12	18.9084
SREBF2	-0.32242	7.93244	-7.74258	4.34e-13	1.93e-12	18.9068
APBB3	-0.39845	7.04175	-7.7424	4.35e-13	1.93e-12	18.9058
SKIL	0.39658	8.75551	7.74219	4.35e-13	1.93e-12	18.9045
PAX9	0.718647	6.27292	7.74008	4.41e-13	1.95e-12	18.8919
ARHGAP18	0.389538	9.02329	7.73783	4.47e-13	1.98e-12	18.8784
TRIM36	0.378978	5.00752	7.73541	4.54e-13	2.01e-12	18.8639
SLF2	0.356469	7.16132	7.73509	4.54e-13	2.01e-12	18.8619
TFDP2	0.369445	7.58049	7.73505	4.55e-13	2.01e-12	18.8617
ADH7	1.05253	5.41874	7.73467	4.56e-13	2.01e-12	18.8594
TEKT1	1.32412	6.47612	7.73295	4.6e-13	2.03e-12	18.8491
SC5D	-0.3858	8.06757	-7.73279	4.61e-13	2.03e-12	18.8482
RPS6KA5	0.383093	6.40279	7.73091	4.66e-13	2.06e-12	18.8369
ABHD17C	-0.32316	7.432	-7.72925	4.71e-13	2.08e-12	18.827
FILIP1L	0.331408	6.82283	7.72754	4.76e-13	2.1e-12	18.8167
CKMT1B	0.824712	6.498	7.72568	4.81e-13	2.12e-12	18.8056
NMUR1	-0.44454	6.45544	-7.72567	4.81e-13	2.12e-12	18.8055
EIF2AK2	0.443194	8.68597	7.72377	4.87e-13	2.14e-12	18.7941
SIX1	0.859251	5.7501	7.72111	4.95e-13	2.18e-12	18.7782
CA2	-0.80375	6.81349	-7.71779	5.05e-13	2.22e-12	18.7584
CBLN4	0.665738	5.2688	7.7165	5.09e-13	2.24e-12	18.7506
ABCB1	0.833013	6.54857	7.71553	5.12e-13	2.25e-12	18.7448
ERRFI1	-0.5631	9.1678	-7.71367	5.18e-13	2.27e-12	18.7337
KHDRBS3	-0.31658	7.08199	-7.71325	5.19e-13	2.28e-12	18.7312
KRTAP23-1	-0.35598	5.14266	-7.70777	5.37e-13	2.35e-12	18.6984
KRTAP5-9	-0.31806	5.51231	-7.704	5.49e-13	2.41e-12	18.6758
TREML4	-0.38307	5.16978	-7.70356	5.5e-13	2.41e-12	18.6732
GATA6	-0.37629	8.35032	-7.70236	5.55e-13	2.43e-12	18.666
TTK	0.384317	3.81276	7.70055	5.61e-13	2.45e-12	18.6552
HIBCH	0.477389	7.14334	7.70046	5.61e-13	2.45e-12	18.6547
GCNT4	0.455137	6.02026	7.69841	5.68e-13	2.48e-12	18.6424
TOMM40	-0.35433	6.89767	-7.6976	5.71e-13	2.49e-12	18.6376
SERPINB8	-0.43505	6.94717	-7.69567	5.77e-13	2.52e-12	18.626
PRKCH	-0.3071	9.03976	-7.69009	5.97e-13	2.61e-12	18.5926
CETN2	0.652366	8.11304	7.68982	5.98e-13	2.61e-12	18.5911
ANKRD29	-0.67833	7.38144	-7.6886	6.03e-13	2.63e-12	18.5838
CYP4Z1	-0.43452	5.3557	-7.6864	6.11e-13	2.66e-12	18.5707
GRAPL	-0.54744	6.41981	-7.68118	6.31e-13	2.74e-12	18.5394
GMFG	-0.51966	8.68729	-7.68083	6.32e-13	2.75e-12	18.5374
CASS4	-0.54443	6.71943	-7.67826	6.42e-13	2.79e-12	18.522
MCM6	0.45542	6.87739	7.67781	6.44e-13	2.8e-12	18.5193
NRARP	-0.34015	6.18243	-7.67732	6.46e-13	2.8e-12	18.5164
C1QB	-0.65048	8.47362	-7.67668	6.48e-13	2.81e-12	18.5126
SEPTIN7	0.388326	8.53422	7.67524	6.54e-13	2.84e-12	18.504
SLC31A2	-0.49218	8.28596	-7.66942	6.77e-13	2.94e-12	18.4693
HNF4G	0.489079	4.55779	7.66529	6.94e-13	3.01e-12	18.4446
HMGN5	0.476826	5.58188	7.66509	6.95e-13	3.01e-12	18.4434
ITGBL1	0.676865	8.03987	7.66233	7.07e-13	3.06e-12	18.427
ATG101	-0.36296	6.71577	-7.66133	7.11e-13	3.08e-12	18.421
VWDE	0.371844	5.20061	7.66093	7.13e-13	3.08e-12	18.4186
KATNAL2	0.478973	5.69556	7.66044	7.15e-13	3.09e-12	18.4157
LRP8	-0.40659	6.41295	-7.65662	7.32e-13	3.16e-12	18.3929
TNFSF13	-0.34672	7.70709	-7.65254	7.5e-13	3.24e-12	18.3686
CALD1	0.560422	9.17646	7.64965	7.63e-13	3.29e-12	18.3514
NOVA2	-0.35364	6.73731	-7.6461	7.8e-13	3.36e-12	18.3302
DOK4	-0.4913	6.78424	-7.64578	7.81e-13	3.37e-12	18.3283
MYOM1	0.492054	5.50692	7.64443	7.88e-13	3.4e-12	18.3203
C1QTNF3	0.614378	6.1675	7.63907	8.14e-13	3.51e-12	18.2884
SSU72	-0.28664	8.09101	-7.63554	8.31e-13	3.58e-12	18.2674
SGCA	-0.44108	6.68882	-7.63406	8.39e-13	3.61e-12	18.2586
ARL4D	-0.39209	6.03196	-7.63386	8.4e-13	3.61e-12	18.2574
DSP	0.945108	7.26742	7.63371	8.41e-13	3.61e-12	18.2565
UPK3B	-0.62527	7.4119	-7.63151	8.52e-13	3.66e-12	18.2434
SRPX	-0.60338	8.37889	-7.63057	8.57e-13	3.68e-12	18.2378
PSIP1	0.393694	6.98549	7.62766	8.72e-13	3.74e-12	18.2205
APH1A	-0.32383	7.73828	-7.62366	8.93e-13	3.83e-12	18.1967
ZNF248	0.371678	6.27981	7.62297	8.97e-13	3.85e-12	18.1927
SYDE1	-0.39911	6.67528	-7.62123	9.06e-13	3.88e-12	18.1823
SLC4A11	0.644241	6.74209	7.62078	9.09e-13	3.89e-12	18.1796
TMEM139	-0.4741	6.22341	-7.62029	9.12e-13	3.9e-12	18.1767
RGS16	-0.53559	6.96773	-7.62004	9.13e-13	3.91e-12	18.1752
PTCD2	0.405241	6.46222	7.61928	9.17e-13	3.92e-12	18.1707
BEND5	0.290007	5.70537	7.61704	9.3e-13	3.97e-12	18.1574
HPGDS	0.744205	7.23238	7.61226	9.57e-13	4.09e-12	18.129
ARPC5L	-0.33026	6.41605	-7.61097	9.64e-13	4.12e-12	18.1213
SEMA3G	-0.70055	6.18823	-7.6099	9.71e-13	4.14e-12	18.115
DAW1	1.22447	5.94334	7.60837	9.8e-13	4.18e-12	18.1059
SMDT1	-0.37671	7.70966	-7.6081	9.81e-13	4.18e-12	18.1043
PPIL4	0.358024	7.87659	7.60786	9.83e-13	4.19e-12	18.1029
CD38	0.599441	7.61205	7.60756	9.84e-13	4.19e-12	18.101
TTC37	0.533829	8.35853	7.60751	9.85e-13	4.19e-12	18.1008
LAMP3	-0.81772	9.7583	-7.6028	1.01e-12	4.31e-12	18.0728
MVB12B	-0.35992	7.16865	-7.5986	1.04e-12	4.42e-12	18.0479
ZFP3	0.355568	7.11382	7.59419	1.07e-12	4.53e-12	18.0217
IK	0.541408	8.65705	7.58978	1.1e-12	4.65e-12	17.9955
RPAP3	0.43109	6.35136	7.58862	1.1e-12	4.68e-12	17.9886
RBM41	0.434319	6.4516	7.58694	1.11e-12	4.73e-12	17.9787
CSTF3	0.431788	7.26626	7.58658	1.12e-12	4.74e-12	17.9765
INPP1	-0.36116	7.07887	-7.58563	1.12e-12	4.76e-12	17.9709
MAGED1	0.33133	8.4771	7.58347	1.14e-12	4.82e-12	17.9581
MAD2L1	0.359119	5.14519	7.58031	1.16e-12	4.91e-12	17.9394
GPSM2	0.49413	7.46552	7.57694	1.18e-12	5.01e-12	17.9194
UXT	-0.4838	7.81629	-7.57456	1.2e-12	5.08e-12	17.9053
PODXL	-0.4661	8.88059	-7.57288	1.21e-12	5.13e-12	17.8954
ICE2	0.319172	7.64239	7.57279	1.21e-12	5.13e-12	17.8948
CFAP299	0.852108	4.75888	7.57242	1.22e-12	5.14e-12	17.8926
SMC2	0.512042	6.22764	7.56515	1.27e-12	5.36e-12	17.8496
RPS6KA3	0.385734	9.46079	7.56185	1.3e-12	5.47e-12	17.83
GNLY	-0.63778	6.09382	-7.56066	1.31e-12	5.51e-12	17.823
RUSC2	-0.37067	6.87723	-7.56037	1.31e-12	5.51e-12	17.8213
KLF9	-0.56874	8.7696	-7.55981	1.31e-12	5.53e-12	17.818
PACRG	0.953118	6.15673	7.55908	1.32e-12	5.55e-12	17.8136
VDR	-0.39929	6.3977	-7.55861	1.32e-12	5.56e-12	17.8109
CDK2	-0.32577	7.0891	-7.55544	1.35e-12	5.67e-12	17.7921
PSMB5	-0.39462	7.31489	-7.55163	1.38e-12	5.8e-12	17.7696
TMEM156	0.722527	5.17643	7.55106	1.38e-12	5.81e-12	17.7662
SLTM	0.470773	8.2873	7.54761	1.41e-12	5.93e-12	17.7458
CASP5	-0.68516	4.83035	-7.54622	1.42e-12	5.98e-12	17.7376
ZNF846	0.500438	5.37506	7.53374	1.54e-12	6.44e-12	17.6639
C2	-0.60172	8.61442	-7.53217	1.55e-12	6.5e-12	17.6546
PHGDH	-0.55541	7.10665	-7.53172	1.55e-12	6.51e-12	17.6519
DNAI1	1.17692	6.37089	7.52904	1.58e-12	6.61e-12	17.6361
NXT1	-0.36825	6.47256	-7.52844	1.58e-12	6.63e-12	17.6326
SEBOX	-0.34021	5.23451	-7.52102	1.66e-12	6.93e-12	17.5888
HBP1	0.423628	8.51261	7.51817	1.69e-12	7.05e-12	17.5719
AK9	0.690076	6.2992	7.51726	1.69e-12	7.08e-12	17.5665
MATN2	0.550029	7.02343	7.51657	1.7e-12	7.11e-12	17.5625
NUP107	0.480792	7.52984	7.51601	1.71e-12	7.13e-12	17.5592
DRC3	1.25739	6.63989	7.51439	1.72e-12	7.2e-12	17.5496
NINJ2	-0.37373	6.78583	-7.51316	1.74e-12	7.24e-12	17.5424
COL28A1	0.434132	5.87589	7.51276	1.74e-12	7.26e-12	17.54
CAPN13	1.18065	7.2345	7.51045	1.77e-12	7.36e-12	17.5264
JHY	0.37122	6.32191	7.50727	1.8e-12	7.49e-12	17.5077
CFAP61	1.10982	6.0771	7.50714	1.8e-12	7.5e-12	17.5069
FGFR2	0.562285	8.10754	7.5066	1.81e-12	7.52e-12	17.5037
ADGRF1	0.919226	6.43179	7.5043	1.83e-12	7.62e-12	17.4902
PRXL2A	0.390673	7.7142	7.5036	1.84e-12	7.64e-12	17.486
CEACAM1	-0.39666	6.13106	-7.5028	1.85e-12	7.68e-12	17.4813
TXNDC2	-0.3149	4.75414	-7.49799	1.9e-12	7.9e-12	17.453
VAMP5	-0.32788	8.78982	-7.49606	1.92e-12	7.99e-12	17.4416
LRRC6	0.87233	6.27941	7.49581	1.93e-12	7.99e-12	17.4401
PLK4	0.401922	4.75193	7.49447	1.94e-12	8.05e-12	17.4322
TCF21	-0.60245	9.10943	-7.49356	1.95e-12	8.09e-12	17.4269
PGM2	0.327665	8.02983	7.49268	1.96e-12	8.13e-12	17.4217
ANKFN1	0.805137	5.22349	7.49093	1.98e-12	8.21e-12	17.4114
C1QC	-0.61026	8.42957	-7.49045	1.99e-12	8.23e-12	17.4086
NRM	-0.44523	6.19365	-7.4889	2.01e-12	8.31e-12	17.3995
ZNF214	0.512488	5.47333	7.48599	2.04e-12	8.45e-12	17.3824
LGI3	-0.77866	6.9583	-7.48264	2.09e-12	8.61e-12	17.3626
ALPL	-0.74567	8.47238	-7.47949	2.13e-12	8.77e-12	17.3441
AUTS2	-0.30342	6.89609	-7.46837	2.27e-12	9.37e-12	17.2787
CPT2	-0.28996	6.487	-7.46541	2.31e-12	9.53e-12	17.2613
IRX6	-0.35289	5.63908	-7.46471	2.32e-12	9.57e-12	17.2572
TCTN1	0.470309	7.25406	7.46153	2.37e-12	9.75e-12	17.2385
PCDH12	-0.56482	6.09065	-7.46134	2.37e-12	9.75e-12	17.2374
SDAD1	0.490964	8.09203	7.46099	2.37e-12	9.77e-12	17.2354
DHX58	-0.3881	6.32619	-7.46077	2.38e-12	9.78e-12	17.234
GBP6	0.686904	4.9403	7.46064	2.38e-12	9.78e-12	17.2333
COMMD9	-0.33248	6.65899	-7.46053	2.38e-12	9.78e-12	17.2327
SRD5A2	0.842994	5.61322	7.45973	2.39e-12	9.82e-12	17.2279
ZNF215	0.779021	5.57112	7.4587	2.41e-12	9.88e-12	17.2219
FAM47E	0.776753	5.5551	7.4576	2.42e-12	9.94e-12	17.2154
ZNF415	0.325093	5.80616	7.45697	2.43e-12	9.97e-12	17.2117
PMS2	0.290868	7.16631	7.45612	2.44e-12	1e-11	17.2067
MEGF9	-0.49981	8.67088	-7.45216	2.5e-12	1.03e-11	17.1835
PID1	-0.373	6.79253	-7.45177	2.51e-12	1.03e-11	17.1812
SLC35D2	-0.28713	7.64661	-7.45057	2.53e-12	1.03e-11	17.1742
CXCL13	1.12416	5.21931	7.44961	2.54e-12	1.04e-11	17.1685
GJC3	-0.30779	4.40523	-7.4494	2.54e-12	1.04e-11	17.1673
CAPS	1.06263	8.50346	7.44777	2.57e-12	1.05e-11	17.1577
CCDC34	0.369733	4.82867	7.44598	2.6e-12	1.06e-11	17.1472
[truncated: 6,164 more rows]

## Sheet: S2
Supplementary Table 2: GO and KEGG enrichment analyses of DEGs in IPF
ID	description	GeneRatio	BgRatio	pValue	FDR	qvalue	geneID	size	DB	enrichmentRatio	rep("Up", nrow(up.result$Enrich_tab))
hsa05412	hsa05412	Arrhythmogenic right ventricular cardiomyopathy	20/514	77/8093	3.87e-08	1.19e-05	1.09e-05	ITGB8/CDH2/DMD/ITGAV/ATP2A2/ITGA4/LEF1/CACNA2D1/ITGA9/DES/SGCD/ITGA2/SLC8A1/ITGB4/DSP/RYR2/DSG2/ITGA7/ITGB6/ITGA8	20	pathway_KEGG	0.038911	Up
hsa04512	hsa04512	ECM-receptor interaction	20/514	88/8093	4.19e-07	4.38e-05	4e-05	COL1A1/COL1A2/ITGB8/COL6A3/ITGAV/COMP/FREM1/TNC/THBS2/COL4A5/ITGA4/ITGA9/SPP1/THBS4/ITGA2/ITGB4/ITGA7/LAMA4/ITGB6/ITGA8	20	pathway_KEGG	0.038911	Up
hsa05414	hsa05414	Dilated cardiomyopathy	21/514	96/8093	4.27e-07	4.38e-05	4e-05	ITGB8/PRKACB/DMD/ITGAV/TGFB3/PLN/ATP2A2/ITGA4/CACNA2D1/ITGA9/DES/SGCD/IGF1/ITGA2/SLC8A1/ITGB4/TGFB2/RYR2/ITGA7/ITGB6/ITGA8	21	pathway_KEGG	0.040856	Up
hsa05410	hsa05410	Hypertrophic cardiomyopathy	20/514	90/8093	6.16e-07	4.74e-05	4.33e-05	ITGB8/DMD/ITGAV/TGFB3/ATP2A2/ITGA4/CACNA2D1/ITGA9/DES/PRKAA2/SGCD/IGF1/ITGA2/SLC8A1/ITGB4/TGFB2/RYR2/ITGA7/ITGB6/ITGA8	20	pathway_KEGG	0.038911	Up
hsa04510	hsa04510	Focal adhesion	31/514	201/8093	3.21e-06	0.000197	0.00018	COL1A1/CCND2/COL1A2/ITGB8/COL6A3/ITGAV/PAK1/MAPK10/COMP/TNC/THBS2/COL4A5/ITGA4/SOS1/ITGA9/HGF/MET/SPP1/PDGFC/IGF1/THBS4/ITGA2/FLNC/ITGB4/BIRC3/ROCK1/ITGA7/LAMA4/ITGB6/ITGA8/PDGFD	31	pathway_KEGG	0.060311	Up
hsa04115	hsa04115	p53 signaling pathway	15/514	73/8093	4.23e-05	0.00217	0.00198	SESN3/ZMAT3/CCND2/MDM2/RRM2B/CCNB1/ATM/FAS/SERPINB5/IGF1/ATR/CASP3/SESN1/CHEK1/GADD45A	15	pathway_KEGG	0.029183	Up
hsa04974	hsa04974	Protein digestion and absorption	18/514	103/8093	7.31e-05	0.00322	0.00293	COL14A1/COL1A1/COL3A1/COL15A1/COL1A2/COL6A3/COL17A1/CPA3/COL24A1/COL5A2/COL4A5/SLC8A1/COL5A1/COL28A1/COL21A1/ATP1A2/PRSS2/COL12A1	18	pathway_KEGG	0.035019	Up
hsa05146	hsa05146	Amoebiasis	17/514	102/8093	0.00021	0.00808	0.00738	COL1A1/COL3A1/COL1A2/PLCB4/PRKACB/TGFB3/COL4A5/GNAL/CASP3/CD1C/PLCB1/TGFB2/CD1A/SERPINB3/CD1E/SERPINB13/LAMA4	17	pathway_KEGG	0.033074	Up
hsa02010	hsa02010	ABC transporters	10/514	45/8093	0.000413	0.0137	0.0125	ABCC5/ABCD2/ABCA5/ABCA13/ABCA12/ABCB1/ABCC9/ABCC3/ABCA8/ABCA10	10	pathway_KEGG	0.019455	Up
hsa04514	hsa04514	Cell adhesion molecules	21/514	149/8093	0.000446	0.0137	0.0125	CDH3/ITGB8/CDH2/ITGAV/CLDN1/VCAM1/ITGA4/ITGA9/CLDN16/CNTN1/VTCN1/CD28/SELP/CD4/HLA-DOB/CLDN8/CLDN2/ITGA8/NLGN4Y/CD2/VCAN	21	pathway_KEGG	0.040856	Up
hsa04972	hsa04972	Pancreatic secretion	16/514	102/8093	0.000644	0.018	0.0165	PLCB4/CPA3/ATP2A2/ATP2B1/KCNMA1/CLCA2/CD38/PLCB1/SLC4A4/RAB27B/SLC12A2/AMY2A/RYR2/ATP1A2/PRSS2/PLA2G2A	16	pathway_KEGG	0.031128	Up
hsa04110	hsa04110	Cell cycle	18/514	126/8093	0.000953	0.0245	0.0223	CCND2/TGFB3/MDM2/CCNB1/CDC14B/WEE1/ATM/ATR/MCM4/ANAPC4/CCNA2/TTK/MCM6/TGFB2/CHEK1/SMC3/GADD45A/CCNA1	18	pathway_KEGG	0.035019	Up
hsa04640	hsa04640	Hematopoietic cell lineage	15/514	99/8093	0.00136	0.0321	0.0293	CD24/IL5RA/ITGA4/ITGA2/IL7/CD1C/CD38/CD4/CD1A/HLA-DOB/KIT/CD1E/CR2/MS4A1/CD2	15	pathway_KEGG	0.029183	Up
hsa05165	hsa05165	Human papillomavirus infection	35/514	331/8093	0.0019	0.0407	0.0371	COL1A1/CCND2/COL1A2/ITGB8/PRKACB/COL6A3/ITGAV/MDM2/COMP/FZD3/TNC/THBS2/COL4A5/DLG2/WNT5A/ITGA4/SOS1/FZD6/ITGA9/ATM/FAS/SPP1/THBS4/ITGA2/ATR/ITGB4/CASP3/CCNA2/EIF2AK2/ITGA7/LAMA4/ATP6V1D/ITGB6/ITGA8/CCNA1	35	pathway_KEGG	0.068093	Up
hsa01524	hsa01524	Platinum drug resistance	12/514	73/8093	0.00198	0.0407	0.0371	MDM2/TOP2B/TOP2A/MSH2/MSH3/ATM/GSTA1/FAS/CASP3/BIRC3/GSTA3/GSTA2	12	pathway_KEGG	0.023346	Up
hsa05205	hsa05205	Proteoglycans in cancer	24/514	205/8093	0.0026	0.05	0.0457	COL1A1/COL1A2/ANK2/PRKACB/ITGAV/PAK1/MDM2/HPSE2/FZD3/PDCD4/LUM/WNT5A/SOS1/FZD6/HGF/MET/FAS/IGF1/ITGA2/FLNC/CASP3/MMP2/ROCK1/TGFB2	24	pathway_KEGG	0.046693	Up
hsa04151	hsa04151	PI3K-Akt signaling pathway	36/514	354/8093	0.00321	0.0581	0.053	COL1A1/CCND2/COL1A2/ITGB8/COL6A3/ITGAV/MDM2/COMP/TNC/GNG12/MYB/THBS2/COL4A5/HSP90AA1/ITGA4/SOS1/ITGA9/HGF/MET/PRKAA2/SPP1/PDGFC/IGF1/THBS4/ITGA2/IL7/ITGB4/FGFR2/PIK3CG/KIT/ITGA7/LAMA4/ITGB6/ITGA8/FGF7/PDGFD	36	pathway_KEGG	0.070039	Up
hsa05144	hsa05144	Malaria	9/514	50/8093	0.00378	0.0647	0.059	TGFB3/COMP/THBS2/VCAM1/HGF/MET/THBS4/SELP/TGFB2	9	pathway_KEGG	0.01751	Up
hsa04810	hsa04810	Regulation of actin cytoskeleton	23/514	218/8093	0.0111	0.174	0.159	ITGB8/ENAH/CXCL12/ITGAV/PAK1/MYH11/GNG12/PFN2/ITGA4/SOS1/ITGA9/PDGFC/ITGA2/ITGB4/FGFR2/ROCK1/MYH10/IQGAP2/ITGA7/ITGB6/ITGA8/FGF7/PDGFD	23	pathway_KEGG	0.044747	Up
hsa04360	hsa04360	Axon guidance	20/514	182/8093	0.0113	0.174	0.159	ROBO1/EPHA3/SEMA3C/ENAH/CXCL12/PAK1/FZD3/ROBO2/WNT5A/SRGAP3/MET/SEMA3D/SEMA3A/EPHA4/NFATC2/ROCK1/PLXNA4/BMPR1B/BOC/TRPC6	20	pathway_KEGG	0.038911	Up
hsa04970	hsa04970	Salivary secretion	12/514	93/8093	0.0142	0.206	0.188	PLCB4/PRKACB/GUCY1A1/ATP2B1/KCNMA1/MUC5B/CD38/PLCB1/SLC12A2/AQP5/AMY2A/ATP1A2	12	pathway_KEGG	0.023346	Up
hsa00982	hsa00982	Drug metabolism - cytochrome P450	10/514	72/8093	0.015	0.206	0.188	UGT1A1/GSTA1/FMO1/MAOB/ALDH3A1/ADH7/HPGDS/UGT2B15/GSTA3/GSTA2	10	pathway_KEGG	0.019455	Up
hsa04350	hsa04350	TGF-beta signaling pathway	12/514	94/8093	0.0154	0.206	0.188	LTBP1/TGFB3/BMPR1A/FBN1/ACVR2A/BMP5/GREM1/THSD4/ZFYVE16/ROCK1/TGFB2/BMPR1B	12	pathway_KEGG	0.023346	Up
hsa04610	hsa04610	Complement and coagulation cascades	11/514	85/8093	0.0181	0.232	0.212	CFH/CFI/CFHR1/CLU/SERPIND1/C6/CFHR2/CFHR3/CFB/C4B/CR2	11	pathway_KEGG	0.021401	Up
hsa05202	hsa05202	Transcriptional misregulation in cancer	20/514	192/8093	0.0194	0.239	0.218	CCND2/FUT8/MDM2/SIX4/BMP2K/COMMD3-BMI1/CDK14/PROM1/ATM/MET/MLF1/IGF1/POLK/MEF2C/CCNA2/BIRC3/SIX1/EYA1/GADD45A/CCNA1	20	pathway_KEGG	0.038911	Up
hsa04340	hsa04340	Hedgehog signaling pathway	8/514	56/8093	0.0241	0.275	0.251	CCND2/PRKACB/HHAT/KIF3A/CDON/EFCAB7/GRK3/BOC	8	pathway_KEGG	0.015564	Up
hsa04933	hsa04933	AGE-RAGE signaling pathway in diabetic complications	12/514	100/8093	0.0241	0.275	0.251	COL1A1/COL3A1/COL1A2/PLCB4/MAPK10/TGFB3/VCAM1/COL4A5/CASP3/MMP2/PLCB1/TGFB2	12	pathway_KEGG	0.023346	Up
hsa04020	hsa04020	Calcium signaling pathway	23/514	240/8093	0.031	0.322	0.294	PLCB4/PRKACB/CYSLTR1/CAMK1D/PLN/ATP2A2/ATP2B1/PDE1A/HTR2A/HGF/MET/CASQ2/PDGFC/GNAL/SLC8A1/CD38/FGFR2/PLCB1/RYR2/FGF7/AVPR1A/TACR1/PDGFD	23	pathway_KEGG	0.044747	Up
hsa04010	hsa04010	MAPK signaling pathway	27/514	294/8093	0.0332	0.322	0.294	PRKACB/PAK1/MAPK10/TGFB3/GNG12/SOS1/CACNA2D1/HGF/MET/FAS/RASGRP3/PDGFC/IGF1/MECOM/FLNC/MEF2C/CASP3/RPS6KA6/RPS6KA5/RPS6KA3/FGFR2/TGFB2/KIT/GADD45A/RASGRP1/FGF7/PDGFD	27	pathway_KEGG	0.052529	Up
hsa04926	hsa04926	Relaxin signaling pathway	14/514	129/8093	0.0339	0.322	0.294	COL1A1/COL3A1/COL1A2/PLCB4/PRKACB/MAPK10/MMP13/MMP1/GNG12/COL4A5/SOS1/ACTA2/MMP2/PLCB1	14	pathway_KEGG	0.027237	Up
hsa04310	hsa04310	Wnt signaling pathway	17/514	166/8093	0.0342	0.322	0.294	SFRP2/MMP7/CCND2/PLCB4/PRKACB/LGR4/MAPK10/SFRP4/FZD3/SERPINF1/WNT5A/LEF1/FZD6/PLCB1/NFATC2/RSPO3/SFRP1	17	pathway_KEGG	0.033074	Up
hsa04060	hsa04060	Cytokine-cytokine receptor interaction	27/514	295/8093	0.0345	0.322	0.294	TNFRSF19/CXCL14/IL13RA2/CXCL12/TNFRSF21/TGFB3/CCL13/BMPR1A/IL33/IL5RA/ACVR2A/BMP5/FAS/CCL18/IL7/CXCL13/CD4/TGFB2/BMPR1B/CD27/CXCL6/CCL11/BMP3/TNFRSF17/TNFSF13B/GDF15/IL1RN	27	pathway_KEGG	0.052529	Up
hsa00230	hsa00230	Purine metabolism	14/514	130/8093	0.0359	0.322	0.294	PDE7B/ENTPD1/GUCY1A1/NT5E/RRM2B/PDE5A/ENPP3/PDE1A/AMPD1/PDE3A/NME7/PAPSS1/AK9/AK7	14	pathway_KEGG	0.027237	Up
hsa04022	hsa04022	cGMP-PKG signaling pathway	17/514	167/8093	0.0359	0.322	0.294	PLCB4/GUCY1A1/PDE5A/PLN/ATP2A2/ATP2B1/PDE3A/KCNMA1/SLC8A1/MEF2C/PLCB1/NFATC2/KCNMB1/ROCK1/PIK3CG/ATP1A2/TRPC6	17	pathway_KEGG	0.033074	Up
hsa05218	hsa05218	Melanoma	9/514	72/8093	0.0376	0.322	0.294	MDM2/HGF/MET/PDGFC/IGF1/POLK/GADD45A/FGF7/PDGFD	9	pathway_KEGG	0.01751	Up
hsa04068	hsa04068	FoxO signaling pathway	14/514	131/8093	0.038	0.322	0.294	CCND2/MAPK10/TGFB3/MDM2/CCNB1/SOS1/ATM/PRKAA2/IGF1/PLK4/PLK2/FBXO32/TGFB2/GADD45A	14	pathway_KEGG	0.027237	Up
hsa04218	hsa04218	Cellular senescence	16/514	156/8093	0.0387	0.322	0.294	CCND2/TGFB3/MDM2/CCNB1/ATM/RAD50/ATR/PPID/CCNA2/MRE11/NFATC2/TRPV4/TGFB2/CHEK1/GADD45A/CCNA1	16	pathway_KEGG	0.031128	Up
hsa00330	hsa00330	Arginine and proline metabolism	7/514	51/8093	0.0409	0.331	0.302	ALDH18A1/OAT/MAOB/CKMT1B/CKMT1A/P4HA1/GATM	7	pathway_KEGG	0.013619	Up
hsa04270	hsa04270	Vascular smooth muscle contraction	14/514	133/8093	0.0424	0.334	0.305	PLCB4/PRKACB/GUCY1A1/MYH11/ACTG2/KCNMA1/ACTA2/CALD1/PLCB1/KCNMB1/ROCK1/MYH10/AVPR1A/PLA2G2A	14	pathway_KEGG	0.027237	Up
hsa05210	hsa05210	Colorectal cancer	10/514	86/8093	0.0451	0.347	0.317	MAPK10/TGFB3/SOS1/LEF1/MSH2/MSH3/POLK/CASP3/TGFB2/GADD45A	10	pathway_KEGG	0.019455	Up
hsa00340	hsa00340	Histidine metabolism	4/514	22/8093	0.0472	0.355	0.324	ASPA/HDC/MAOB/ALDH3A1	4	pathway_KEGG	0.007782	Up
hsa05418	hsa05418	Fluid shear stress and atherosclerosis	14/514	139/8093	0.0576	0.415	0.379	ITGAV/MAPK10/BMPR1A/VCAM1/HSP90AA1/ACVR2A/GSTA1/PRKAA2/MEF2C/MMP2/TRPV4/GSTA3/BMPR1B/GSTA2	14	pathway_KEGG	0.027237	Up
hsa00980	hsa00980	Metabolism of xenobiotics by cytochrome P450	9/514	78/8093	0.0579	0.415	0.379	UGT1A1/GSTA1/ALDH3A1/ADH7/HPGDS/UGT2B15/GSTA3/GSTA2/CYP2F1	9	pathway_KEGG	0.01751	Up
hsa00240	hsa00240	Pyrimidine metabolism	7/514	56/8093	0.0627	0.439	0.4	ENTPD1/NT5E/RRM2B/ENPP3/NME7/TYMS/AK9	7	pathway_KEGG	0.013619	Up
hsa00760	hsa00760	Nicotinate and nicotinamide metabolism	5/514	35/8093	0.0681	0.456	0.416	NT5E/ENPP3/NMNAT2/CD38/NUDT12	5	pathway_KEGG	0.009728	Up
hsa04924	hsa04924	Renin secretion	8/514	69/8093	0.0698	0.456	0.416	PLCB4/PRKACB/GUCY1A1/PDE1A/PDE3A/KCNMA1/CLCA2/PLCB1	8	pathway_KEGG	0.015564	Up
hsa05323	hsa05323	Rheumatoid arthritis	10/514	93/8093	0.0699	0.456	0.416	CXCL12/TGFB3/CTSK/MMP1/CD28/TGFB2/HLA-DOB/ATP6V1D/CXCL6/TNFSF13B	10	pathway_KEGG	0.019455	Up
hsa00480	hsa00480	Glutathione metabolism	7/514	58/8093	0.073	0.456	0.416	GPX8/RRM2B/GSTA1/HPGDS/GCLC/GSTA3/GSTA2	7	pathway_KEGG	0.013619	Up
hsa04390	hsa04390	Hippo signaling pathway	15/514	157/8093	0.0732	0.456	0.416	CCND2/FRMD6/TGFB3/FZD3/BMPR1A/DLG2/WNT5A/BMP5/SOX2/LEF1/FZD6/RASSF6/BIRC3/TGFB2/BMPR1B	15	pathway_KEGG	0.029183	Up
hsa04657	hsa04657	IL-17 signaling pathway	10/514	94/8093	0.074	0.456	0.416	MAPK10/MMP13/MMP1/HSP90AA1/TRAF5/MUC5B/CASP3/LCN2/CXCL6/CCL11	10	pathway_KEGG	0.019455	Up
hsa05143	hsa05143	African trypanosomiasis	5/514	37/8093	0.0826	0.499	0.455	PLCB4/VCAM1/FAS/PLCB1/LAMA4	5	pathway_KEGG	0.009728	Up
GO:0044782	GO:0044782	cilium organization	123/1200	397/18866	3.26e-52	1.76e-48	1.55e-48	DZIP1/CPLANE1/NEK1/CEP97/CEP126/TTC39C/CC2D2A/TOGARAM1/BBS2/ODF2L/TBC1D32/PCM1/CFAP54/RAB23/RPGRIP1L/UBXN10/KIF3A/IFT80/CLUAP1/TMEM67/LCA5/HYDIN/BBS9/MNS1/DNAH7/IFT81/AKAP9/BBS5/WDR35/CEP290/CFAP43/WDPCP/CDC14B/CCP110/ALMS1/HSP90AA1/CFAP44/DYNC2H1/SPAG17/CEP57/CNTRL/IQUB/CEP162/ARMC2/CFAP53/CFAP206/IQCG/RFX3/CEP83/SYNE2/TTC21B/SPEF2/NPHP1/LRRC49/RP1/NEDD1/CCDC39/RSPH1/CFAP70/TTC26/CCDC113/IFT74/R…	123	geneontology_Biological_Process	0.1025	Up
GO:0060271	GO:0060271	cilium assembly	115/1200	377/18866	4.91e-48	1.33e-44	1.17e-44	DZIP1/CPLANE1/NEK1/CEP97/CEP126/TTC39C/CC2D2A/TOGARAM1/BBS2/ODF2L/TBC1D32/PCM1/CFAP54/RAB23/RPGRIP1L/UBXN10/KIF3A/IFT80/CLUAP1/TMEM67/HYDIN/BBS9/MNS1/DNAH7/IFT81/AKAP9/BBS5/WDR35/CEP290/CFAP43/WDPCP/CDC14B/CCP110/ALMS1/HSP90AA1/CFAP44/DYNC2H1/SPAG17/CEP57/CNTRL/IQUB/CEP162/ARMC2/CFAP53/CFAP206/IQCG/RFX3/CEP83/SYNE2/TTC21B/SPEF2/NPHP1/LRRC49/RP1/NEDD1/CCDC39/RSPH1/CFAP70/TTC26/CCDC113/IFT74/RSPH4A…	115	geneontology_Biological_Process	0.095833	Up
GO:0007018	GO:0007018	microtubule-based movement	99/1200	368/18866	3.54e-36	6.38e-33	5.61e-33	CFAP69/BBS2/PCM1/CFAP54/KIF3A/KIF2A/IFT80/CLUAP1/LCA5/HYDIN/DNAH7/IFT81/KIF21A/DNAH6/VPS13A/WDR35/CFAP43/MAP1A/ZBBX/DNAH12/CFAP44/DLG2/DYNC2H1/SPAG17/DNAH11/ARMC2/CFAP53/CFAP206/IQCG/RFX3/SYNE2/TMF1/TTC21B/SPEF2/CCDC39/CFAP70/TTC26/IFT74/RSPH4A/BBS4/IFT172/DNAAF1/DST/DNAH9/TRAF3IP1/IFT57/KIF27/KIF11/DNAH10/DNAH3/SPAG16/DNAAF4/HSPB11/DYNLL1/DRC1/TEKT1/DNAI1/CFAP61/LRRC6/TTC29/TRIP11/SORD/CFAP298/D…	99	geneontology_Biological_Process	0.0825	Up
GO:0035082	GO:0035082	axoneme assembly	39/1200	70/18866	1.26e-28	1.71e-25	1.5e-25	CC2D2A/TOGARAM1/BBS2/HYDIN/DNAH7/CFAP43/CFAP44/SPAG17/ARMC2/CFAP206/IQCG/SPEF2/LRRC49/RP1/CCDC39/RSPH1/TTC26/RSPH4A/DNAAF1/SPAG16/DNAAF4/DRC1/DNAI1/LRRC6/DNAH5/CFAP157/LRGUK/TEKT2/SPAG1/CCDC103/CCDC65/CCDC40/DNAI2/ZMYND10/CFAP65/DNAAF3/DNAJB13/CFAP74/FOXJ1	39	geneontology_Biological_Process	0.0325	Up
GO:0003341	GO:0003341	cilium movement	53/1200	156/18866	3.92e-25	4.24e-22	3.72e-22	CFAP69/BBS2/CFAP54/HYDIN/DNAH7/VPS13A/CFAP43/ZBBX/CFAP44/SPAG17/DNAH11/ARMC2/CFAP53/CFAP206/IQCG/RFX3/TMF1/SPEF2/CCDC39/CFAP70/RSPH4A/BBS4/DNAAF1/DNAH9/KIF27/SPAG16/DNAAF4/DRC1/TEKT1/DNAI1/CFAP61/LRRC6/TTC29/SORD/CFAP298/DNAH5/NME5/CFAP157/TEKT2/TTLL9/CCDC103/CCDC65/CCDC40/DNAI2/ZMYND10/CFAP65/SPA17/DRC7/DPCD/TTC21A/ROPN1L/PLTP/TACR1	53	geneontology_Biological_Process	0.044167	Up
GO:0001578	GO:0001578	microtubule bundle formation	41/1200	101/18866	3.77e-23	3.39e-20	2.98e-20	CC2D2A/TOGARAM1/BBS2/HYDIN/DNAH7/CFAP43/CFAP44/SPAG17/ARMC2/CFAP206/IQCG/SPEF2/LRRC49/RP1/CCDC39/RSPH1/TTC26/RSPH4A/DNAAF1/TPPP3/SPAG16/DNAAF4/DRC1/DNAI1/LRRC6/DNAH5/CFAP157/LRGUK/TEKT2/SPAG1/MAP1B/CCDC103/CCDC65/CCDC40/DNAI2/ZMYND10/CFAP65/DNAAF3/DNAJB13/CFAP74/FOXJ1	41	geneontology_Biological_Process	0.034167	Up
GO:0099111	GO:0099111	microtubule-based transport	52/1200	190/18866	7.21e-20	5.57e-17	4.89e-17	PCM1/KIF3A/IFT80/CLUAP1/LCA5/IFT81/WDR35/MAP1A/DLG2/DYNC2H1/SPAG17/DNAH11/CFAP53/RFX3/SYNE2/TTC21B/SPEF2/CCDC39/TTC26/IFT74/IFT172/DNAAF1/DST/TRAF3IP1/IFT57/KIF27/DNAAF4/HSPB11/DYNLL1/LRRC6/TRIP11/DNAH5/NME5/SSX2IP/RAB27B/IFT88/MAK/DYNLRB2/TTC30A/TTC30B/MAP1B/HNRNPU/CCDC103/KIF23/CCDC40/SPA17/RABL2B/DPCD/LCA5L/RASGRP1/TTC21A/ROPN1L	52	geneontology_Biological_Process	0.043333	Up
GO:0098840	GO:0098840	protein transport along microtubule	30/1200	68/18866	1.53e-18	9.21e-16	8.09e-16	PCM1/KIF3A/IFT80/CLUAP1/LCA5/IFT81/WDR35/MAP1A/DLG2/DYNC2H1/TTC21B/TTC26/IFT74/IFT172/TRAF3IP1/IFT57/HSPB11/DYNLL1/TRIP11/SSX2IP/RAB27B/IFT88/MAK/DYNLRB2/TTC30A/TTC30B/HNRNPU/RABL2B/LCA5L/TTC21A	30	geneontology_Biological_Process	0.025	Up
GO:0099118	GO:0099118	microtubule-based protein transport	30/1200	68/18866	1.53e-18	9.21e-16	8.09e-16	PCM1/KIF3A/IFT80/CLUAP1/LCA5/IFT81/WDR35/MAP1A/DLG2/DYNC2H1/TTC21B/TTC26/IFT74/IFT172/TRAF3IP1/IFT57/HSPB11/DYNLL1/TRIP11/SSX2IP/RAB27B/IFT88/MAK/DYNLRB2/TTC30A/TTC30B/HNRNPU/RABL2B/LCA5L/TTC21A	30	geneontology_Biological_Process	0.025	Up
GO:0001539	GO:0001539	cilium or flagellum-dependent cell motility	39/1200	122/18866	8.62e-18	4.23e-15	3.72e-15	CFAP69/BBS2/CFAP54/EFHC1/DNAH7/VPS13A/CFAP43/EFHC2/CFAP44/DNAH11/ARMC2/IQCG/RFX3/TMF1/SPEF2/CCDC39/RSPH4A/BBS4/DNAH3/SPAG16/DRC1/TEKT1/DNAI1/LRRC6/SORD/DNAH5/CFAP157/DNAH2/TEKT2/TTLL9/CCDC65/CCDC40/CFAP65/DRC7/DPCD/TTC21A/ROPN1L/PLTP/TACR1	39	geneontology_Biological_Process	0.0325	Up
GO:0060285	GO:0060285	cilium-dependent cell motility	39/1200	122/18866	8.62e-18	4.23e-15	3.72e-15	CFAP69/BBS2/CFAP54/EFHC1/DNAH7/VPS13A/CFAP43/EFHC2/CFAP44/DNAH11/ARMC2/IQCG/RFX3/TMF1/SPEF2/CCDC39/RSPH4A/BBS4/DNAH3/SPAG16/DRC1/TEKT1/DNAI1/LRRC6/SORD/DNAH5/CFAP157/DNAH2/TEKT2/TTLL9/CCDC65/CCDC40/CFAP65/DRC7/DPCD/TTC21A/ROPN1L/PLTP/TACR1	39	geneontology_Biological_Process	0.0325	Up
GO:0042073	GO:0042073	intraciliary transport	26/1200	53/18866	1.1e-17	4.97e-15	4.37e-15	PCM1/KIF3A/IFT80/CLUAP1/LCA5/IFT81/WDR35/DYNC2H1/TTC21B/TTC26/IFT74/IFT172/TRAF3IP1/IFT57/HSPB11/DYNLL1/TRIP11/SSX2IP/IFT88/MAK/DYNLRB2/TTC30A/TTC30B/RABL2B/LCA5L/TTC21A	26	geneontology_Biological_Process	0.021667	Up
GO:0035735	GO:0035735	intraciliary transport involved in cilium assembly	20/1200	40/18866	4.08e-14	1.7e-11	1.49e-11	PCM1/KIF3A/IFT80/CLUAP1/IFT81/WDR35/DYNC2H1/TTC21B/TTC26/IFT74/IFT172/TRAF3IP1/IFT57/HSPB11/DYNLL1/TRIP11/SSX2IP/IFT88/DYNLRB2/TTC30B	20	geneontology_Biological_Process	0.016667	Up
GO:0003351	GO:0003351	epithelial cilium movement involved in extracellular fluid movement	17/1200	29/18866	1.02e-13	3.95e-11	3.47e-11	SPAG17/DNAH11/CFAP53/RFX3/SPEF2/CCDC39/DNAAF1/KIF27/DNAAF4/LRRC6/DNAH5/NME5/CCDC103/CCDC40/SPA17/DPCD/ROPN1L	17	geneontology_Biological_Process	0.014167	Up
GO:0030198	GO:0030198	extracellular matrix organization	67/1200	395/18866	1.34e-13	4.83e-11	4.24e-11	COL14A1/SFRP2/COL1A1/COL3A1/SULF1/MMP7/COL15A1/COL1A2/ANTXR1/ITGB8/ECM2/CCDC80/POSTN/COL6A3/MMP16/COL17A1/ITGAV/FAP/MMP13/COMP/HPSE2/MYH11/FERMT1/LUM/CTSK/TNC/MMP1/ADAM12/COL24A1/COL5A2/VCAM1/COL4A5/HTRA1/FBN1/EGFL6/ITGA4/MYO1E/FBLN2/ITGA9/MFAP2/GREM1/SERPINB5/SPP1/ITGA2/FLRT2/HAS2/ITGB4/COL5A1/MMP2/COL28A1/THSD4/SULF2/SMOC2/TGFB2/MMP12/P4HA1/MMP10/ITGA7/DDR2/NDNF/LAMA4/PRSS2/ITGB6/ITGA8/COL12A1/…	67	geneontology_Biological_Process	0.055833	Up
GO:0043062	GO:0043062	extracellular structure organization	67/1200	396/18866	1.52e-13	5.12e-11	4.5e-11	COL14A1/SFRP2/COL1A1/COL3A1/SULF1/MMP7/COL15A1/COL1A2/ANTXR1/ITGB8/ECM2/CCDC80/POSTN/COL6A3/MMP16/COL17A1/ITGAV/FAP/MMP13/COMP/HPSE2/MYH11/FERMT1/LUM/CTSK/TNC/MMP1/ADAM12/COL24A1/COL5A2/VCAM1/COL4A5/HTRA1/FBN1/EGFL6/ITGA4/MYO1E/FBLN2/ITGA9/MFAP2/GREM1/SERPINB5/SPP1/ITGA2/FLRT2/HAS2/ITGB4/COL5A1/MMP2/COL28A1/THSD4/SULF2/SMOC2/TGFB2/MMP12/P4HA1/MMP10/ITGA7/DDR2/NDNF/LAMA4/PRSS2/ITGB6/ITGA8/COL12A1/…	67	geneontology_Biological_Process	0.055833	Up
GO:0006858	GO:0006858	extracellular transport	17/1200	32/18866	9.29e-13	2.95e-10	2.59e-10	SPAG17/DNAH11/CFAP53/RFX3/SPEF2/CCDC39/DNAAF1/KIF27/DNAAF4/LRRC6/DNAH5/NME5/CCDC103/CCDC40/SPA17/DPCD/ROPN1L	17	geneontology_Biological_Process	0.014167	Up
GO:0030705	GO:0030705	cytoskeleton-dependent intracellular transport	43/1200	200/18866	1.14e-12	3.36e-10	2.96e-10	PCM1/PPFIA2/KIF3A/CCDC186/IFT80/CLUAP1/LCA5/IFT81/WDR35/MAP1A/DLG2/DYNC2H1/MYO1E/SYNE2/TTC21B/MYO5A/TTC26/IFT74/IFT172/DST/TRAF3IP1/IFT57/HSPB11/DYNLL1/TRIP11/MAP6/SSX2IP/RAB27B/IFT88/CCDC88A/MAK/DYNLRB2/TTC30A/TTC30B/MAP1B/HNRNPU/MYO6/KIF23/RABL2B/LCA5L/RASGRP1/TTC21A/HOOK1	43	geneontology_Biological_Process	0.035833	Up
GO:0060294	GO:0060294	cilium movement involved in cell motility	31/1200	111/18866	1.18e-12	3.36e-10	2.96e-10	CFAP69/BBS2/CFAP54/VPS13A/CFAP43/CFAP44/DNAH11/ARMC2/IQCG/TMF1/SPEF2/CCDC39/RSPH4A/BBS4/SPAG16/TEKT1/DNAI1/LRRC6/SORD/DNAH5/CFAP157/TEKT2/TTLL9/CCDC40/CFAP65/DRC7/DPCD/TTC21A/ROPN1L/PLTP/TACR1	31	geneontology_Biological_Process	0.025833	Up
GO:0070286	GO:0070286	axonemal dynein complex assembly	17/1200	33/18866	1.8e-12	4.87e-10	4.28e-10	DNAH7/LRRC49/CCDC39/DNAAF1/DNAAF4/DRC1/DNAI1/LRRC6/DNAH5/TEKT2/SPAG1/CCDC103/CCDC65/CCDC40/DNAI2/ZMYND10/DNAAF3	17	geneontology_Biological_Process	0.014167	Up
GO:0007368	GO:0007368	determination of left/right symmetry	32/1200	125/18866	6.77e-12	1.74e-09	1.53e-09	CC2D2A/TBC1D32/BICC1/RPGRIP1L/BBS5/DYNC2H1/ACVR2A/WNT5A/DNAH11/CFAP53/RFX3/ENKUR/CCDC39/IFT74/BBS4/IFT172/DNAAF1/IFT57/PKD2/MEF2C/DNAAF4/DRC1/AHI1/DNAI1/LRRC6/DNAH5/SETDB2/CCDC103/CCDC40/DNAI2/DPCD/FOXJ1	32	geneontology_Biological_Process	0.026667	Up
GO:0061512	GO:0061512	protein localization to cilium	22/1200	61/18866	7.96e-12	1.95e-09	1.72e-09	DZIP1/CPLANE1/CC2D2A/TBC1D32/IFT80/BBS9/WDR35/DYNC2H1/EFCAB7/TTC21B/CCDC39/TTC26/BBS4/LZTFL1/DZIP1L/LRRC6/TCTN1/CCDC88A/TCTN2/ZMYND10/ATP6V1D/TTC21A	22	geneontology_Biological_Process	0.018333	Up
GO:0009855	GO:0009855	determination of bilateral symmetry	33/1200	134/18866	1.01e-11	2.36e-09	2.07e-09	CC2D2A/TBC1D32/BICC1/RPGRIP1L/BBS5/DYNC2H1/ACVR2A/WNT5A/DNAH11/CFAP53/RFX3/GREM1/ENKUR/CCDC39/IFT74/BBS4/IFT172/DNAAF1/IFT57/PKD2/MEF2C/DNAAF4/DRC1/AHI1/DNAI1/LRRC6/DNAH5/SETDB2/CCDC103/CCDC40/DNAI2/DPCD/FOXJ1	33	geneontology_Biological_Process	0.0275	Up
GO:0009799	GO:0009799	specification of symmetry	33/1200	135/18866	1.25e-11	2.81e-09	2.47e-09	CC2D2A/TBC1D32/BICC1/RPGRIP1L/BBS5/DYNC2H1/ACVR2A/WNT5A/DNAH11/CFAP53/RFX3/GREM1/ENKUR/CCDC39/IFT74/BBS4/IFT172/DNAAF1/IFT57/PKD2/MEF2C/DNAAF4/DRC1/AHI1/DNAI1/LRRC6/DNAH5/SETDB2/CCDC103/CCDC40/DNAI2/DPCD/FOXJ1	33	geneontology_Biological_Process	0.0275	Up
GO:0030317	GO:0030317	flagellated sperm motility	27/1200	96/18866	2.8e-11	5.83e-09	5.12e-09	CFAP69/BBS2/VPS13A/CFAP43/CFAP44/DNAH11/ARMC2/IQCG/TMF1/SPEF2/CCDC39/SPAG16/DNAI1/LRRC6/SORD/DNAH5/CFAP157/TEKT2/TTLL9/CCDC40/CFAP65/DRC7/DPCD/TTC21A/ROPN1L/PLTP/TACR1	27	geneontology_Biological_Process	0.0225	Up
GO:0097722	GO:0097722	sperm motility	27/1200	96/18866	2.8e-11	5.83e-09	5.12e-09	CFAP69/BBS2/VPS13A/CFAP43/CFAP44/DNAH11/ARMC2/IQCG/TMF1/SPEF2/CCDC39/SPAG16/DNAI1/LRRC6/SORD/DNAH5/CFAP157/TEKT2/TTLL9/CCDC40/CFAP65/DRC7/DPCD/TTC21A/ROPN1L/PLTP/TACR1	27	geneontology_Biological_Process	0.0225	Up
GO:0010970	GO:0010970	transport along microtubule	35/1200	161/18866	1.04e-10	2.08e-08	1.83e-08	PCM1/KIF3A/IFT80/CLUAP1/LCA5/IFT81/WDR35/MAP1A/DLG2/DYNC2H1/SYNE2/TTC21B/TTC26/IFT74/IFT172/DST/TRAF3IP1/IFT57/HSPB11/DYNLL1/TRIP11/SSX2IP/RAB27B/IFT88/MAK/DYNLRB2/TTC30A/TTC30B/MAP1B/HNRNPU/KIF23/RABL2B/LCA5L/RASGRP1/TTC21A	35	geneontology_Biological_Process	0.029167	Up
GO:1905515	GO:1905515	non-motile cilium assembly	19/1200	56/18866	7.12e-10	1.37e-07	1.21e-07	CEP126/CC2D2A/TOGARAM1/BBS2/TBC1D32/PCM1/RPGRIP1L/IFT80/DYNC2H1/RP1/IFT74/BBS4/IFT172/IFT57/SEPTIN7/INTU/EXOC5/IFT88/MAK	19	geneontology_Biological_Process	0.015833	Up
GO:0032886	GO:0032886	regulation of microtubule-based process	42/1200	240/18866	1.92e-09	3.57e-07	3.14e-07	EPHA3/CEP97/CFAP69/PAK1/TOGARAM1/BBS2/CKAP2/TMEM67/AKAP9/MAP1A/CCP110/GEN1/ALMS1/DNAH11/MDM1/XPO1/TTC21B/MET/CCDC39/PRKAA2/BBS4/DNAAF1/TRAF3IP1/DIXDC1/KIF11/DRC1/TRIM36/GPSM2/PLK4/CFAP298/MAP6/TRPV4/ROCK1/PLK2/TPX2/CHEK1/MAP1B/HNRNPU/CHORDC1/CCDC65/CCDC40/TACR1	42	geneontology_Biological_Process	0.035	Up
GO:0044458	GO:0044458	motile cilium assembly	12/1200	23/18866	2.92e-09	5.25e-07	4.61e-07	CC2D2A/BBS5/CCDC39/DNAAF1/IFT57/BBOF1/LRRC6/INTU/CCDC40/ZMYND10/DNAAF3/FOXJ1	12	geneontology_Biological_Process	0.01	Up
GO:0048839	GO:0048839	inner ear development	36/1200	197/18866	8.4e-09	1.46e-06	1.29e-06	CXCL14/TTC39C/SLITRK6/TGFB3/CTHRC1/ALDH1A3/FZD3/RPGRIP1L/LRIG3/GSDME/PRRX1/SIX4/CEP290/WDPCP/WNT5A/SOX2/FZD6/SLC4A7/SLC44A4/EPHA4/ATP8B1/STOX1/CCNA2/AHI1/SIX1/FGFR2/FAT4/TRIP11/IFT88/SLC25A27/TGFB2/EYA1/MYO6/INSIG2/LRTOMT/ITGA8	36	geneontology_Biological_Process	0.03	Up
GO:0007224	GO:0007224	smoothened signaling pathway	29/1200	142/18866	1.83e-08	3.09e-06	2.72e-06	DZIP1/PRKACB/CC2D2A/HHAT/TBC1D32/RPGRIP1L/IFT80/PRRX1/IFT81/CDON/WDPCP/DYNC2H1/IQUB/TTC21B/HERC4/TTC26/IFT172/TRAF3IP1/IFT57/TMEM231/HSPB11/DZIP1L/FGFR2/TCTN1/INTU/SERPINE2/BOC/TCTN2/SFRP1	29	geneontology_Biological_Process	0.024167	Up
GO:0097711	GO:0097711	ciliary basal body-plasma membrane docking	23/1200	95/18866	1.92e-08	3.15e-06	2.77e-06	CEP97/CC2D2A/PCM1/RPGRIP1L/TMEM67/AKAP9/CEP290/CCP110/ALMS1/HSP90AA1/CEP57/CNTRL/CEP162/CEP83/NPHP1/NEDD1/CEP192/DYNLL1/AHI1/CETN2/PLK4/TCTN1/TCTN2	23	geneontology_Biological_Process	0.019167	Up
GO:0060287	GO:0060287	epithelial cilium movement involved in determination of left/right asymmetry	8/1200	11/18866	3.64e-08	5.78e-06	5.08e-06	DNAH11/CFAP53/RFX3/CCDC39/DNAAF1/LRRC6/CCDC103/CCDC40	8	geneontology_Biological_Process	0.006667	Up
GO:0036159	GO:0036159	inner dynein arm assembly	9/1200	15/18866	5.84e-08	9.01e-06	7.92e-06	DNAH7/CCDC39/DNAAF1/DNAAF4/LRRC6/TEKT2/CCDC103/CCDC40/ZMYND10	9	geneontology_Biological_Process	0.0075	Up
GO:0007389	GO:0007389	pattern specification process	60/1200	455/18866	6.08e-08	9.13e-06	8.02e-06	ROBO1/SFRP2/SEMA3C/WLS/PRKACB/CC2D2A/NRP2/TP63/TBC1D32/BICC1/RPGRIP1L/MNS1/CDON/BMPR1A/BBS5/DYNC2H1/ROBO2/ACVR2A/WNT5A/DNAH11/BMP5/CFAP53/LEF1/RFX3/GREM1/ENKUR/TTC21B/ATM/CCDC39/IFT74/BBS4/IFT172/DNAAF1/TRAF3IP1/IFT57/PKD2/SEMA3A/MEF2C/DNAAF4/HSPB11/DZIP1L/DRC1/AHI1/SIX1/DNAI1/FGFR2/LRRC6/TCTN1/DNAH5/INTU/SETDB2/MEOX1/EYA1/BMPR1B/CCDC103/CCDC40/DNAI2/DPCD/FOXJ1/SFRP1	60	geneontology_Biological_Process	0.05	Up
GO:0043583	GO:0043583	ear development	37/1200	224/18866	8.3e-08	1.21e-05	1.06e-05	CXCL14/TTC39C/SLITRK6/TGFB3/CTHRC1/ALDH1A3/FZD3/RPGRIP1L/LRIG3/GSDME/PRRX1/SIX4/CEP290/WDPCP/WNT5A/BMP5/SOX2/FZD6/SLC4A7/SLC44A4/EPHA4/ATP8B1/STOX1/CCNA2/AHI1/SIX1/FGFR2/FAT4/TRIP11/IFT88/SLC25A27/TGFB2/EYA1/MYO6/INSIG2/LRTOMT/ITGA8	37	geneontology_Biological_Process	0.030833	Up
GO:0007288	GO:0007288	sperm axoneme assembly	9/1200	16/18866	1.26e-07	1.79e-05	1.57e-05	BBS2/CFAP43/CFAP44/ARMC2/IQCG/SPEF2/SPAG16/CFAP157/CFAP65	9	geneontology_Biological_Process	0.0075	Up
GO:0001503	GO:0001503	ossification	55/1200	412/18866	1.44e-07	1.99e-05	1.75e-05	ASPN/SFRP2/COL1A1/COL1A2/TWSG1/MMP16/LGR4/TGFB3/NAB1/TP63/MMP13/ANKH/CTHRC1/COMP/MDK/CTSK/TNC/IFT80/BMPR1A/FHL2/BMP2K/COL5A2/ATP2B1/ACVR2A/WNT5A/BMP5/SOX2/LEF1/CYP24A1/GREM1/HGF/SPP1/IGF1/RRBP1/SLC8A1/MEF2C/MMP2/FGFR2/FAT4/INTU/MGP/FIGNL1/TGFB2/CDH11/IGFBP5/ALOX15/BMPR1B/HNRNPU/GPNMB/DDR2/BMP3/PTN/LTF/SFRP1/VCAN	55	geneontology_Biological_Process	0.045833	Up
GO:0001655	GO:0001655	urogenital system development	47/1200	330/18866	1.72e-07	2.32e-05	2.04e-05	CD24/SULF1/CPLANE1/LGR4/TP63/ARID5B/RRM2B/RPGRIP1L/TNC/SOX4/SIX4/CEP290/WDPCP/SERPINF1/FBN1/ROBO2/MYOCD/WNT5A/PROM1/MYO1E/CENPF/GREM1/CRIP1/SERPINB5/ACTA2/SGPL1/HAS2/TRAF3IP1/PKD2/EPHA4/MEF2C/HSPB11/AHI1/SIX1/GCNT4/PTCD2/NUP107/FGFR2/FAT4/SULF2/IFT88/TGFB2/EYA1/ITGA8/FOXJ1/SFRP1/PDGFD	47	geneontology_Biological_Process	0.039167	Up
GO:0072001	GO:0072001	renal system development	43/1200	292/18866	2.24e-07	2.96e-05	2.6e-05	CD24/SULF1/CPLANE1/LGR4/ARID5B/RRM2B/RPGRIP1L/SOX4/SIX4/CEP290/WDPCP/SERPINF1/FBN1/ROBO2/MYOCD/WNT5A/PROM1/MYO1E/CENPF/GREM1/ACTA2/SGPL1/HAS2/TRAF3IP1/PKD2/EPHA4/MEF2C/HSPB11/AHI1/SIX1/GCNT4/PTCD2/NUP107/FGFR2/FAT4/SULF2/IFT88/TGFB2/EYA1/ITGA8/FOXJ1/SFRP1/PDGFD	43	geneontology_Biological_Process	0.035833	Up
GO:0030282	GO:0030282	bone mineralization	24/1200	117/18866	2.79e-07	3.58e-05	3.15e-05	ASPN/COL1A2/LGR4/TGFB3/MMP13/ANKH/COMP/IFT80/BMPR1A/BMP2K/ATP2B1/ACVR2A/GREM1/IGF1/SLC8A1/MEF2C/FGFR2/MGP/ALOX15/BMPR1B/GPNMB/DDR2/PTN/LTF	24	geneontology_Biological_Process	0.02	Up
GO:0001822	GO:0001822	kidney development	41/1200	283/18866	6.62e-07	8.31e-05	7.3e-05	CD24/SULF1/CPLANE1/LGR4/ARID5B/RRM2B/RPGRIP1L/SOX4/SIX4/CEP290/WDPCP/SERPINF1/FBN1/ROBO2/PROM1/MYO1E/CENPF/GREM1/ACTA2/SGPL1/HAS2/TRAF3IP1/PKD2/EPHA4/MEF2C/HSPB11/AHI1/SIX1/GCNT4/PTCD2/NUP107/FGFR2/FAT4/SULF2/IFT88/TGFB2/EYA1/ITGA8/FOXJ1/SFRP1/PDGFD	41	geneontology_Biological_Process	0.034167	Up
GO:0036158	GO:0036158	outer dynein arm assembly	9/1200	19/18866	8.54e-07	0.000105	9.21e-05	LRRC49/DNAAF1/DNAAF4/DNAI1/LRRC6/DNAH5/CCDC103/DNAI2/ZMYND10	9	geneontology_Biological_Process	0.0075	Up
GO:0003007	GO:0003007	heart morphogenesis	38/1200	258/18866	1.11e-06	0.000134	0.000117	ROBO1/SFRP2/SEMA3C/NRP2/MDM2/PDCD4/SOX4/BMPR1A/BBS5/FHL2/ROBO2/WNT5A/DNAH11/BMP5/SOS1/CCDC39/BBS4/IFT172/DNAAF1/FLRT2/HAS2/IFT57/PKD2/COL5A1/MEF2C/AHI1/SIX1/DSP/PTCD2/FGFR2/FAT4/SETDB2/TGFB2/EYA1/RYR2/CPE/CCDC103/CCDC40	38	geneontology_Biological_Process	0.031667	Up
GO:0051302	GO:0051302	regulation of cell division	29/1200	171/18866	1.17e-06	0.000137	0.000121	KLHL13/SFRP2/MACC1/TGFB3/TP63/MDK/EFHC1/CDC14B/CCP110/BTC/SVIL/PDGFC/BBS4/THBS4/DCDC1/ASPM/CETN2/FGFR2/PLK4/INTU/ECT2/CSPP1/PLK2/TGFB2/NAP1L2/KIF23/FGF7/PTN/PDGFD	29	geneontology_Biological_Process	0.024167	Up
GO:0031023	GO:0031023	microtubule organizing center organization	25/1200	136/18866	1.38e-06	0.000159	0.00014	CHD3/PCM1/KIF3A/GCC2/KIAA0753/TMEM67/CCP110/GEN1/ALMS1/MDM1/XPO1/BBS4/CEP192/KIF11/PKD2/CETN2/PLK4/SSX2IP/PLK2/CHEK1/CHORDC1/DEUP1/GADD45A/PCLAF/FOXJ1	25	geneontology_Biological_Process	0.020833	Up
GO:0022612	GO:0022612	gland morphogenesis	23/1200	124/18866	3.08e-06	0.000347	0.000305	SULF1/KDM5B/SEMA3C/TWSG1/TGFB3/TP63/MDK/TNC/WNT5A/HGF/CRIP1/SERPINB5/FBXW7/SEMA3A/NFIB/FGFR2/SULF2/TGFB2/IGFBP5/CCL11/FGF7/PTN/SFRP1	23	geneontology_Biological_Process	0.019167	Up
GO:0031503	GO:0031503	protein-containing complex localization	40/1200	291/18866	3.45e-06	0.000369	0.000324	MAPK10/PCM1/CLSTN1/KIF3A/IFT80/CLUAP1/LCA5/IFT81/WDR35/DLG2/DYNC2H1/XPO1/TTC21B/ATM/ADAM22/TTC26/IFT74/SGCD/IFT172/SNAP25/TRAF3IP1/ATR/IFT57/HSPB11/DYNLL1/NUP107/SDAD1/TRIP11/SSB/SSX2IP/IFT88/MAK/DYNLRB2/SLU7/TTC30A/TTC30B/HNRNPU/RABL2B/LCA5L/TTC21A	40	geneontology_Biological_Process	0.033333	Up
GO:0003352	GO:0003352	regulation of cilium movement	11/1200	33/18866	3.47e-06	0.000369	0.000324	CFAP69/BBS2/DNAH11/CCDC39/BBS4/DNAAF1/DRC1/CFAP298/CCDC65/CCDC40/TACR1	11	geneontology_Biological_Process	0.009167	Up
GO:0070507	GO:0070507	regulation of microtubule cytoskeleton organization	30/1200	190/18866	3.54e-06	0.000369	0.000324	EPHA3/CEP97/PAK1/TOGARAM1/CKAP2/TMEM67/AKAP9/MAP1A/CCP110/GEN1/ALMS1/MDM1/XPO1/MET/PRKAA2/TRAF3IP1/DIXDC1/KIF11/TRIM36/GPSM2/PLK4/MAP6/TRPV4/ROCK1/PLK2/TPX2/CHEK1/MAP1B/HNRNPU/CHORDC1	30	geneontology_Biological_Process	0.025	Up
GO:0007098	GO:0007098	centrosome cycle	23/1200	125/18866	3.55e-06	0.000369	0.000324	CHD3/PCM1/KIF3A/KIAA0753/TMEM67/CCP110/GEN1/ALMS1/MDM1/XPO1/BBS4/CEP192/KIF11/PKD2/CETN2/PLK4/SSX2IP/PLK2/CHEK1/CHORDC1/DEUP1/GADD45A/PCLAF	23	geneontology_Biological_Process	0.019167	Up
GO:0060972	GO:0060972	left/right pattern formation	9/1200	22/18866	3.86e-06	0.000394	0.000346	MNS1/IFT172/DNAAF1/IFT57/HSPB11/AHI1/SETDB2/DPCD/FOXJ1	9	geneontology_Biological_Process	0.0075	Up
GO:0031214	GO:0031214	biomineral tissue development	27/1200	163/18866	4.28e-06	0.000421	0.00037	ASPN/COL1A1/COL1A2/LGR4/TGFB3/MMP13/ANKH/COMP/IFT80/BMPR1A/BMP2K/ATP2B1/ACVR2A/GREM1/SPP1/IGF1/SLC8A1/MEF2C/FGFR2/MGP/ROCK1/ALOX15/BMPR1B/GPNMB/DDR2/PTN/LTF	27	geneontology_Biological_Process	0.0225	Up
GO:0110148	GO:0110148	biomineralization	27/1200	163/18866	4.28e-06	0.000421	0.00037	ASPN/COL1A1/COL1A2/LGR4/TGFB3/MMP13/ANKH/COMP/IFT80/BMPR1A/BMP2K/ATP2B1/ACVR2A/GREM1/SPP1/IGF1/SLC8A1/MEF2C/FGFR2/MGP/ROCK1/ALOX15/BMPR1B/GPNMB/DDR2/PTN/LTF	27	geneontology_Biological_Process	0.0225	Up
GO:0055123	GO:0055123	digestive system development	25/1200	147/18866	5.94e-06	0.000566	0.000497	SFRP2/COL3A1/WLS/LGR4/TGFB3/TP63/WDPCP/CCNB1/MYOCD/WNT5A/CCDC39/PDGFC/IFT172/DNAAF1/TYMS/AHI1/CLMP/FGFR2/FAT4/AGR2/TGFB2/KIT/CCDC103/CCDC40/SFRP1	25	geneontology_Biological_Process	0.020833	Up
GO:0060349	GO:0060349	bone morphogenesis	19/1200	94/18866	5.97e-06	0.000566	0.000497	SFRP2/COL1A1/MMP16/TGFB3/NAB1/MMP13/SFRP4/COMP/RAB23/FREM1/IFT80/HAS2/MEF2C/FGFR2/TRIP11/TRPV4/BMPR1B/INSIG2/LTF	19	geneontology_Biological_Process	0.015833	Up
GO:0030199	GO:0030199	collagen fibril organization	14/1200	55/18866	6.1e-06	0.000568	0.000499	COL14A1/SFRP2/COL1A1/COL3A1/COL1A2/COMP/LUM/COL5A2/GREM1/COL5A1/TGFB2/P4HA1/DDR2/COL12A1	14	geneontology_Biological_Process	0.011667	Up
GO:0042472	GO:0042472	inner ear morphogenesis	20/1200	103/18866	6.51e-06	0.000592	0.00052	TTC39C/SLITRK6/CTHRC1/ALDH1A3/FZD3/LRIG3/PRRX1/SIX4/CEP290/WDPCP/WNT5A/FZD6/SLC44A4/STOX1/SIX1/FGFR2/EYA1/MYO6/INSIG2/ITGA8	20	geneontology_Biological_Process	0.016667	Up
GO:0060562	GO:0060562	epithelial tube morphogenesis	43/1200	331/18866	6.57e-06	0.000592	0.00052	SFRP2/KDM5B/PRKACB/CC2D2A/PAK1/LGR4/CTHRC1/MDK/FZD3/TNC/SOX4/BBS5/SIX4/CEP290/WNT5A/BMP5/LEF1/FZD6/GREM1/MET/CCDC39/BBS4/IFT172/DNAAF1/IFT57/PKD2/EPHA4/MEF2C/STOX1/CASP3/AHI1/SIX1/FGFR2/TCTN1/FAT4/SETDB2/TGFB2/EYA1/RYR2/CCDC103/CCDC40/CCL11/SFRP1	43	geneontology_Biological_Process	0.035833	Up
GO:0090596	GO:0090596	sensory organ morphogenesis	37/1200	269/18866	7.81e-06	0.000691	0.000608	FAT1/THY1/TTC39C/SLITRK6/CTHRC1/ALDH1A3/FZD3/RPGRIP1L/LRIG3/PRRX1/CDON/SIX4/CEP290/WDPCP/COL5A2/FBN1/WNT5A/PROM1/FZD6/MFAP2/RP1/BBS4/IFT172/SLC44A4/COL5A1/STOX1/AHI1/SIX1/FGFR2/INTU/EYA1/AQP5/MYO6/INSIG2/ITGA8/PTN/MFAP5	37	geneontology_Biological_Process	0.030833	Up
GO:0022406	GO:0022406	membrane docking	28/1200	180/18866	9.88e-06	0.000861	0.000757	SYTL2/CEP97/CC2D2A/PCM1/RPGRIP1L/TMEM67/AKAP9/CEP290/CCP110/STX17/VCAM1/ALMS1/HSP90AA1/CEP57/CNTRL/CEP162/CEP83/NPHP1/NEDD1/SNAP25/CEP192/DYNLL1/AHI1/CETN2/PLK4/TCTN1/ROCK1/TCTN2	28	geneontology_Biological_Process	0.023333	Up
GO:0048736	GO:0048736	appendage development	28/1200	181/18866	1.1e-05	0.000928	0.000816	SFRP2/SEMA3C/PAM/CPLANE1/TP63/TBC1D32/COMP/RPGRIP1L/SOX4/IFT80/ATRX/PRRX1/BMPR1A/WDPCP/CRABP2/DYNC2H1/WNT5A/LEF1/FZD6/GREM1/IFT172/TRAF3IP1/ITGB4/TMEM231/FGFR2/INTU/TGFB2/BMPR1B	28	geneontology_Biological_Process	0.023333	Up
GO:0060173	GO:0060173	limb development	28/1200	181/18866	1.1e-05	0.000928	0.000816	SFRP2/SEMA3C/PAM/CPLANE1/TP63/TBC1D32/COMP/RPGRIP1L/SOX4/IFT80/ATRX/PRRX1/BMPR1A/WDPCP/CRABP2/DYNC2H1/WNT5A/LEF1/FZD6/GREM1/IFT172/TRAF3IP1/ITGB4/TMEM231/FGFR2/INTU/TGFB2/BMPR1B	28	geneontology_Biological_Process	0.023333	Up
GO:0007281	GO:0007281	germ cell development	37/1200	275/18866	1.29e-05	0.00108	0.000945	DZIP1/BBS2/MDK/PDE5A/TUT4/CFAP43/CCNB1/SPAG6/CFAP44/PDE3A/CEP57/ARMC2/MSH2/IQCG/TMF1/SPEF2/ATM/RSPH1/TTC26/STRBP/BBS4/IGF1/SPAG16/ASPM/PACRG/NME5/BRIP1/ICA1L/CFAP157/BMPR1B/KIT/CFAP65/TTC21A/ROPN1L/HORMAD1/PTN/HOOK1	37	geneontology_Biological_Process	0.030833	Up
GO:0045992	GO:0045992	negative regulation of embryonic development	9/1200	25/18866	1.33e-05	0.00108	0.000951	SFRP2/SULF1/PRKACB/FZD3/COL5A2/WNT5A/TRAF3IP1/COL5A1/RPS6KA6	9	geneontology_Biological_Process	0.0075	Up
GO:0048565	GO:0048565	digestive tract development	23/1200	135/18866	1.34e-05	0.00108	0.000951	SFRP2/COL3A1/LGR4/TGFB3/TP63/CCNB1/MYOCD/WNT5A/CCDC39/PDGFC/IFT172/DNAAF1/TYMS/AHI1/CLMP/FGFR2/FAT4/AGR2/TGFB2/KIT/CCDC103/CCDC40/SFRP1	23	geneontology_Biological_Process	0.019167	Up
GO:0022412	GO:0022412	cellular process involved in reproduction in multicellular organism	46/1200	375/18866	1.45e-05	0.00115	0.00101	DZIP1/BBS2/MDK/PDE5A/TUT4/CFAP43/CCNB1/SPAG6/CFAP44/PDE3A/ROBO2/CEP57/TOP2A/SOS1/ARMC2/MSH2/IQCG/TMF1/SPEF2/NPHP1/ATM/RSPH1/TTC26/STRBP/BBS4/IGF1/SPAG16/ASPM/TTK/HPGDS/PACRG/NME5/BRIP1/ICA1L/CFAP157/FIGNL1/BMPR1B/KIT/CFAP65/TTC21A/ROPN1L/CCNA1/HORMAD1/PTN/HOOK1/SFRP1	46	geneontology_Biological_Process	0.038333	Up
GO:0060348	GO:0060348	bone development	30/1200	204/18866	1.5e-05	0.00118	0.00103	SFRP2/COL1A1/LRRC17/SULF1/MMP16/TGFB3/NAB1/MMP13/SFRP4/COMP/RAB23/FREM1/IFT80/FBN1/GREM1/PDGFC/IFT172/IGF1/HAS2/FBXW7/MEF2C/FGFR2/FAT4/TRIP11/SULF2/TRPV4/BMPR1B/KIT/INSIG2/LTF	30	geneontology_Biological_Process	0.025	Up
GO:0030509	GO:0030509	BMP signaling pathway	25/1200	155/18866	1.54e-05	0.00119	0.00105	SFRP2/SULF1/TWSG1/TGFB3/HIVEP1/SFRP4/COMP/PDCD4/BMPR1A/HTRA1/FBN1/ACVR2A/WNT5A/BMP5/LEF1/GREM1/SKIL/ZFYVE16/TGFB2/FSTL1/SLC33A1/BMPR1B/GDF15/SFRP1/USP9Y	25	geneontology_Biological_Process	0.020833	Up
GO:0006939	GO:0006939	smooth muscle contraction	20/1200	109/18866	1.58e-05	0.0012	0.00105	SULF1/BBS2/GUCY1A1/COMP/MYH11/ARHGAP42/ATP2B1/MYOCD/HTR2A/KCNMA1/ACTA2/ITGA2/SLC8A1/CD38/SULF2/ROCK1/CNN1/KIT/ATP1A2/TACR1	20	geneontology_Biological_Process	0.016667	Up
GO:0021591	GO:0021591	ventricular system development	10/1200	32/18866	1.85e-05	0.00138	0.00121	RPGRIP1L/HYDIN/CENPF/TTC21B/BBS4/KIF27/DNAH5/NME5/MYH10/DPCD	10	geneontology_Biological_Process	0.008333	Up
GO:0042692	GO:0042692	muscle cell differentiation	47/1200	390/18866	1.87e-05	0.00138	0.00121	PTGFRN/ANK2/CDH2/MYOF/DMD/PAK1/PGM5/MDM2/COMP/EPC1/MYH11/PDCD4/CDON/ATP2A2/SIX4/ADAM12/FHL2/CCNB1/AKAP6/MYOCD/GREM1/CASQ2/SGCD/PDLIM5/MYEF2/IGF1/NEK5/SLC8A1/FLNC/MEF2C/CASP3/SIX1/PTCD2/FGFR2/SCGB3A1/NFATC2/IGFBP5/KRT8/MYH10/BOC/HNRNPU/DNER/KIT/ITGA8/AVPR1A/GDF15/CEACAM5	47	geneontology_Biological_Process	0.039167	Up
GO:0048705	GO:0048705	skeletal system morphogenesis	32/1200	228/18866	2.09e-05	0.00152	0.00134	SFRP2/COL1A1/MMP16/TGFB3/NAB1/MMP13/SFRP4/ARID5B/COMP/RAB23/FREM1/IFT80/PRRX1/SIX4/WDR48/SOX5/GREM1/SPEF2/SGPL1/HAS2/MEF2C/MMP2/SIX1/FGFR2/TRIP11/MGP/TRPV4/EYA1/BMPR1B/INSIG2/LTF/SFRP1	32	geneontology_Biological_Process	0.026667	Up
GO:0000280	GO:0000280	nuclear division	50/1200	428/18866	2.37e-05	0.0017	0.0015	ZNF711/CEP97/TOGARAM1/PHIP/KIF2A/ATRX/CCNB1/CDC14B/BTC/GEN1/RAD51B/TOP2B/PDE3A/WNT5A/CENPK/KNTC1/TOP2A/MSH3/CENPF/ATM/RAD50/ANLN/IGF1/EPS8/CEP192/ANAPC4/KIF11/CD28/ASPM/TTK/IK/SMC2/BRIP1/PLCB1/MRE11/RMI1/NCAPG/DLGAP5/CENPC/FIGNL1/TPX2/CHEK1/NUF2/HNRNPU/SMC3/KIF23/SMC4/MKI67/CCNA1/HORMAD1	50	geneontology_Biological_Process	0.041667	Up
GO:0050673	GO:0050673	epithelial cell proliferation	52/1200	453/18866	2.64e-05	0.00188	0.00165	ROBO1/SFRP2/CDH3/SULF1/KDM5B/CXCL12/LGR4/CLDN1/FAP/NRP2/TP63/MDK/FERMT1/IFT80/BMPR1A/SIX4/SERPINF1/WDR48/HTRA1/ACVR2A/WNT5A/BMP5/ITGA4/SOX2/HGF/SERPINB5/IFT74/IFT172/IGF1/THBS4/HAS2/IFT57/FBXW7/MEF2C/STOX1/NFIB/SIX1/FGFR2/INTU/SULF2/TGFB2/IGFBP5/EYA1/MMP12/APLNR/KIT/CCL11/FGF7/PTN/IRF6/EHF/SFRP1	52	geneontology_Biological_Process	0.043333	Up
GO:0051146	GO:0051146	striated muscle cell differentiation	38/1200	295/18866	2.69e-05	0.00188	0.00166	PTGFRN/CDH2/MYOF/DMD/PAK1/PGM5/COMP/MYH11/CDON/SIX4/ADAM12/FHL2/CCNB1/AKAP6/MYOCD/GREM1/CASQ2/SGCD/PDLIM5/MYEF2/IGF1/NEK5/SLC8A1/FLNC/MEF2C/CASP3/SIX1/PTCD2/SCGB3A1/NFATC2/IGFBP5/KRT8/MYH10/HNRNPU/DNER/AVPR1A/GDF15/CEACAM5	38	geneontology_Biological_Process	0.031667	Up
GO:0048732	GO:0048732	gland development	51/1200	443/18866	2.92e-05	0.00202	0.00177	ROBO1/SULF1/KDM5B/SEMA3C/TWSG1/PAM/WLS/CLDN1/TGFB3/TP63/ARID5B/ALDH1A3/MDK/RPGRIP1L/UGT1A1/TNC/BMPR1A/SIX4/WDR35/SERPINF1/WNT5A/BAAT/SOX2/LEF1/HGF/ATM/MET/CCDC39/CRIP1/SERPINB5/DNAAF1/ITGA2/PKD2/FBXW7/SEMA3A/TYMS/NFIB/SIX1/PTCD2/FGFR2/SULF2/ZBTB1/TGFB2/IGFBP5/SERPINE2/CCDC40/CCL11/FGF7/PTN/IRF6/SFRP1	51	geneontology_Biological_Process	0.0425	Up
GO:0140056	GO:0140056	organelle localization by membrane tethering	26/1200	171/18866	3.04e-05	0.00208	0.00183	SYTL2/CEP97/CC2D2A/PCM1/RPGRIP1L/TMEM67/AKAP9/CEP290/CCP110/STX17/ALMS1/HSP90AA1/CEP57/CNTRL/CEP162/CEP83/NPHP1/NEDD1/SNAP25/CEP192/DYNLL1/AHI1/CETN2/PLK4/TCTN1/TCTN2	26	geneontology_Biological_Process	0.021667	Up
GO:0033627	GO:0033627	cell adhesion mediated by integrin	15/1200	71/18866	3.24e-05	0.00219	0.00192	SFRP2/ITGB8/ITGAV/FERMT1/FBN1/ITGA4/IFT74/ITGA2/ITGB4/ITGBL1/CXCL13/TGFB2/PIK3CG/ITGB6/FYB2	15	geneontology_Biological_Process	0.0125	Up
GO:0060632	GO:0060632	regulation of microtubule-based movement	12/1200	48/18866	3.4e-05	0.00227	0.00199	CFAP69/BBS2/DNAH11/TTC21B/CCDC39/BBS4/DNAAF1/DRC1/CFAP298/CCDC65/CCDC40/TACR1	12	geneontology_Biological_Process	0.01	Up
GO:1902017	GO:1902017	regulation of cilium assembly	13/1200	56/18866	3.78e-05	0.00249	0.00219	DZIP1/CEP97/ODF2L/MNS1/CCP110/SYNE2/RP1/BBS4/SEPTIN7/IFT88/CCDC88A/MAK/ZMYND10	13	geneontology_Biological_Process	0.010833	Up
GO:0003205	GO:0003205	cardiac chamber development	26/1200	174/18866	4.13e-05	0.00269	0.00236	ROBO1/SFRP2/LTBP1/SEMA3C/ANK2/CPLANE1/NRP2/MDM2/SOX4/BMPR1A/FHL2/ROBO2/MYOCD/WNT5A/DNAH11/BMP5/SOS1/MEF2C/DSP/PTCD2/FGFR2/TRIP11/TGFB2/MYH10/RYR2/CPE	26	geneontology_Biological_Process	0.021667	Up
GO:0003356	GO:0003356	regulation of cilium beat frequency	6/1200	12/18866	4.33e-05	0.00279	0.00245	BBS2/DNAH11/CCDC39/BBS4/DNAAF1/CCDC40	6	geneontology_Biological_Process	0.005	Up
GO:0048562	GO:0048562	embryonic organ morphogenesis	38/1200	302/18866	4.52e-05	0.00287	0.00252	MMP16/TTC39C/SLITRK6/TGFB3/CTHRC1/ALDH1A3/FZD3/LRIG3/PRRX1/BBS5/SIX4/CEP290/WDPCP/FBN1/WNT5A/FZD6/MFAP2/CCDC39/BBS4/IFT172/DNAAF1/IFT57/SLC44A4/PKD2/MEF2C/STOX1/AHI1/SIX1/FGFR2/SETDB2/EYA1/RYR2/MYO6/CCDC103/CCDC40/INSIG2/ITGA8/MFAP5	38	geneontology_Biological_Process	0.031667	Up
GO:0001704	GO:0001704	formation of primary germ layer	21/1200	127/18866	4.96e-05	0.00311	0.00274	SFRP2/TWSG1/WLS/ITGAV/BMPR1A/COL5A2/WNT5A/ITGA4/SOX2/LEF1/ITGA2/ITGB4/COL5A1/MMP2/FGFR2/EYA2/LEO1/EYA1/ITGA7/ITGA8/COL12A1	21	geneontology_Biological_Process	0.0175	Up
GO:0048515	GO:0048515	spermatid differentiation	25/1200	166/18866	5.04e-05	0.00313	0.00275	BBS2/CFAP43/SPAG6/CFAP44/CEP57/ARMC2/IQCG/TMF1/SPEF2/NPHP1/RSPH1/TTC26/STRBP/BBS4/SPAG16/PACRG/NME5/BRIP1/ICA1L/CFAP157/KIT/CFAP65/TTC21A/ROPN1L/HOOK1	25	geneontology_Biological_Process	0.020833	Up
GO:0060021	GO:0060021	roof of mouth development	17/1200	91/18866	5.28e-05	0.00324	0.00285	CPLANE1/TGFB3/ARID5B/PRRX1/BMPR1A/WDPCP/WNT5A/SOS1/LEF1/SGPL1/IFT172/BNC2/MEF2C/INTU/TGFB2/INSIG2/IRF6	17	geneontology_Biological_Process	0.014167	Up
GO:0071634	GO:0071634	regulation of transforming growth factor beta production	10/1200	36/18866	5.78e-05	0.00351	0.00308	CDH3/LTBP1/CD24/ITGB8/ITGAV/LUM/MYB/CD2AP/TGFB2/ITGB6	10	geneontology_Biological_Process	0.008333	Up
GO:0061448	GO:0061448	connective tissue development	34/1200	262/18866	6.01e-05	0.00358	0.00315	SFRP2/COL1A1/SULF1/ITGB8/FTO/BBS2/MMP13/ARID5B/COMP/MDK/TRPS1/LUM/CTSK/IFT80/PRRX1/BMPR1A/WNT5A/BMP5/SOX5/GREM1/CRIP1/ACTA2/BBS4/TYMS/COL5A1/MEF2C/NFIB/TRIP11/SULF2/MGP/TRPV4/BMPR1B/BMP3/PDGFD	34	geneontology_Biological_Process	0.028333	Up
GO:0007156	GO:0007156	homophilic cell adhesion via plasma membrane adhesion molecules	25/1200	168/18866	6.17e-05	0.00358	0.00315	HMCN1/ROBO1/CDH3/FAT1/CDH2/PCDH7/CLSTN1/DSC3/CDHR3/ROBO2/PCDH18/FAT2/CDH26/EMB/FAT4/CDH6/PCDH20/PTPRT/CDH11/DSG2/PCDHB14/CDHR4/DSG3/CEACAM6/CEACAM5	25	geneontology_Biological_Process	0.020833	Up
GO:0071772	GO:0071772	response to BMP	25/1200	168/18866	6.17e-05	0.00358	0.00315	SFRP2/SULF1/TWSG1/TGFB3/HIVEP1/SFRP4/COMP/PDCD4/BMPR1A/HTRA1/FBN1/ACVR2A/WNT5A/BMP5/LEF1/GREM1/SKIL/ZFYVE16/TGFB2/FSTL1/SLC33A1/BMPR1B/GDF15/SFRP1/USP9Y	25	geneontology_Biological_Process	0.020833	Up
GO:0071773	GO:0071773	cellular response to BMP stimulus	25/1200	168/18866	6.17e-05	0.00358	0.00315	SFRP2/SULF1/TWSG1/TGFB3/HIVEP1/SFRP4/COMP/PDCD4/BMPR1A/HTRA1/FBN1/ACVR2A/WNT5A/BMP5/LEF1/GREM1/SKIL/ZFYVE16/TGFB2/FSTL1/SLC33A1/BMPR1B/GDF15/SFRP1/USP9Y	25	geneontology_Biological_Process	0.020833	Up
GO:0001649	GO:0001649	osteoblast differentiation	31/1200	231/18866	6.65e-05	0.00382	0.00336	SFRP2/COL1A1/TWSG1/LGR4/TP63/CTHRC1/TNC/IFT80/BMPR1A/FHL2/ACVR2A/SOX2/LEF1/CYP24A1/GREM1/HGF/SPP1/IGF1/RRBP1/MEF2C/FGFR2/FIGNL1/IGFBP5/BMPR1B/HNRNPU/GPNMB/DDR2/BMP3/LTF/SFRP1/VCAN	31	geneontology_Biological_Process	0.025833	Up
GO:0035107	GO:0035107	appendage morphogenesis	23/1200	150/18866	7.49e-05	0.0042	0.00369	SFRP2/SEMA3C/CPLANE1/TP63/TBC1D32/RPGRIP1L/SOX4/ATRX/PRRX1/BMPR1A/WDPCP/CRABP2/DYNC2H1/WNT5A/LEF1/FZD6/GREM1/TRAF3IP1/TMEM231/FGFR2/INTU/TGFB2/BMPR1B	23	geneontology_Biological_Process	0.019167	Up
GO:0035108	GO:0035108	limb morphogenesis	23/1200	150/18866	7.49e-05	0.0042	0.00369	SFRP2/SEMA3C/CPLANE1/TP63/TBC1D32/RPGRIP1L/SOX4/ATRX/PRRX1/BMPR1A/WDPCP/CRABP2/DYNC2H1/WNT5A/LEF1/FZD6/GREM1/TRAF3IP1/TMEM231/FGFR2/INTU/TGFB2/BMPR1B	23	geneontology_Biological_Process	0.019167	Up
GO:0007286	GO:0007286	spermatid development	24/1200	160/18866	7.55e-05	0.0042	0.00369	BBS2/CFAP43/SPAG6/CFAP44/CEP57/ARMC2/IQCG/TMF1/SPEF2/RSPH1/TTC26/STRBP/BBS4/SPAG16/PACRG/NME5/BRIP1/ICA1L/CFAP157/KIT/CFAP65/TTC21A/ROPN1L/HOOK1	24	geneontology_Biological_Process	0.02	Up
GO:0045724	GO:0045724	positive regulation of cilium assembly	8/1200	24/18866	7.68e-05	0.00423	0.00372	DZIP1/MNS1/CCP110/RP1/BBS4/SEPTIN7/CCDC88A/ZMYND10	8	geneontology_Biological_Process	0.006667	Up
GO:0051298	GO:0051298	centrosome duplication	14/1200	68/18866	7.94e-05	0.00433	0.00381	KIAA0753/TMEM67/CCP110/GEN1/ALMS1/MDM1/XPO1/CEP192/PKD2/CETN2/PLK4/PLK2/CHORDC1/DEUP1	14	geneontology_Biological_Process	0.011667	Up
GO:0045778	GO:0045778	positive regulation of ossification	17/1200	94/18866	8.08e-05	0.00437	0.00384	SFRP2/TGFB3/TP63/CTHRC1/BMPR1A/ATP2B1/ACVR2A/WNT5A/HGF/IGF1/SLC8A1/MEF2C/TGFB2/BMPR1B/DDR2/PTN/LTF	17	geneontology_Biological_Process	0.014167	Up
GO:0016331	GO:0016331	morphogenesis of embryonic epithelium	23/1200	151/18866	8.32e-05	0.00445	0.00391	SFRP2/SULF1/PRKACB/CC2D2A/TP63/CTHRC1/ALDH1A3/FZD3/SOX4/SIX4/WNT5A/BMP5/FZD6/GREM1/BBS4/IFT172/IFT57/CASP3/SIX1/FGFR2/TCTN1/TGFB2/SFRP1	23	geneontology_Biological_Process	0.019167	Up
GO:0030500	GO:0030500	regulation of bone mineralization	15/1200	77/18866	8.73e-05	0.00462	0.00406	TGFB3/ANKH/COMP/BMPR1A/BMP2K/ATP2B1/ACVR2A/GREM1/SLC8A1/MEF2C/MGP/BMPR1B/DDR2/PTN/LTF	15	geneontology_Biological_Process	0.0125	Up
GO:0048568	GO:0048568	embryonic organ development	50/1200	451/18866	9.13e-05	0.00477	0.00419	MMP16/TTC39C/CC2D2A/SLITRK6/TGFB3/CTHRC1/ALDH1A3/FZD3/LRIG3/PRRX1/BMPR1A/BBS5/SIX4/CEP290/WDPCP/WDR48/FBN1/WNT5A/BMP5/LEF1/FZD6/MFAP2/CCDC39/PDGFC/BBS4/IFT172/DNAAF1/TRAF3IP1/IFT57/SLC44A4/PKD2/MEF2C/STOX1/AHI1/SIX1/FGFR2/PLK4/SETDB2/TGFB2/KRT8/EYA1/RYR2/KIT/MYO6/CCDC103/CCDC40/INSIG2/ITGA8/RSPO3/MFAP5	50	geneontology_Biological_Process	0.041667	Up
GO:0070167	GO:0070167	regulation of biomineral tissue development	17/1200	95/18866	9.27e-05	0.00477	0.00419	ASPN/TGFB3/ANKH/COMP/BMPR1A/BMP2K/ATP2B1/ACVR2A/GREM1/SLC8A1/MEF2C/MGP/ROCK1/BMPR1B/DDR2/PTN/LTF	17	geneontology_Biological_Process	0.014167	Up
GO:0110149	GO:0110149	regulation of biomineralization	17/1200	95/18866	9.27e-05	0.00477	0.00419	ASPN/TGFB3/ANKH/COMP/BMPR1A/BMP2K/ATP2B1/ACVR2A/GREM1/SLC8A1/MEF2C/MGP/ROCK1/BMPR1B/DDR2/PTN/LTF	17	geneontology_Biological_Process	0.014167	Up
GO:0042471	GO:0042471	ear morphogenesis	20/1200	123/18866	9.46e-05	0.00478	0.0042	TTC39C/SLITRK6/CTHRC1/ALDH1A3/FZD3/LRIG3/PRRX1/SIX4/CEP290/WDPCP/WNT5A/FZD6/SLC44A4/STOX1/SIX1/FGFR2/EYA1/MYO6/INSIG2/ITGA8	20	geneontology_Biological_Process	0.016667	Up
GO:0045785	GO:0045785	positive regulation of cell adhesion	48/1200	428/18866	9.48e-05	0.00478	0.0042	SFRP2/CD24/THY1/ECM2/CCDC80/CXCL12/ITGAV/HHLA2/PAK1/MDK/FERMT1/SOX4/MYB/VCAM1/EGFL6/HSPH1/WNT5A/ITGA4/SOX2/LEF1/FBLN2/ATM/IFT74/IGF1/ITGA2/HAS2/IL7/VTCN1/CD28/CXCL13/AGR2/SELP/ROCK1/SMOC2/ZBTB1/CD4/TGFB2/ALOX15/IGFBP2/CD27/TESPA1/NDNF/PRSS2/RASGRP1/TNFSF13B/PTN/CEACAM6/SFRP1	48	geneontology_Biological_Process	0.04	Up
GO:0071604	GO:0071604	transforming growth factor beta production	10/1200	38/18866	9.57e-05	0.00479	0.00421	CDH3/LTBP1/CD24/ITGB8/ITGAV/LUM/MYB/CD2AP/TGFB2/ITGB6	10	geneontology_Biological_Process	0.008333	Up
GO:0070661	GO:0070661	leukocyte proliferation	38/1200	313/18866	9.76e-05	0.0048	0.00422	CD24/TWSG1/HELLS/TNFRSF21/HHLA2/PDE5A/CLU/ENPP3/VCAM1/IL33/IL5RA/SOS1/LEF1/GREM1/ATM/IGF1/SLC39A10/IL7/MEF2C/VTCN1/CD28/CASP3/CD38/NFATC2/SCGB1A1/CD4/PIK3CG/IGFBP2/GPNMB/KIT/MZB1/IKZF3/CR2/RASGRP1/FOXJ1/MS4A1/TNFSF13B/CD79A	38	geneontology_Biological_Process	0.031667	Up
GO:0055001	GO:0055001	muscle cell development	26/1200	183/18866	9.78e-05	0.0048	0.00422	ANK2/MYOF/DMD/PAK1/PGM5/COMP/MYH11/ATP2A2/SIX4/FHL2/CCNB1/AKAP6/CASQ2/SGCD/PDLIM5/IGF1/SLC8A1/FLNC/MEF2C/SIX1/PTCD2/NFATC2/KRT8/MYH10/HNRNPU/DNER	26	geneontology_Biological_Process	0.021667	Up
GO:0072175	GO:0072175	epithelial tube formation	21/1200	133/18866	9.88e-05	0.00481	0.00422	SFRP2/PRKACB/CC2D2A/CTHRC1/FZD3/SOX4/SIX4/CEP290/WNT5A/BMP5/FZD6/GREM1/BBS4/IFT172/IFT57/CASP3/SIX1/FGFR2/TCTN1/TGFB2/SFRP1	21	geneontology_Biological_Process	0.0175	Up
GO:0071559	GO:0071559	response to transforming growth factor beta	33/1200	258/18866	0.000102	0.0049	0.00431	ASPN/LTBP1/COL1A1/COL3A1/COL1A2/FUT8/MXRA5/TWSG1/POSTN/LDLRAD4/CLDN1/TGFB3/FERMT1/BMPR1A/HTRA1/FBN1/PDE3A/MYOCD/WNT5A/SOX5/PMEPA1/MEF2C/SKIL/FGFR2/ROCK1/TGFB2/NREP/LTBP2/ITGA8/GDF15/SFRP1/PDGFD/USP9Y	33	geneontology_Biological_Process	0.0275	Up
GO:0001942	GO:0001942	hair follicle development	16/1200	87/18866	0.000106	0.005	0.0044	TNFRSF19/CDH3/LGR4/TP63/FZD3/FERMT1/KRT17/WNT5A/SOS1/FZD6/MYO5A/FGFR2/INTU/TGFB2/IGFBP5/FGF7	16	geneontology_Biological_Process	0.013333	Up
GO:0051781	GO:0051781	positive regulation of cell division	16/1200	87/18866	0.000106	0.005	0.0044	MACC1/TGFB3/MDK/CDC14B/BTC/SVIL/PDGFC/THBS4/FGFR2/ECT2/CSPP1/TGFB2/KIF23/FGF7/PTN/PDGFD	16	geneontology_Biological_Process	0.013333	Up
GO:0014829	GO:0014829	vascular associated smooth muscle contraction	8/1200	25/18866	0.000107	0.00501	0.0044	BBS2/COMP/ARHGAP42/ATP2B1/HTR2A/ACTA2/SLC8A1/CD38	8	geneontology_Biological_Process	0.006667	Up
GO:0003143	GO:0003143	embryonic heart tube morphogenesis	14/1200	70/18866	0.000111	0.00515	0.00453	BBS5/WNT5A/CCDC39/BBS4/IFT172/DNAAF1/IFT57/PKD2/MEF2C/AHI1/SETDB2/RYR2/CCDC103/CCDC40	14	geneontology_Biological_Process	0.011667	Up
GO:0071295	GO:0071295	cellular response to vitamin	9/1200	32/18866	0.000122	0.00564	0.00495	COL1A1/POSTN/MDM2/TNC/ATP2B1/CYP24A1/BRIP1/PTN/SFRP1	9	geneontology_Biological_Process	0.0075	Up
GO:0051216	GO:0051216	cartilage development	27/1200	197/18866	0.000134	0.00615	0.00541	SFRP2/COL1A1/SULF1/ITGB8/BBS2/MMP13/COMP/MDK/TRPS1/LUM/CTSK/IFT80/PRRX1/BMPR1A/WNT5A/BMP5/SOX5/GREM1/TYMS/MEF2C/NFIB/TRIP11/SULF2/MGP/TRPV4/BMPR1B/BMP3	27	geneontology_Biological_Process	0.0225	Up
GO:0030574	GO:0030574	collagen catabolic process	11/1200	47/18866	0.000137	0.00618	0.00543	MMP7/COL15A1/MMP16/FAP/MMP13/CTSK/MMP1/MMP2/MMP12/MMP10/PRSS2	11	geneontology_Biological_Process	0.009167	Up
GO:0035050	GO:0035050	embryonic heart tube development	15/1200	80/18866	0.000137	0.00618	0.00543	BBS5/WNT5A/CCDC39/BBS4/IFT172/DNAAF1/TRAF3IP1/IFT57/PKD2/MEF2C/AHI1/SETDB2/RYR2/CCDC103/CCDC40	15	geneontology_Biological_Process	0.0125	Up
GO:0022404	GO:0022404	molting cycle process	16/1200	89/18866	0.00014	0.00618	0.00543	TNFRSF19/CDH3/LGR4/TP63/FZD3/FERMT1/KRT17/WNT5A/SOS1/FZD6/MYO5A/FGFR2/INTU/TGFB2/IGFBP5/FGF7	16	geneontology_Biological_Process	0.013333	Up
GO:0022405	GO:0022405	hair cycle process	16/1200	89/18866	0.00014	0.00618	0.00543	TNFRSF19/CDH3/LGR4/TP63/FZD3/FERMT1/KRT17/WNT5A/SOS1/FZD6/MYO5A/FGFR2/INTU/TGFB2/IGFBP5/FGF7	16	geneontology_Biological_Process	0.013333	Up
GO:0009612	GO:0009612	response to mechanical stimulus	28/1200	209/18866	0.000151	0.00664	0.00584	COL1A1/COL3A1/MMP7/CXCL12/POSTN/DMD/SLITRK6/MDK/TNC/CCNB1/HTR2A/FAS/STRBP/ITGA2/PIEZO2/SLC8A1/PKD2/GCLC/TRPV4/SERPINE2/CHEK1/RYR2/IGFBP2/MAP1B/KIT/GADD45A/ATP1A2/PTN	28	geneontology_Biological_Process	0.023333	Up
GO:0051783	GO:0051783	regulation of nuclear division	26/1200	188/18866	0.000153	0.00666	0.00586	ZNF711/CEP97/PHIP/ATRX/CCNB1/CDC14B/BTC/GEN1/PDE3A/WNT5A/KNTC1/CENPF/ATM/ANLN/IGF1/ANAPC4/KIF11/CD28/TTK/IK/PLCB1/DLGAP5/CHEK1/HNRNPU/MKI67/HORMAD1	26	geneontology_Biological_Process	0.021667	Up
GO:0098773	GO:0098773	skin epidermis development	16/1200	90/18866	0.00016	0.00691	0.00607	TNFRSF19/CDH3/LGR4/TP63/FZD3/FERMT1/KRT17/WNT5A/SOS1/FZD6/MYO5A/FGFR2/INTU/TGFB2/IGFBP5/FGF7	16	geneontology_Biological_Process	0.013333	Up
GO:0001947	GO:0001947	heart looping	13/1200	64/18866	0.000164	0.00701	0.00616	BBS5/WNT5A/CCDC39/BBS4/IFT172/DNAAF1/IFT57/PKD2/MEF2C/AHI1/SETDB2/CCDC103/CCDC40	13	geneontology_Biological_Process	0.010833	Up
GO:0060324	GO:0060324	face development	11/1200	48/18866	0.000168	0.00712	0.00626	COL1A1/CRISPLD1/TGFB3/ARID5B/ALDH1A3/WNT5A/LEF1/SGPL1/BBS4/MMP2/PAX9	11	geneontology_Biological_Process	0.009167	Up
GO:0030900	GO:0030900	forebrain development	44/1200	391/18866	0.000169	0.00712	0.00626	ROBO1/COL3A1/DCLK1/TWSG1/CDH2/CXCL12/BBS2/NRP2/PCM1/ALDH1A3/MDK/RPGRIP1L/EFHC1/ATRX/UBA6/CDON/BMPR1A/GNG12/TOP2B/DYNC2H1/ROBO2/WNT5A/SOX2/LEF1/SYNE2/TTC21B/BBS4/DIXDC1/SLC8A1/SEMA3A/NFIB/CASP3/ASPM/FGFR2/TCTN1/FAT4/DNAH5/PLCB1/MYH10/PLXNA4/DPCD/ATP1A2/AVPR1A/PTN	44	geneontology_Biological_Process	0.036667	Up
GO:0060688	GO:0060688	regulation of morphogenesis of a branching structure	12/1200	56/18866	0.00017	0.00712	0.00626	SULF1/LGR4/MDK/SIX4/WNT5A/GREM1/HGF/BCL11A/SIX1/FGFR2/FGF7/SFRP1	12	geneontology_Biological_Process	0.01	Up
GO:0055002	GO:0055002	striated muscle cell development	24/1200	169/18866	0.00018	0.00746	0.00656	MYOF/DMD/PAK1/PGM5/COMP/MYH11/SIX4/FHL2/CCNB1/AKAP6/CASQ2/SGCD/PDLIM5/IGF1/SLC8A1/FLNC/MEF2C/SIX1/PTCD2/NFATC2/KRT8/MYH10/HNRNPU/DNER	24	geneontology_Biological_Process	0.02	Up
GO:0033273	GO:0033273	response to vitamin	16/1200	91/18866	0.000183	0.00753	0.00662	COL1A1/POSTN/MDM2/TNC/BCHE/ATP2B1/CYP24A1/SPP1/ITGA2/TYMS/BRIP1/CD4/MAP1B/AQP3/PTN/SFRP1	16	geneontology_Biological_Process	0.013333	Up
GO:0030278	GO:0030278	regulation of ossification	28/1200	212/18866	0.000193	0.00789	0.00694	SFRP2/TWSG1/TGFB3/TP63/ANKH/CTHRC1/COMP/MDK/BMPR1A/BMP2K/ATP2B1/ACVR2A/WNT5A/GREM1/HGF/IGF1/SLC8A1/MEF2C/FGFR2/INTU/MGP/TGFB2/IGFBP5/BMPR1B/DDR2/PTN/LTF/SFRP1	28	geneontology_Biological_Process	0.023333	Up
GO:0060485	GO:0060485	mesenchyme development	35/1200	290/18866	0.000203	0.00819	0.00719	ROBO1/SFRP2/COL1A1/EPHA3/SEMA3C/LDLRAD4/NRP2/TGFB3/MDM2/MDK/PDCD4/ACTG2/BMPR1A/SIX4/FAM172A/FAM83D/ROBO2/WNT5A/BMP5/LEF1/GREM1/HGF/SEMA3D/ACTA2/BNC2/HAS2/PKD2/SEMA3A/MEF2C/SIX1/FGFR2/MEOX1/TGFB2/SERPINB3/SFRP1	35	geneontology_Biological_Process	0.029167	Up
GO:0044380	GO:0044380	protein localization to cytoskeleton	12/1200	57/18866	0.000203	0.00819	0.00719	PCM1/KIAA0753/MAP1A/CCDC14/FAM83D/CEP83/HTR2A/NEDD1/BBS4/CEP192/TTK/HNRNPU	12	geneontology_Biological_Process	0.01	Up
GO:0035148	GO:0035148	tube formation	22/1200	150/18866	0.000206	0.00824	0.00724	SFRP2/PRKACB/CC2D2A/CTHRC1/FZD3/SOX4/SIX4/CEP290/WNT5A/BMP5/FZD6/GREM1/BBS4/IFT172/IFT57/NFIB/CASP3/SIX1/FGFR2/TCTN1/TGFB2/SFRP1	22	geneontology_Biological_Process	0.018333	Up
GO:0007584	GO:0007584	response to nutrient	24/1200	171/18866	0.000215	0.00855	0.00752	SFRP2/COL1A1/POSTN/MDM2/UGT1A1/TNC/BCHE/ATP2B1/AGL/CYP24A1/SPP1/ITGA2/SLC8A1/ALDH3A1/TYMS/OGT/GCLC/BRIP1/CD4/IGFBP2/MAP1B/AQP3/PTN/SFRP1	24	geneontology_Biological_Process	0.02	Up
GO:0003206	GO:0003206	cardiac chamber morphogenesis	20/1200	131/18866	0.000228	0.009	0.00791	ROBO1/SFRP2/SEMA3C/NRP2/MDM2/SOX4/BMPR1A/FHL2/ROBO2/WNT5A/DNAH11/BMP5/SOS1/MEF2C/DSP/PTCD2/FGFR2/TGFB2/RYR2/CPE	20	geneontology_Biological_Process	0.016667	Up
GO:0042493	GO:0042493	response to drug	44/1200	397/18866	0.000237	0.00928	0.00816	SFRP2/CDH3/COL1A1/SEMA3C/PAM/MDM2/MDK/FZD3/UGT1A1/TDO2/BCHE/PTGR1/CCNB1/PDE3A/XPO1/HTR2A/CENPF/PRKAA2/ITGA2/ATR/SLC8A1/MAOB/ALDH3A1/TYMS/MEF2C/ATP8B1/CASP3/ABCB1/CD38/SORD/NFATC2/SCGB1A1/GGH/TGFB2/CYP2J2/LCN2/ABCC3/IGFBP2/MAP1B/MYO6/PTN/SFRP1/CYP2F1/AIM2	44	geneontology_Biological_Process	0.036667	Up
GO:0021537	GO:0021537	telencephalon development	32/1200	259/18866	0.000244	0.00949	0.00834	ROBO1/COL3A1/CDH2/CXCL12/BBS2/ALDH1A3/MDK/RPGRIP1L/EFHC1/UBA6/CDON/GNG12/ROBO2/WNT5A/LEF1/SYNE2/BBS4/DIXDC1/SLC8A1/SEMA3A/NFIB/CASP3/ASPM/TCTN1/FAT4/DNAH5/PLCB1/MYH10/PLXNA4/DPCD/ATP1A2/AVPR1A	32	geneontology_Biological_Process	0.026667	Up
GO:0060512	GO:0060512	prostate gland morphogenesis	8/1200	28/18866	0.000258	0.00983	0.00864	SULF1/TP63/TNC/WNT5A/CRIP1/SERPINB5/FGFR2/SFRP1	8	geneontology_Biological_Process	0.006667	Up
GO:0007435	GO:0007435	salivary gland morphogenesis	9/1200	35/18866	0.000259	0.00983	0.00864	SEMA3C/TWSG1/TGFB3/HGF/SEMA3A/NFIB/FGFR2/TGFB2/FGF7	9	geneontology_Biological_Process	0.0075	Up
GO:0033687	GO:0033687	osteoblast proliferation	9/1200	35/18866	0.000259	0.00983	0.00864	ITGAV/CTHRC1/IFT80/GREM1/EIF2AK2/FGFR2/FIGNL1/LTF/SFRP1	9	geneontology_Biological_Process	0.0075	Up
GO:0021915	GO:0021915	neural tube development	23/1200	163/18866	0.000267	0.0101	0.00886	SFRP2/SEMA3C/PRKACB/CC2D2A/TBC1D32/CTHRC1/FZD3/RPGRIP1L/SOX4/WNT5A/BMP5/FZD6/BBS4/IFT172/TRAF3IP1/IFT57/PKD2/DZIP1L/CASP3/TCTN1/INTU/TGFB2/SFRP1	23	geneontology_Biological_Process	0.019167	Up
GO:0071229	GO:0071229	cellular response to acid chemical	14/1200	76/18866	0.000275	0.0103	0.00908	SESN3/COL1A1/COL3A1/COL1A2/COL5A2/PDGFC/PKD2/BCL11A/MMP2/SIX1/GCLC/SESN1/AVPR1A/PDGFD	14	geneontology_Biological_Process	0.011667	Up
GO:0070296	GO:0070296	sarcoplasmic reticulum calcium ion transport	10/1200	43/18866	0.00029	0.0108	0.0095	ANK2/DMD/PLN/ATP2A2/AKAP6/SLN/CASQ2/SLC8A1/RYR2/ATP1A2	10	geneontology_Biological_Process	0.008333	Up
GO:0043588	GO:0043588	skin development	46/1200	425/18866	0.000296	0.011	0.00963	TNFRSF19/CDH3/COL1A1/COL3A1/COL1A2/KRT5/LGR4/CLDN1/TP63/COMP/FZD3/FERMT1/CTSK/DSC3/COL5A2/WDR48/KRT15/KRT17/WNT5A/SOS1/FZD6/MET/MYO5A/IFT74/ITGA2/ITGB4/COL5A1/GRHL1/ABCA12/CASP3/DSP/FGFR2/INTU/KRT6A/UGCG/ROCK1/TGFB2/IGFBP5/KRT8/DSG2/SERPINB13/DSG3/FGF7/AQP3/IRF6/KRT23	46	geneontology_Biological_Process	0.038333	Up
GO:0071599	GO:0071599	otic vesicle development	6/1200	16/18866	0.000301	0.011	0.0097	CEP290/STOX1/AHI1/SIX1/FGFR2/EYA1	6	geneontology_Biological_Process	0.005	Up
GO:0051383	GO:0051383	kinetochore organization	7/1200	22/18866	0.000303	0.011	0.0097	CENPK/CENPF/SMC2/DLGAP5/CENPC/NUF2/SMC4	7	geneontology_Biological_Process	0.005833	Up
GO:0045995	GO:0045995	regulation of embryonic development	20/1200	134/18866	0.000311	0.0113	0.0099	SFRP2/SULF1/PRKACB/FZD3/BMPR1A/SIX4/WDPCP/COL5A2/WNT5A/IGF1/TRAF3IP1/COL5A1/STOX1/RPS6KA6/SIX1/SEPTIN7/PLCB1/LAMA4/SFRP1/IL1RN	20	geneontology_Biological_Process	0.016667	Up
GO:0071560	GO:0071560	cellular response to transforming growth factor beta stimulus	31/1200	252/18866	0.000327	0.0118	0.0104	ASPN/LTBP1/COL1A1/COL3A1/COL1A2/FUT8/TWSG1/POSTN/LDLRAD4/CLDN1/TGFB3/FERMT1/BMPR1A/HTRA1/FBN1/PDE3A/MYOCD/WNT5A/SOX5/PMEPA1/MEF2C/SKIL/FGFR2/TGFB2/NREP/LTBP2/ITGA8/GDF15/SFRP1/PDGFD/USP9Y	31	geneontology_Biological_Process	0.025833	Up
GO:0140014	GO:0140014	mitotic nuclear division	34/1200	286/18866	0.000329	0.0118	0.0104	CEP97/TOGARAM1/PHIP/KIF2A/ATRX/CCNB1/CDC14B/BTC/GEN1/CENPK/KNTC1/CENPF/ATM/ANLN/IGF1/EPS8/CEP192/ANAPC4/KIF11/CD28/TTK/IK/SMC2/NCAPG/DLGAP5/CENPC/TPX2/CHEK1/NUF2/HNRNPU/SMC3/KIF23/SMC4/MKI67	34	geneontology_Biological_Process	0.028333	Up
GO:0048285	GO:0048285	organelle fission	50/1200	476/18866	0.000337	0.0119	0.0105	ZNF711/CEP97/TOGARAM1/PHIP/KIF2A/ATRX/CCNB1/CDC14B/BTC/GEN1/RAD51B/TOP2B/PDE3A/WNT5A/CENPK/KNTC1/TOP2A/MSH3/CENPF/ATM/RAD50/ANLN/IGF1/EPS8/CEP192/ANAPC4/KIF11/CD28/ASPM/TTK/IK/SMC2/BRIP1/PLCB1/MRE11/RMI1/NCAPG/DLGAP5/CENPC/FIGNL1/TPX2/CHEK1/NUF2/HNRNPU/SMC3/KIF23/SMC4/MKI67/CCNA1/HORMAD1	50	geneontology_Biological_Process	0.041667	Up
GO:0010882	GO:0010882	regulation of cardiac muscle contraction by calcium ion signaling	8/1200	29/18866	0.000337	0.0119	0.0105	ANK2/DMD/PLN/ATP2A2/CASQ2/SLC8A1/RYR2/ATP1A2	8	geneontology_Biological_Process	0.006667	Up
GO:0001838	GO:0001838	embryonic epithelial tube formation	19/1200	125/18866	0.000343	0.0119	0.0105	SFRP2/PRKACB/CC2D2A/CTHRC1/FZD3/SOX4/SIX4/WNT5A/BMP5/FZD6/GREM1/BBS4/IFT172/IFT57/CASP3/SIX1/TCTN1/TGFB2/SFRP1	19	geneontology_Biological_Process	0.015833	Up
GO:0061138	GO:0061138	morphogenesis of a branching epithelium	25/1200	187/18866	0.000345	0.0119	0.0105	SFRP2/SULF1/KDM5B/SEMA3C/PAK1/LGR4/TP63/MDK/TNC/SIX4/WNT5A/LEF1/GREM1/HGF/MET/PKD2/SEMA3A/SIX1/FGFR2/FAT4/EYA1/CCL11/FGF7/RSPO3/SFRP1	25	geneontology_Biological_Process	0.020833	Up
GO:0043589	GO:0043589	skin morphogenesis	5/1200	11/18866	0.000345	0.0119	0.0105	COL1A1/COL1A2/TP63/ITGA2/ITGB4	5	geneontology_Biological_Process	0.004167	Up
GO:0042698	GO:0042698	ovulation cycle	13/1200	69/18866	0.000358	0.0122	0.0108	MMP7/PAM/TGFB3/MDK/SERPINF1/ADNP/ROBO2/SGPL1/HAS2/CASP3/TGFB2/BMPR1B/PTN	13	geneontology_Biological_Process	0.010833	Up
GO:0061371	GO:0061371	determination of heart left/right asymmetry	13/1200	69/18866	0.000358	0.0122	0.0108	BBS5/WNT5A/CCDC39/BBS4/IFT172/DNAAF1/IFT57/PKD2/MEF2C/AHI1/SETDB2/CCDC103/CCDC40	13	geneontology_Biological_Process	0.010833	Up
GO:0014812	GO:0014812	muscle cell migration	17/1200	106/18866	0.000365	0.0124	0.0109	POSTN/NET1/PAK1/MDM2/MDK/BMPR1A/SIX4/MYOCD/IGF1/THBS4/ITGA2/HAS2/MEF2C/SIX1/ROCK1/IGFBP5/PDGFD	17	geneontology_Biological_Process	0.014167	Up
GO:0098742	GO:0098742	cell-cell adhesion via plasma-membrane adhesion molecules	33/1200	277/18866	0.000385	0.013	0.0114	HMCN1/ROBO1/CDH3/FAT1/CDH2/PCDH7/CLDN1/CLSTN1/DSC3/CDHR3/VCAM1/ROBO2/PCDH18/CLDN16/FAT2/CDH26/EMB/FAT4/CDH6/PCDH20/SELP/PTPRT/TGFB2/CDH11/CLDN8/DSG2/CLDN2/PCDHB14/CDHR4/DSG3/CEACAM6/IL1RN/CEACAM5	33	geneontology_Biological_Process	0.0275	Up
GO:0042100	GO:0042100	B cell proliferation	16/1200	97/18866	0.000389	0.013	0.0115	TNFRSF21/LEF1/ATM/SLC39A10/IL7/MEF2C/CASP3/CD38/NFATC2/MZB1/IKZF3/CR2/RASGRP1/MS4A1/TNFSF13B/CD79A	16	geneontology_Biological_Process	0.013333	Up
GO:0003012	GO:0003012	muscle system process	49/1200	467/18866	0.000394	0.0131	0.0115	SSPN/SULF1/ANK2/MYOF/DMD/PAK1/BBS2/GUCY1A1/COMP/MYH11/ARHGAP42/ACTG2/SLMAP/PDE5A/PLN/ATP2A2/AKAP9/ATP2B1/AKAP6/MYOCD/HTR2A/CACNA2D1/DES/KCNMA1/SLN/CASQ2/SGCD/PDLIM5/ACTA2/IGF1/ITGA2/SLC8A1/MEF2C/CALD1/MYOM1/DSP/CD38/SULF2/ROCK1/FBXO32/PIK3CG/IGFBP5/RYR2/DSG2/CNN1/GATM/KIT/ATP1A2/TACR1	49	geneontology_Biological_Process	0.040833	Up
GO:0007178	GO:0007178	transmembrane receptor protein serine/threonine kinase signaling pathway	40/1200	359/18866	0.000401	0.0133	0.0117	ASPN/SFRP2/LTBP1/COL3A1/SULF1/COL1A2/FUT8/TWSG1/LDLRAD4/TGFB3/HIVEP1/SFRP4/COMP/PDCD4/FERMT1/BMPR1A/HTRA1/FBN1/SUB1/MYOCD/ACVR2A/WNT5A/BMP5/LEF1/GREM1/PMEPA1/SKIL/TTK/ZFYVE16/TGFB2/FSTL1/SLC33A1/BMPR1B/NREP/LTBP2/ITGA8/BMP3/GDF15/SFRP1/USP9Y	40	geneontology_Biological_Process	0.033333	Up
GO:0007369	GO:0007369	gastrulation	25/1200	189/18866	0.000406	0.0133	0.0117	SFRP2/TWSG1/WLS/ITGAV/BMPR1A/COL5A2/ACVR2A/WNT5A/ITGA4/SOX2/LEF1/ITGA2/ITGB4/COL5A1/MMP2/FGFR2/EYA2/LEO1/EYA1/APLNR/ITGA7/ITGA8/COL12A1/SFRP1/IL1RN	25	geneontology_Biological_Process	0.020833	Up
GO:0050678	GO:0050678	regulation of epithelial cell proliferation	43/1200	395/18866	0.000407	0.0133	0.0117	ROBO1/SFRP2/CDH3/SULF1/KDM5B/CXCL12/CLDN1/NRP2/TP63/MDK/IFT80/BMPR1A/SIX4/SERPINF1/WDR48/HTRA1/WNT5A/BMP5/ITGA4/SOX2/SERPINB5/IFT74/IFT172/IGF1/THBS4/HAS2/IFT57/FBXW7/MEF2C/STOX1/NFIB/SIX1/FGFR2/INTU/SULF2/TGFB2/EYA1/MMP12/APLNR/CCL11/FGF7/PTN/SFRP1	43	geneontology_Biological_Process	0.035833	Up
GO:0043586	GO:0043586	tongue development	7/1200	23/18866	0.000411	0.0134	0.0118	SIX4/WDPCP/LEF1/BNC2/SIX1/INTU/KIT	7	geneontology_Biological_Process	0.005833	Up
GO:0072698	GO:0072698	protein localization to microtubule cytoskeleton	11/1200	53/18866	0.000422	0.0137	0.012	PCM1/KIAA0753/MAP1A/CCDC14/FAM83D/CEP83/NEDD1/BBS4/CEP192/TTK/HNRNPU	11	geneontology_Biological_Process	0.009167	Up
GO:0001763	GO:0001763	morphogenesis of a branching structure	26/1200	201/18866	0.000445	0.0143	0.0126	SFRP2/SULF1/KDM5B/SEMA3C/PAK1/LGR4/TP63/MDK/TNC/SIX4/WNT5A/LEF1/GREM1/HGF/MET/PKD2/SEMA3A/BCL11A/SIX1/FGFR2/FAT4/EYA1/CCL11/FGF7/RSPO3/SFRP1	26	geneontology_Biological_Process	0.021667	Up
GO:0007229	GO:0007229	integrin-mediated signaling pathway	17/1200	108/18866	0.000456	0.0146	0.0128	COL3A1/THY1/FUT8/ITGB8/ITGAV/FERMT1/ITGA4/ITGA9/ITGA2/DST/ITGB4/ITGBL1/ITGA7/ITGB6/FYB2/ITGA8/PTN	17	geneontology_Biological_Process	0.014167	Up
GO:0034113	GO:0034113	heterotypic cell-cell adhesion	12/1200	62/18866	0.000462	0.0146	0.0128	THY1/ITGAV/VCAM1/ITGA4/CD200R1/DSP/ALOX15/DSG2/ITGA7/CEACAM6/CD2/IL1RN	12	geneontology_Biological_Process	0.01	Up
GO:0060393	GO:0060393	regulation of pathway-restricted SMAD protein phosphorylation	12/1200	62/18866	0.000462	0.0146	0.0128	TWSG1/LDLRAD4/TGFB3/BMPR1A/ACVR2A/BMP5/GREM1/PMEPA1/TTK/TGFB2/BMP3/GDF15	12	geneontology_Biological_Process	0.01	Up
GO:0007052	GO:0007052	mitotic spindle organization	18/1200	118/18866	0.000465	0.0146	0.0128	CEP97/CEP126/TOGARAM1/EFHC1/KIF2A/CCNB1/EFHC2/CEP192/KIF11/TTK/GPSM2/DLGAP5/PLK2/TPX2/NUF2/HNRNPU/SMC3/KIF23	18	geneontology_Biological_Process	0.015	Up
GO:0006936	GO:0006936	muscle contraction	40/1200	362/18866	0.000474	0.0148	0.013	SSPN/SULF1/ANK2/MYOF/DMD/BBS2/GUCY1A1/COMP/MYH11/ARHGAP42/ACTG2/SLMAP/PDE5A/PLN/ATP2A2/AKAP9/ATP2B1/MYOCD/HTR2A/CACNA2D1/DES/KCNMA1/CASQ2/SGCD/ACTA2/ITGA2/SLC8A1/CALD1/MYOM1/DSP/CD38/SULF2/ROCK1/PIK3CG/RYR2/DSG2/CNN1/KIT/ATP1A2/TACR1	40	geneontology_Biological_Process	0.033333	Up
GO:0010881	GO:0010881	regulation of cardiac muscle contraction by regulation of the release of sequestered calcium ion	7/1200	24/18866	0.000549	0.017	0.0149	ANK2/DMD/PLN/CASQ2/SLC8A1/RYR2/ATP1A2	7	geneontology_Biological_Process	0.005833	Up
GO:0060325	GO:0060325	face morphogenesis	8/1200	31/18866	0.000553	0.017	0.0149	COL1A1/CRISPLD1/TGFB3/ARID5B/LEF1/SGPL1/MMP2/PAX9	8	geneontology_Biological_Process	0.006667	Up
GO:0090075	GO:0090075	relaxation of muscle	8/1200	31/18866	0.000553	0.017	0.0149	GUCY1A1/PDE5A/PLN/ATP2A2/KCNMA1/SLN/SLC8A1/ATP1A2	8	geneontology_Biological_Process	0.006667	Up
GO:0060541	GO:0060541	respiratory system development	26/1200	204/18866	0.00056	0.0171	0.015	TGFB3/ALDH1A3/RPGRIP1L/TNC/HYDIN/BMPR1A/SIX4/WDPCP/MYOCD/WNT5A/LEF1/SPEF2/CCDC39/DNAAF1/FBXW7/NFIB/HSPB11/ABCA12/SIX1/FGFR2/AGR2/IGFBP5/CCDC40/FOXJ1/FGF7/PTN	26	geneontology_Biological_Process	0.021667	Up
GO:0120032	GO:0120032	regulation of plasma membrane bounded cell projection assembly	24/1200	183/18866	0.000594	0.018	0.0158	DZIP1/CEP97/DPYSL3/TGFB3/ODF2L/MNS1/WDPCP/CCP110/PFN2/PLD1/SYNE2/RP1/ANLN/BBS4/EPS8/ATP8B1/FAM98A/SEPTIN7/STAP1/IFT88/CCDC88A/MAK/KIT/ZMYND10	24	geneontology_Biological_Process	0.02	Up
GO:0007431	GO:0007431	salivary gland development	9/1200	39/18866	0.000617	0.0185	0.0163	SEMA3C/TWSG1/TGFB3/HGF/SEMA3A/NFIB/FGFR2/TGFB2/FGF7	9	geneontology_Biological_Process	0.0075	Up
GO:0003002	GO:0003002	regionalization	39/1200	355/18866	0.00062	0.0185	0.0163	ROBO1/SFRP2/SEMA3C/WLS/PRKACB/NRP2/TP63/TBC1D32/RPGRIP1L/MNS1/CDON/BMPR1A/DYNC2H1/ROBO2/ACVR2A/WNT5A/LEF1/GREM1/TTC21B/ATM/IFT172/DNAAF1/TRAF3IP1/IFT57/SEMA3A/MEF2C/HSPB11/DZIP1L/AHI1/SIX1/FGFR2/TCTN1/INTU/SETDB2/MEOX1/BMPR1B/DPCD/FOXJ1/SFRP1	39	geneontology_Biological_Process	0.0325	Up
GO:0050919	GO:0050919	negative chemotaxis	10/1200	47/18866	0.000622	0.0185	0.0163	ROBO1/SEMA3C/ITGAV/NRP2/ROBO2/WNT5A/SEMA3D/FLRT2/SEMA3A/PLXNA4	10	geneontology_Biological_Process	0.008333	Up
GO:0003231	GO:0003231	cardiac ventricle development	19/1200	131/18866	0.000625	0.0185	0.0163	ROBO1/SFRP2/LTBP1/SEMA3C/CPLANE1/MDM2/SOX4/BMPR1A/ROBO2/MYOCD/WNT5A/MEF2C/DSP/PTCD2/FGFR2/TRIP11/TGFB2/RYR2/CPE	19	geneontology_Biological_Process	0.015833	Up
GO:0070663	GO:0070663	regulation of leukocyte proliferation	29/1200	240/18866	0.000672	0.0198	0.0174	CD24/TWSG1/TNFRSF21/HHLA2/PDE5A/ENPP3/VCAM1/IL33/IL5RA/SOS1/GREM1/ATM/IGF1/SLC39A10/IL7/MEF2C/VTCN1/CD28/CASP3/CD38/NFATC2/SCGB1A1/CD4/IGFBP2/GPNMB/MZB1/IKZF3/FOXJ1/TNFSF13B	29	geneontology_Biological_Process	0.024167	Up
GO:0060491	GO:0060491	regulation of cell projection assembly	24/1200	185/18866	0.000695	0.0203	0.0179	DZIP1/CEP97/DPYSL3/TGFB3/ODF2L/MNS1/WDPCP/CCP110/PFN2/PLD1/SYNE2/RP1/ANLN/BBS4/EPS8/ATP8B1/FAM98A/SEPTIN7/STAP1/IFT88/CCDC88A/MAK/KIT/ZMYND10	24	geneontology_Biological_Process	0.02	Up
GO:0010880	GO:0010880	regulation of release of sequestered calcium ion into cytosol by sarcoplasmic reticulum	8/1200	32/18866	0.000697	0.0203	0.0179	ANK2/DMD/PLN/AKAP6/CASQ2/SLC8A1/RYR2/ATP1A2	8	geneontology_Biological_Process	0.006667	Up
GO:0060389	GO:0060389	pathway-restricted SMAD protein phosphorylation	12/1200	65/18866	0.000723	0.0207	0.0182	TWSG1/LDLRAD4/TGFB3/BMPR1A/ACVR2A/BMP5/GREM1/PMEPA1/TTK/TGFB2/BMP3/GDF15	12	geneontology_Biological_Process	0.01	Up
GO:0031346	GO:0031346	positive regulation of cell projection organization	42/1200	394/18866	0.000725	0.0207	0.0182	ROBO1/EPHA3/DZIP1/CXCL12/ENC1/PAK1/DPYSL3/TGFB3/CAMK1D/MDK/SERPINI1/MNS1/SERPINF1/CCP110/CRABP2/ADNP/ROBO2/VLDLR/WNT5A/BMP5/HGF/RP1/PROM2/ANLN/BBS4/ITGA2/CNTN1/EPS8/EPHA4/FAM98A/SKIL/SEPTIN7/ALKAL1/MAP6/CCDC88A/PLXNA4/LCN2/MAP1B/KIT/NDNF/ZMYND10/PTN	42	geneontology_Biological_Process	0.035	Up
GO:0048880	GO:0048880	sensory system development	42/1200	394/18866	0.000725	0.0207	0.0182	FAT1/KDM5B/THY1/TWSG1/CC2D2A/SLITRK6/TBC1D32/ALDH1A3/RPGRIP1L/CDON/CEP290/WDPCP/SERPINF1/COL5A2/ATP2B1/FBN1/WNT5A/PROM1/MDM1/SOS1/SOX2/MFAP2/NPHP1/RP1/TTLL5/BBS4/IFT172/TRAF3IP1/SLC44A4/SEMA3A/COL5A1/TMEM231/AHI1/SKIL/MYOM1/TGFB2/AQP5/MYH10/SLC4A5/BMPR1B/PTN/MFAP5	42	geneontology_Biological_Process	0.035	Up
GO:0001764	GO:0001764	neuron migration	22/1200	164/18866	0.000726	0.0207	0.0182	COL3A1/DCLK1/CXCL12/NRP2/PCM1/MDK/FZD3/TOP2B/CHL1/MARK1/BBS4/FLRT2/SEMA3A/MEF2C/DNAAF4/ASPM/MATN2/MYH10/MAP1B/DNER/NDNF/ULK4	22	geneontology_Biological_Process	0.018333	Up
GO:0048545	GO:0048545	response to steroid hormone	38/1200	346/18866	0.000728	0.0207	0.0182	COL1A1/PAM/TRERF1/PAK1/CLDN1/RBFOX2/TGFB3/TP63/MDM2/MDK/UGT1A1/BCHE/SERPINF1/ATP2B1/AGL/LEF1/TMF1/PMEPA1/SPP1/MAOB/ALDH3A1/TYMS/DNAAF4/CASP3/CD38/SCGB1A1/FBXO32/TGFB2/DSG2/IGFBP2/HNRNPU/ATP1A2/PAPPA/AVPR1A/PTN/SFRP1/IL1RN/KDM5D	38	geneontology_Biological_Process	0.031667	Up
GO:0030501	GO:0030501	positive regulation of bone mineralization	9/1200	40/18866	0.000751	0.0212	0.0187	TGFB3/BMPR1A/ATP2B1/ACVR2A/SLC8A1/MEF2C/BMPR1B/PTN/LTF	9	geneontology_Biological_Process	0.0075	Up
GO:0032963	GO:0032963	collagen metabolic process	17/1200	113/18866	0.000777	0.0219	0.0192	COL1A1/MMP7/COL15A1/COL1A2/MMP16/FAP/TGFB3/MMP13/CTSK/MMP1/MYB/ITGA2/COL5A1/MMP2/MMP12/MMP10/PRSS2	17	geneontology_Biological_Process	0.014167	Up
GO:2000027	GO:2000027	regulation of animal organ morphogenesis	30/1200	254/18866	0.000799	0.0224	0.0196	ASPN/ROBO1/SFRP2/SULF1/SEMA3C/LGR4/CTHRC1/MDK/FZD3/BMPR1A/SIX4/ROBO2/WNT5A/FZD6/GREM1/HGF/FBXW7/STOX1/NFIB/AHI1/PAX9/SIX1/FGFR2/SULF2/TGFB2/EYA1/FGF7/PTN/RSPO3/SFRP1	30	geneontology_Biological_Process	0.025	Up
GO:0042490	GO:0042490	mechanoreceptor differentiation	12/1200	66/18866	0.000833	0.0232	0.0204	SLITRK6/CTHRC1/GSDME/WDPCP/SLC4A7/SLC44A4/ATP8B1/FAT4/TRIP11/IFT88/MYO6/LRTOMT	12	geneontology_Biological_Process	0.01	Up
GO:0034329	GO:0034329	cell junction assembly	45/1200	434/18866	0.000856	0.0237	0.0208	EPHA3/THY1/ANK2/CDH2/LRRN1/COL17A1/KRT5/CLDN1/SLITRK6/CLSTN1/SIX4/WDPCP/THBS2/CDHR3/ADNP/ROBO2/WNT5A/LGI2/GREM1/NPHP1/POF1B/CLDN16/PDLIM5/ITGA2/DST/FLRT2/FLNC/ITGB4/MEF2C/SIX1/CBLN4/ADGRF1/CDH6/ECT2/TRPV4/ROCK1/CDH11/FRMPD2/CLDN8/CLDN2/MAP1B/DNER/PCDHB14/NLGN4Y/SFRP1	45	geneontology_Biological_Process	0.0375	Up
GO:0003279	GO:0003279	cardiac septum development	17/1200	114/18866	0.00086	0.0237	0.0208	ROBO1/LTBP1/SEMA3C/ANK2/CPLANE1/NRP2/MDM2/SOX4/BMPR1A/ROBO2/WNT5A/DNAH11/BMP5/FGFR2/TRIP11/TGFB2/MYH10	17	geneontology_Biological_Process	0.014167	Up
GO:0051451	GO:0051451	myoblast migration	5/1200	13/18866	0.000864	0.0237	0.0208	NET1/SIX4/THBS4/SIX1/ROCK1	5	geneontology_Biological_Process	0.004167	Up
GO:0061458	GO:0061458	reproductive system development	46/1200	447/18866	0.000883	0.0241	0.0212	SFRP2/SULF1/KDM5B/ITGB8/LGR4/TP63/ARID5B/PLEKHA5/TNC/ATRX/SIX4/SERPINF1/WDR48/HTRA1/ROBO2/MYOCD/ACVR2A/WNT5A/BMP5/LEF1/MSH2/TMF1/ATM/CRIP1/SERPINB5/SPP1/SGPL1/TPPP3/PKD2/SEMA3A/CASP3/ASPM/NUP107/FGFR2/LRRC6/PLK4/SRD5A2/BRIP1/TGFB2/KRT8/SERPINE2/BMPR1B/KIT/PTN/RSPO3/SFRP1	46	geneontology_Biological_Process	0.038333	Up
GO:0110110	GO:0110110	positive regulation of animal organ morphogenesis	14/1200	85/18866	0.000893	0.0242	0.0213	ROBO1/SEMA3C/LGR4/MDK/SIX4/ROBO2/WNT5A/GREM1/STOX1/SIX1/FGFR2/TGFB2/FGF7/PTN	14	geneontology_Biological_Process	0.011667	Up
GO:0008589	GO:0008589	regulation of smoothened signaling pathway	14/1200	86/18866	0.00101	0.0272	0.0239	PRKACB/RPGRIP1L/PRRX1/IFT81/DYNC2H1/TTC21B/HERC4/IFT172/TRAF3IP1/FGFR2/TCTN1/INTU/SERPINE2/SFRP1	14	geneontology_Biological_Process	0.011667	Up
GO:0001841	GO:0001841	neural tube formation	16/1200	106/18866	0.00106	0.0284	0.025	SFRP2/PRKACB/CC2D2A/CTHRC1/FZD3/SOX4/WNT5A/BMP5/FZD6/BBS4/IFT172/IFT57/CASP3/TCTN1/TGFB2/SFRP1	16	geneontology_Biological_Process	0.013333	Up
GO:0048854	GO:0048854	brain morphogenesis	8/1200	34/18866	0.00107	0.0287	0.0252	CDH2/BBS2/FZD3/WNT5A/SOS1/FZD6/SPEF2/BBS4	8	geneontology_Biological_Process	0.006667	Up
GO:0046605	GO:0046605	regulation of centrosome cycle	11/1200	59/18866	0.00109	0.0289	0.0254	TMEM67/CCP110/GEN1/ALMS1/MDM1/XPO1/KIF11/PLK4/PLK2/CHEK1/CHORDC1	11	geneontology_Biological_Process	0.009167	Up
GO:0060113	GO:0060113	inner ear receptor cell differentiation	11/1200	59/18866	0.00109	0.0289	0.0254	SLITRK6/CTHRC1/GSDME/WDPCP/SLC4A7/ATP8B1/FAT4/TRIP11/IFT88/MYO6/LRTOMT	11	geneontology_Biological_Process	0.009167	Up
GO:1904888	GO:1904888	cranial skeletal system development	12/1200	68/18866	0.0011	0.0289	0.0254	MMP16/TGFB3/TP63/RAB23/FREM1/PRRX1/SIX4/MEF2C/SIX1/FGFR2/TGFB2/INSIG2	12	geneontology_Biological_Process	0.01	Up
GO:0030326	GO:0030326	embryonic limb morphogenesis	18/1200	127/18866	0.00113	0.0294	0.0259	SFRP2/CPLANE1/TP63/TBC1D32/RPGRIP1L/PRRX1/BMPR1A/WDPCP/CRABP2/DYNC2H1/WNT5A/LEF1/FZD6/GREM1/TRAF3IP1/TMEM231/INTU/TGFB2	18	geneontology_Biological_Process	0.015	Up
GO:0035113	GO:0035113	embryonic appendage morphogenesis	18/1200	127/18866	0.00113	0.0294	0.0259	SFRP2/CPLANE1/TP63/TBC1D32/RPGRIP1L/PRRX1/BMPR1A/WDPCP/CRABP2/DYNC2H1/WNT5A/LEF1/FZD6/GREM1/TRAF3IP1/TMEM231/INTU/TGFB2	18	geneontology_Biological_Process	0.015	Up
GO:0046651	GO:0046651	lymphocyte proliferation	32/1200	283/18866	0.00114	0.0296	0.0261	CD24/TWSG1/HELLS/TNFRSF21/HHLA2/PDE5A/VCAM1/SOS1/LEF1/ATM/IGF1/SLC39A10/IL7/MEF2C/VTCN1/CD28/CASP3/CD38/NFATC2/SCGB1A1/CD4/PIK3CG/IGFBP2/GPNMB/MZB1/IKZF3/CR2/RASGRP1/FOXJ1/MS4A1/TNFSF13B/CD79A	32	geneontology_Biological_Process	0.026667	Up
GO:0003148	GO:0003148	outflow tract septum morphogenesis	7/1200	27/18866	0.00119	0.0306	0.0269	ROBO1/SEMA3C/NRP2/BMPR1A/ROBO2/FGFR2/TGFB2	7	geneontology_Biological_Process	0.005833	Up
GO:0031954	GO:0031954	positive regulation of protein autophosphorylation	7/1200	27/18866	0.00119	0.0306	0.0269	NEK10/GREM1/RAD50/PDGFC/MRE11/GPNMB/PDGFD	7	geneontology_Biological_Process	0.005833	Up
GO:0035272	GO:0035272	exocrine system development	10/1200	51/18866	0.00122	0.0312	0.0274	SEMA3C/TWSG1/WLS/TGFB3/HGF/SEMA3A/NFIB/FGFR2/TGFB2/FGF7	10	geneontology_Biological_Process	0.008333	Up
GO:0071230	GO:0071230	cellular response to amino acid stimulus	12/1200	69/18866	0.00125	0.0319	0.028	SESN3/COL1A1/COL3A1/COL1A2/COL5A2/PDGFC/BCL11A/MMP2/SIX1/GCLC/SESN1/PDGFD	12	geneontology_Biological_Process	0.01	Up
GO:0035904	GO:0035904	aorta development	11/1200	60/18866	0.00126	0.032	0.0281	ROBO1/LTBP1/COL3A1/SOX4/BMPR1A/ROBO2/PKD2/SIX1/TGFB2/EYA1/MYH10	11	geneontology_Biological_Process	0.009167	Up
GO:0010838	GO:0010838	positive regulation of keratinocyte proliferation	5/1200	14/18866	0.00127	0.032	0.0281	CDH3/TP63/MDK/HAS2/FGF7	5	geneontology_Biological_Process	0.004167	Up
GO:0070986	GO:0070986	left/right axis specification	5/1200	14/18866	0.00127	0.032	0.0281	MNS1/IFT172/HSPB11/AHI1/SETDB2	5	geneontology_Biological_Process	0.004167	Up
GO:0048608	GO:0048608	reproductive structure development	45/1200	443/18866	0.0013	0.0325	0.0285	SFRP2/SULF1/KDM5B/ITGB8/LGR4/TP63/ARID5B/TNC/ATRX/SIX4/SERPINF1/WDR48/HTRA1/ROBO2/MYOCD/ACVR2A/WNT5A/BMP5/LEF1/MSH2/TMF1/ATM/CRIP1/SERPINB5/SPP1/SGPL1/TPPP3/PKD2/SEMA3A/CASP3/ASPM/NUP107/FGFR2/LRRC6/PLK4/SRD5A2/BRIP1/TGFB2/KRT8/SERPINE2/BMPR1B/KIT/PTN/RSPO3/SFRP1	45	geneontology_Biological_Process	0.0375	Up
GO:0060119	GO:0060119	inner ear receptor cell development	9/1200	43/18866	0.0013	0.0325	0.0285	SLITRK6/CTHRC1/WDPCP/SLC4A7/ATP8B1/FAT4/TRIP11/IFT88/LRTOMT	9	geneontology_Biological_Process	0.0075	Up
GO:0048333	GO:0048333	mesodermal cell differentiation	8/1200	35/18866	0.00132	0.0326	0.0286	SFRP2/BMPR1A/ITGA2/ITGB4/FGFR2/EYA2/EYA1/ITGA8	8	geneontology_Biological_Process	0.006667	Up
GO:0032943	GO:0032943	mononuclear cell proliferation	32/1200	286/18866	0.00136	0.0335	0.0294	CD24/TWSG1/HELLS/TNFRSF21/HHLA2/PDE5A/VCAM1/SOS1/LEF1/ATM/IGF1/SLC39A10/IL7/MEF2C/VTCN1/CD28/CASP3/CD38/NFATC2/SCGB1A1/CD4/PIK3CG/IGFBP2/GPNMB/MZB1/IKZF3/CR2/RASGRP1/FOXJ1/MS4A1/TNFSF13B/CD79A	32	geneontology_Biological_Process	0.026667	Up
GO:1901019	GO:1901019	regulation of calcium ion transmembrane transporter activity	14/1200	89/18866	0.00142	0.0348	0.0306	ANK2/FGF14/GEM/DMD/PLN/AKAP6/THADA/CACNA2D1/MYO5A/SLN/CASQ2/PKD2/RYR2/ATP1A2	14	geneontology_Biological_Process	0.011667	Up
GO:0072132	GO:0072132	mesenchyme morphogenesis	10/1200	52/18866	0.00142	0.0348	0.0306	ROBO1/MDM2/ACTG2/BMPR1A/ROBO2/WNT5A/BMP5/LEF1/ACTA2/TGFB2	10	geneontology_Biological_Process	0.008333	Up
GO:0031589	GO:0031589	cell-substrate adhesion	38/1200	359/18866	0.00144	0.035	0.0308	COL1A1/COL3A1/EPHA3/THY1/ANTXR1/ECM2/CCDC80/POSTN/COL17A1/ITGAV/MDK/FREM1/FERMT1/PPFIA2/WDPCP/VCAM1/EGFL6/ITGA4/FBLN2/GREM1/ITGA2/HAS2/ITGB4/FAT2/ITGBL1/AGR2/ROCK1/SMOC2/MUC4/ALOX15/MMP12/ITGA7/NDNF/ITGB6/ITGA8/PTN/CEACAM6/SFRP1	38	geneontology_Biological_Process	0.031667	Up
GO:0006937	GO:0006937	regulation of muscle contraction	22/1200	173/18866	0.00148	0.0357	0.0314	ANK2/DMD/GUCY1A1/ARHGAP42/PDE5A/PLN/ATP2A2/AKAP9/ATP2B1/MYOCD/KCNMA1/CASQ2/ITGA2/SLC8A1/DSP/PIK3CG/RYR2/DSG2/CNN1/KIT/ATP1A2/TACR1	22	geneontology_Biological_Process	0.018333	Up
GO:0001654	GO:0001654	eye development	40/1200	384/18866	0.00148	0.0357	0.0314	FAT1/KDM5B/THY1/TWSG1/CC2D2A/SLITRK6/TBC1D32/ALDH1A3/RPGRIP1L/CDON/CEP290/WDPCP/SERPINF1/COL5A2/ATP2B1/FBN1/WNT5A/PROM1/MDM1/SOS1/SOX2/MFAP2/NPHP1/RP1/TTLL5/BBS4/IFT172/TRAF3IP1/COL5A1/TMEM231/AHI1/SKIL/MYOM1/TGFB2/AQP5/MYH10/SLC4A5/BMPR1B/PTN/MFAP5	40	geneontology_Biological_Process	0.033333	Up
GO:0031069	GO:0031069	hair follicle morphogenesis	7/1200	28/18866	0.0015	0.036	0.0317	TP63/KRT17/FGFR2/INTU/TGFB2/IGFBP5/FGF7	7	geneontology_Biological_Process	0.005833	Up
GO:0001889	GO:0001889	liver development	19/1200	141/18866	0.00154	0.0364	0.032	CLDN1/ARID5B/MDK/RPGRIP1L/UGT1A1/WDR35/BAAT/HGF/MET/CCDC39/DNAAF1/ITGA2/PKD2/FBXW7/TYMS/PTCD2/SULF2/CCDC40/PTN	19	geneontology_Biological_Process	0.015833	Up
GO:0010463	GO:0010463	mesenchymal cell proliferation	9/1200	44/18866	0.00155	0.0364	0.032	PRRX1/BMPR1A/WNT5A/NFIB/SIX1/FGFR2/FAT4/FGF7/PTN	9	geneontology_Biological_Process	0.0075	Up
GO:0010824	GO:0010824	regulation of centrosome duplication	9/1200	44/18866	0.00155	0.0364	0.032	TMEM67/CCP110/GEN1/ALMS1/MDM1/XPO1/PLK4/PLK2/CHORDC1	9	geneontology_Biological_Process	0.0075	Up
GO:0031670	GO:0031670	cellular response to nutrient	9/1200	44/18866	0.00155	0.0364	0.032	COL1A1/POSTN/MDM2/TNC/ATP2B1/CYP24A1/BRIP1/PTN/SFRP1	9	geneontology_Biological_Process	0.0075	Up
GO:0048485	GO:0048485	sympathetic nervous system development	6/1200	21/18866	0.00155	0.0364	0.032	NRP2/TP63/FZD3/SOX4/SEMA3A/PLXNA4	6	geneontology_Biological_Process	0.005	Up
GO:0007088	GO:0007088	regulation of mitotic nuclear division	21/1200	163/18866	0.00159	0.0369	0.0324	CEP97/PHIP/ATRX/CCNB1/CDC14B/BTC/GEN1/KNTC1/CENPF/ATM/ANLN/IGF1/ANAPC4/KIF11/CD28/TTK/IK/DLGAP5/CHEK1/HNRNPU/MKI67	21	geneontology_Biological_Process	0.0175	Up
GO:0014808	GO:0014808	release of sequestered calcium ion into cytosol by sarcoplasmic reticulum	8/1200	36/18866	0.0016	0.0369	0.0324	ANK2/DMD/PLN/AKAP6/CASQ2/SLC8A1/RYR2/ATP1A2	8	geneontology_Biological_Process	0.006667	Up
GO:0033280	GO:0033280	response to vitamin D	8/1200	36/18866	0.0016	0.0369	0.0324	TNC/ATP2B1/CYP24A1/SPP1/CD4/AQP3/PTN/SFRP1	8	geneontology_Biological_Process	0.006667	Up
GO:0060323	GO:0060323	head morphogenesis	8/1200	36/18866	0.0016	0.0369	0.0324	COL1A1/CRISPLD1/TGFB3/ARID5B/LEF1/SGPL1/MMP2/PAX9	8	geneontology_Biological_Process	0.006667	Up
GO:0030888	GO:0030888	regulation of B cell proliferation	11/1200	62/18866	0.00167	0.0383	0.0337	TNFRSF21/ATM/SLC39A10/IL7/MEF2C/CASP3/CD38/NFATC2/MZB1/IKZF3/TNFSF13B	11	geneontology_Biological_Process	0.009167	Up
GO:0071774	GO:0071774	response to fibroblast growth factor	20/1200	153/18866	0.0017	0.039	0.0343	COL1A1/SULF1/KDM5B/POSTN/TIA1/RBFOX2/TNC/WNT5A/CEP57/FLRT2/FGFR2/CXCL13/FAT4/GCLC/SULF2/SCGB1A1/SMOC2/SHCBP1/FGF7/SFRP1	20	geneontology_Biological_Process	0.016667	Up
GO:0046661	GO:0046661	male sex differentiation	21/1200	164/18866	0.00172	0.0391	0.0344	SFRP2/LGR4/ARID5B/ATRX/BMPR1A/SIX4/WDR48/ACVR2A/WNT5A/BMP5/MSH2/TMF1/SGPL1/SEMA3A/ASPM/LRRC6/SRD5A2/BRIP1/TGFB2/KIT/SFRP1	21	geneontology_Biological_Process	0.0175	Up
GO:0042303	GO:0042303	molting cycle	16/1200	111/18866	0.00174	0.0392	0.0345	TNFRSF19/CDH3/LGR4/TP63/FZD3/FERMT1/KRT17/WNT5A/SOS1/FZD6/MYO5A/FGFR2/INTU/TGFB2/IGFBP5/FGF7	16	geneontology_Biological_Process	0.013333	Up
GO:0042633	GO:0042633	hair cycle	16/1200	111/18866	0.00174	0.0392	0.0345	TNFRSF19/CDH3/LGR4/TP63/FZD3/FERMT1/KRT17/WNT5A/SOS1/FZD6/MYO5A/FGFR2/INTU/TGFB2/IGFBP5/FGF7	16	geneontology_Biological_Process	0.013333	Up
GO:0001101	GO:0001101	response to acid chemical	18/1200	132/18866	0.00176	0.0397	0.0348	SESN3/COL1A1/COL3A1/COL1A2/MAPK10/COL5A2/PDGFC/PKD2/CASP3/BCL11A/MMP2/SIX1/GCLC/KRT8/SESN1/AVPR1A/PTN/PDGFD	18	geneontology_Biological_Process	0.015	Up
GO:0150063	GO:0150063	visual system development	40/1200	388/18866	0.00179	0.0402	0.0353	FAT1/KDM5B/THY1/TWSG1/CC2D2A/SLITRK6/TBC1D32/ALDH1A3/RPGRIP1L/CDON/CEP290/WDPCP/SERPINF1/COL5A2/ATP2B1/FBN1/WNT5A/PROM1/MDM1/SOS1/SOX2/MFAP2/NPHP1/RP1/TTLL5/BBS4/IFT172/TRAF3IP1/COL5A1/TMEM231/AHI1/SKIL/MYOM1/TGFB2/AQP5/MYH10/SLC4A5/BMPR1B/PTN/MFAP5	40	geneontology_Biological_Process	0.033333	Up
GO:0002467	GO:0002467	germinal center formation	5/1200	15/18866	0.00181	0.0402	0.0354	MEF2C/CXCL13/KLHL6/FOXJ1/TNFSF13B	5	geneontology_Biological_Process	0.004167	Up
GO:0044849	GO:0044849	estrous cycle	5/1200	15/18866	0.00181	0.0402	0.0354	MMP7/MDK/ADNP/HAS2/PTN	5	geneontology_Biological_Process	0.004167	Up
GO:0000281	GO:0000281	mitotic cytokinesis	12/1200	72/18866	0.00183	0.0405	0.0356	SNX9/CKAP2/EFHC1/EFHC2/ANLN/BBS4/DCDC1/TRIM36/ECT2/ROCK1/MYH10/KIF23	12	geneontology_Biological_Process	0.01	Up
GO:0090257	GO:0090257	regulation of muscle system process	29/1200	256/18866	0.00185	0.0407	0.0358	ANK2/DMD/PAK1/GUCY1A1/ARHGAP42/PDE5A/PLN/ATP2A2/AKAP9/ATP2B1/AKAP6/MYOCD/KCNMA1/SLN/CASQ2/IGF1/ITGA2/SLC8A1/DSP/ROCK1/FBXO32/PIK3CG/IGFBP5/RYR2/DSG2/CNN1/KIT/ATP1A2/TACR1	29	geneontology_Biological_Process	0.024167	Up
GO:0008544	GO:0008544	epidermis development	47/1200	477/18866	0.00192	0.0418	0.0367	TNFRSF19/CDH3/COL17A1/KRT5/LGR4/SLITRK6/NAB1/TP63/SFRP4/FZD3/FERMT1/CTSK/ATP2A2/DSC3/WDPCP/CRABP2/KRT15/KRT17/WNT5A/SOS1/FZD6/SLC4A7/MYO5A/IFT74/IFT172/SLC44A4/GRHL1/ABCA12/CASP3/DSP/FGFR2/INTU/KRT6A/UGCG/ROCK1/TGFB2/IGFBP5/KRT8/DSG2/MYO6/SERPINB13/DSG3/LRTOMT/FGF7/AQP3/IRF6/KRT23	47	geneontology_Biological_Process	0.039167	Up
GO:0021954	GO:0021954	central nervous system neuron development	13/1200	82/18866	0.00192	0.0418	0.0367	ROBO1/DCLK1/NRP2/HSP90AA1/ROBO2/WNT5A/SEMA3A/EPHA4/NFIB/FGFR2/TCTN1/CDH11/PLXNA4	13	geneontology_Biological_Process	0.010833	Up
GO:0007099	GO:0007099	centriole replication	8/1200	37/18866	0.00193	0.0418	0.0367	KIAA0753/CCP110/ALMS1/MDM1/CETN2/PLK4/PLK2/DEUP1	8	geneontology_Biological_Process	0.006667	Up
GO:1903514	GO:1903514	release of sequestered calcium ion into cytosol by endoplasmic reticulum	8/1200	37/18866	0.00193	0.0418	0.0367	ANK2/DMD/PLN/AKAP6/CASQ2/SLC8A1/RYR2/ATP1A2	8	geneontology_Biological_Process	0.006667	Up
GO:0060840	GO:0060840	artery development	15/1200	102/18866	0.00195	0.0421	0.037	ROBO1/LTBP1/COL3A1/COMP/MDK/SOX4/PRRX1/BMPR1A/ROBO2/MYOCD/PKD2/SIX1/TGFB2/EYA1/MYH10	15	geneontology_Biological_Process	0.0125	Up
GO:0061008	GO:0061008	hepaticobiliary system development	19/1200	144/18866	0.00197	0.0424	0.0372	CLDN1/ARID5B/MDK/RPGRIP1L/UGT1A1/WDR35/BAAT/HGF/MET/CCDC39/DNAAF1/ITGA2/PKD2/FBXW7/TYMS/PTCD2/SULF2/CCDC40/PTN	19	geneontology_Biological_Process	0.015833	Up
GO:0140013	GO:0140013	meiotic nuclear division	22/1200	177/18866	0.00199	0.0426	0.0374	ZNF711/RAD51B/TOP2B/PDE3A/WNT5A/TOP2A/MSH3/ATM/RAD50/ASPM/TTK/SMC2/BRIP1/PLCB1/MRE11/RMI1/CENPC/FIGNL1/NUF2/SMC4/CCNA1/HORMAD1	22	geneontology_Biological_Process	0.018333	Up
GO:0050679	GO:0050679	positive regulation of epithelial cell proliferation	25/1200	211/18866	0.002	0.0428	0.0376	CDH3/KDM5B/CXCL12/CLDN1/NRP2/TP63/MDK/BMPR1A/WDR48/HTRA1/WNT5A/BMP5/ITGA4/IGF1/THBS4/HAS2/STOX1/FGFR2/EYA1/MMP12/APLNR/CCL11/FGF7/PTN/SFRP1	25	geneontology_Biological_Process	0.020833	Up
GO:0032402	GO:0032402	melanosome transport	6/1200	22/18866	0.00202	0.0429	0.0377	CDH3/BBS2/BBS5/MYO5A/BBS4/RAB27B	6	geneontology_Biological_Process	0.005	Up
GO:0035987	GO:0035987	endodermal cell differentiation	9/1200	46/18866	0.00215	0.0454	0.0399	ITGAV/COL5A2/ITGA4/SOX2/COL5A1/MMP2/LEO1/ITGA7/COL12A1	9	geneontology_Biological_Process	0.0075	Up
GO:0055117	GO:0055117	regulation of cardiac muscle contraction	13/1200	83/18866	0.00215	0.0454	0.0399	ANK2/DMD/PDE5A/PLN/ATP2A2/AKAP9/CASQ2/SLC8A1/DSP/PIK3CG/RYR2/DSG2/ATP1A2	13	geneontology_Biological_Process	0.010833	Up
GO:0031099	GO:0031099	regeneration	24/1200	201/18866	0.0022	0.0461	0.0406	PTGFRN/THY1/CXCL12/POSTN/CLDN1/MDK/UGT1A1/TNC/PRRX1/WDR35/CCNB1/BAAT/SOX2/HGF/SPP1/IGF1/TYMS/EPHA4/CCNA2/MATN2/SULF2/MAP1B/NREP/PTN	24	geneontology_Biological_Process	0.02	Up
GO:0007131	GO:0007131	reciprocal meiotic recombination	10/1200	55/18866	0.00221	0.0461	0.0406	ZNF711/RAD51B/TOP2B/TOP2A/MSH3/ATM/RAD50/BRIP1/MRE11/RMI1	10	geneontology_Biological_Process	0.008333	Up
GO:0060350	GO:0060350	endochondral bone morphogenesis	10/1200	55/18866	0.00221	0.0461	0.0406	COL1A1/MMP16/NAB1/MMP13/COMP/IFT80/MEF2C/TRIP11/TRPV4/BMPR1B	10	geneontology_Biological_Process	0.008333	Up
GO:0003401	GO:0003401	axis elongation	7/1200	30/18866	0.00231	0.0478	0.042	SFRP2/TNC/SIX4/WNT5A/SIX1/FGFR2/SFRP1	7	geneontology_Biological_Process	0.005833	Up
GO:0033688	GO:0033688	regulation of osteoblast proliferation	7/1200	30/18866	0.00231	0.0478	0.042	ITGAV/CTHRC1/GREM1/EIF2AK2/FGFR2/LTF/SFRP1	7	geneontology_Biological_Process	0.005833	Up
GO:0043508	GO:0043508	negative regulation of JUN kinase activity	5/1200	16/18866	0.0025	0.0498	0.0438	SFRP2/PDCD4/DUSP19/SERPINB3/SFRP1	5	geneontology_Biological_Process	0.004167	Up
GO:0048820	GO:0048820	hair follicle maturation	5/1200	16/18866	0.0025	0.0498	0.0438	CDH3/FERMT1/WNT5A/MYO5A/TGFB2	5	geneontology_Biological_Process	0.004167	Up
GO:0055119	GO:0055119	relaxation of cardiac muscle	5/1200	16/18866	0.0025	0.0498	0.0438	PDE5A/PLN/ATP2A2/SLC8A1/ATP1A2	5	geneontology_Biological_Process	0.004167	Up
GO:0061548	GO:0061548	ganglion development	5/1200	16/18866	0.0025	0.0498	0.0438	NRP2/FZD3/SIX4/SEMA3A/SIX1	5	geneontology_Biological_Process	0.004167	Up
GO:0051384	GO:0051384	response to glucocorticoid	19/1200	147/18866	0.0025	0.0498	0.0438	PAM/CLDN1/MDK/UGT1A1/BCHE/SERPINF1/ATP2B1/AGL/MAOB/ALDH3A1/TYMS/CASP3/SCGB1A1/FBXO32/IGFBP2/HNRNPU/PAPPA/AVPR1A/IL1RN	19	geneontology_Biological_Process	0.015833	Up
GO:0006971	GO:0006971	hypotonic response	4/1200	10/18866	0.00251	0.0498	0.0438	STK39/ITGA2/TRPV4/AQP5	4	geneontology_Biological_Process	0.003333	Up
GO:0035860	GO:0035860	glial cell-derived neurotrophic factor receptor signaling pathway	4/1200	10/18866	0.00251	0.0498	0.0438	SULF1/GFRA1/SULF2/GDF15	4	geneontology_Biological_Process	0.003333	Up
GO:0043587	GO:0043587	tongue morphogenesis	4/1200	10/18866	0.00251	0.0498	0.0438	SIX4/WDPCP/SIX1/INTU	4	geneontology_Biological_Process	0.003333	Up
GO:0060346	GO:0060346	bone trabecula formation	4/1200	10/18866	0.00251	0.0498	0.0438	COL1A1/GREM1/MMP2/SFRP1	4	geneontology_Biological_Process	0.003333	Up
GO:0071600	GO:0071600	otic vesicle morphogenesis	4/1200	10/18866	0.00251	0.0498	0.0438	CEP290/STOX1/FGFR2/EYA1	4	geneontology_Biological_Process	0.003333	Up
GO:1901894	GO:1901894	regulation of ATPase-coupled calcium transmembrane transporter activity	4/1200	10/18866	0.00251	0.0498	0.0438	PLN/THADA/SLN/RYR2	4	geneontology_Biological_Process	0.003333	Up
GO:0035825	GO:0035825	homologous recombination	10/1200	56/18866	0.00254	0.0503	0.0442	ZNF711/RAD51B/TOP2B/TOP2A/MSH3/ATM/RAD50/BRIP1/MRE11/RMI1	10	geneontology_Biological_Process	0.008333	Up
GO:0032401	GO:0032401	establishment of melanosome localization	6/1200	23/18866	0.00258	0.0506	0.0444	CDH3/BBS2/BBS5/MYO5A/BBS4/RAB27B	6	geneontology_Biological_Process	0.005	Up
GO:0051904	GO:0051904	pigment granule transport	6/1200	23/18866	0.00258	0.0506	0.0444	CDH3/BBS2/BBS5/MYO5A/BBS4/RAB27B	6	geneontology_Biological_Process	0.005	Up
GO:2000050	GO:2000050	regulation of non-canonical Wnt signaling pathway	6/1200	23/18866	0.00258	0.0506	0.0444	SFRP2/SFRP4/IFT80/WNT5A/RSPO3/SFRP1	6	geneontology_Biological_Process	0.005	Up
GO:0001707	GO:0001707	mesoderm formation	12/1200	75/18866	0.00261	0.051	0.0448	SFRP2/TWSG1/WLS/BMPR1A/WNT5A/LEF1/ITGA2/ITGB4/FGFR2/EYA2/EYA1/ITGA8	12	geneontology_Biological_Process	0.01	Up
GO:0060537	GO:0060537	muscle tissue development	41/1200	409/18866	0.00265	0.0515	0.0453	COL3A1/SEMA3C/PAK1/PGM5/MYH11/PLN/CDON/BMPR1A/SIX4/FHL2/CCNB1/AKAP6/MYOCD/WNT5A/BMP5/LEF1/CENPF/GREM1/SVIL/SGCD/PDLIM5/IGF1/SLC8A1/PKD2/MEF2C/SIX1/MYOM1/DSP/PTCD2/FGFR2/EYA2/TGFB2/IGFBP5/EYA1/MYH10/RYR2/DSG2/HNRNPU/DNER/ITGA8/NR1D2	41	geneontology_Biological_Process	0.034167	Up
GO:0006970	GO:0006970	response to osmotic stress	13/1200	85/18866	0.00267	0.0517	0.0455	CLDN1/MAPK10/STK39/KCNMA1/FMO1/ITGA2/PKD2/CASP3/ABCB1/SORD/TRPV4/SLC12A2/AQP5	13	geneontology_Biological_Process	0.010833	Up
GO:1903046	GO:1903046	meiotic cell cycle process	23/1200	193/18866	0.00275	0.0531	0.0467	ZNF711/ATRX/RAD51B/TOP2B/PDE3A/WNT5A/TOP2A/MSH3/ATM/RAD50/ASPM/TTK/SMC2/BRIP1/PLCB1/MRE11/RMI1/CENPC/FIGNL1/NUF2/SMC4/CCNA1/HORMAD1	23	geneontology_Biological_Process	0.019167	Up
GO:0045669	GO:0045669	positive regulation of osteoblast differentiation	11/1200	66/18866	0.0028	0.0537	0.0472	SFRP2/TP63/CTHRC1/BMPR1A/ACVR2A/HGF/IGF1/MEF2C/BMPR1B/DDR2/LTF	11	geneontology_Biological_Process	0.009167	Up
GO:0060914	GO:0060914	heart formation	7/1200	31/18866	0.00282	0.0538	0.0473	ROBO1/BMPR1A/ROBO2/WNT5A/MEF2C/SIX1/EYA1	7	geneontology_Biological_Process	0.005833	Up
GO:0071539	GO:0071539	protein localization to centrosome	7/1200	31/18866	0.00282	0.0538	0.0473	PCM1/KIAA0753/CCDC14/CEP83/NEDD1/BBS4/CEP192	7	geneontology_Biological_Process	0.005833	Up
GO:0010862	GO:0010862	positive regulation of pathway-restricted SMAD protein phosphorylation	9/1200	48/18866	0.00292	0.0549	0.0482	TWSG1/TGFB3/BMPR1A/ACVR2A/BMP5/TTK/TGFB2/BMP3/GDF15	9	geneontology_Biological_Process	0.0075	Up
GO:0014911	GO:0014911	positive regulation of smooth muscle cell migration	9/1200	48/18866	0.00292	0.0549	0.0482	POSTN/PAK1/MDM2/MDK/IGF1/ITGA2/HAS2/IGFBP5/PDGFD	9	geneontology_Biological_Process	0.0075	Up
GO:0070169	GO:0070169	positive regulation of biomineral tissue development	9/1200	48/18866	0.00292	0.0549	0.0482	TGFB3/BMPR1A/ATP2B1/ACVR2A/SLC8A1/MEF2C/BMPR1B/PTN/LTF	9	geneontology_Biological_Process	0.0075	Up
GO:0110151	GO:0110151	positive regulation of biomineralization	9/1200	48/18866	0.00292	0.0549	0.0482	TGFB3/BMPR1A/ATP2B1/ACVR2A/SLC8A1/MEF2C/BMPR1B/PTN/LTF	9	geneontology_Biological_Process	0.0075	Up
GO:0014902	GO:0014902	myotube differentiation	16/1200	117/18866	0.003	0.0563	0.0495	PTGFRN/MYOF/CDON/SIX4/ADAM12/MYOCD/MYEF2/IGF1/MEF2C/SIX1/SCGB3A1/NFATC2/DNER/AVPR1A/GDF15/CEACAM5	16	geneontology_Biological_Process	0.013333	Up
GO:0007051	GO:0007051	spindle organization	22/1200	183/18866	0.00302	0.0564	0.0496	CEP97/CEP126/TOGARAM1/CHD3/EFHC1/KIF2A/ATRX/CCNB1/EFHC2/CEP192/KIF11/ASPM/TRIM36/TTK/GPSM2/DLGAP5/PLK2/TPX2/NUF2/HNRNPU/SMC3/KIF23	22	geneontology_Biological_Process	0.018333	Up
GO:0000910	GO:0000910	cytokinesis	21/1200	172/18866	0.00308	0.0574	0.0504	KLHL13/SNX9/CKAP2/EFHC1/EFHC2/CDC14B/CCP110/SVIL/ANLN/BBS4/DCDC1/TRIM36/CETN2/SEPTIN7/PLK4/ECT2/ROCK1/CSPP1/PLK2/MYH10/KIF23	21	geneontology_Biological_Process	0.0175	Up
GO:0090068	GO:0090068	positive regulation of cell cycle process	32/1200	302/18866	0.00322	0.0598	0.0526	CCND2/ZNF711/FAP/MDM2/PHIP/SOX4/ATRX/CCNB1/CDC14B/BTC/GEN1/RAD51B/FAM83D/WNT5A/ATM/SVIL/IGF1/ANAPC4/PKD2/CD28/STOX1/GPSM2/PLK4/PLCB1/ECT2/DLGAP5/CSPP1/PLRG1/PLK2/HNRNPU/KIF23/GADD45A	32	geneontology_Biological_Process	0.026667	Up
GO:0098534	GO:0098534	centriole assembly	8/1200	40/18866	0.00324	0.0599	0.0527	KIAA0753/CCP110/ALMS1/MDM1/CETN2/PLK4/PLK2/DEUP1	8	geneontology_Biological_Process	0.006667	Up
GO:0051905	GO:0051905	establishment of pigment granule localization	6/1200	24/18866	0.00326	0.0599	0.0527	CDH3/BBS2/BBS5/MYO5A/BBS4/RAB27B	6	geneontology_Biological_Process	0.005	Up
GO:0048332	GO:0048332	mesoderm morphogenesis	12/1200	77/18866	0.00327	0.0599	0.0527	SFRP2/TWSG1/WLS/BMPR1A/WNT5A/LEF1/ITGA2/ITGB4/FGFR2/EYA2/EYA1/ITGA8	12	geneontology_Biological_Process	0.01	Up
GO:0060411	GO:0060411	cardiac septum morphogenesis	12/1200	77/18866	0.00327	0.0599	0.0527	ROBO1/SEMA3C/NRP2/MDM2/SOX4/BMPR1A/ROBO2/WNT5A/DNAH11/BMP5/FGFR2/TGFB2	12	geneontology_Biological_Process	0.01	Up
GO:0000075	GO:0000075	cell cycle checkpoint	25/1200	219/18866	0.00331	0.0602	0.0529	TP53BP1/MDM2/NEK11/USP28/SOX4/STK33/CCNB1/CDC14B/WEE1/GEN1/TOP2B/KNTC1/TOP2A/MSH2/CENPF/ATM/ATR/TTK/IK/BRIP1/MRE11/PLK2/CHEK1/GADD45A/HORMAD1	25	geneontology_Biological_Process	0.020833	Up
GO:0050670	GO:0050670	regulation of lymphocyte proliferation	25/1200	219/18866	0.00331	0.0602	0.0529	CD24/TWSG1/TNFRSF21/HHLA2/PDE5A/VCAM1/SOS1/ATM/IGF1/SLC39A10/IL7/MEF2C/VTCN1/CD28/CASP3/CD38/NFATC2/SCGB1A1/CD4/IGFBP2/GPNMB/MZB1/IKZF3/FOXJ1/TNFSF13B	25	geneontology_Biological_Process	0.020833	Up
GO:0000819	GO:0000819	sister chromatid segregation	23/1200	196/18866	0.00335	0.0602	0.0529	ATRX/CCNB1/GEN1/TOP2B/CENPK/TOP2A/CENPF/ATM/ANAPC4/FBXW7/TTK/IK/SMC2/MRE11/NCAPG/DLGAP5/CENPC/NUF2/HNRNPU/SMC3/KIF23/SMC4/HORMAD1	23	geneontology_Biological_Process	0.019167	Up
GO:0055012	GO:0055012	ventricular cardiac muscle cell differentiation	5/1200	17/18866	0.00335	0.0602	0.0529	FHL2/CCNB1/MYOCD/MEF2C/MYH10	5	geneontology_Biological_Process	0.004167	Up
GO:0097094	GO:0097094	craniofacial suture morphogenesis	5/1200	17/18866	0.00335	0.0602	0.0529	MMP16/TGFB3/RAB23/FREM1/INSIG2	5	geneontology_Biological_Process	0.004167	Up
GO:0010171	GO:0010171	body morphogenesis	9/1200	49/18866	0.00338	0.0602	0.0529	COL1A1/CRISPLD1/TGFB3/ARID5B/CDON/LEF1/SGPL1/MMP2/PAX9	9	geneontology_Biological_Process	0.0075	Up
GO:0030850	GO:0030850	prostate gland development	9/1200	49/18866	0.00338	0.0602	0.0529	SULF1/TP63/TNC/SERPINF1/WNT5A/CRIP1/SERPINB5/FGFR2/SFRP1	9	geneontology_Biological_Process	0.0075	Up
GO:0061383	GO:0061383	trabecula morphogenesis	9/1200	49/18866	0.00338	0.0602	0.0529	COL1A1/BMPR1A/FHL2/BMP5/SOS1/GREM1/MMP2/TGFB2/SFRP1	9	geneontology_Biological_Process	0.0075	Up
GO:0048730	GO:0048730	epidermis morphogenesis	7/1200	32/18866	0.00342	0.0607	0.0533	TP63/KRT17/FGFR2/INTU/TGFB2/IGFBP5/FGF7	7	geneontology_Biological_Process	0.005833	Up
GO:0071479	GO:0071479	cellular response to ionizing radiation	11/1200	68/18866	0.00355	0.0629	0.0553	SFRP2/TP53BP1/NET1/MDM2/ATM/ATR/RAD51AP1/ECT2/FIGNL1/GADD45A/SFRP1	11	geneontology_Biological_Process	0.009167	Up
GO:0014020	GO:0014020	primary neural tube formation	14/1200	98/18866	0.00356	0.0629	0.0553	SFRP2/PRKACB/CC2D2A/CTHRC1/FZD3/WNT5A/BMP5/FZD6/BBS4/IFT172/IFT57/CASP3/TGFB2/SFRP1	14	geneontology_Biological_Process	0.011667	Up
GO:1903037	GO:1903037	regulation of leukocyte cell-cell adhesion	34/1200	329/18866	0.00365	0.0642	0.0564	CD24/THY1/TWSG1/CXCL12/TNFRSF21/HHLA2/PAK1/MDK/SOX4/PDE5A/MYB/VCAM1/HSPH1/ITGA4/LEF1/IGF1/HAS2/IL7/VTCN1/CD28/CASP3/LAX1/FGL2/SCGB1A1/SELP/ZBTB1/CD4/IGFBP2/CD27/TESPA1/GPNMB/RASGRP1/FOXJ1/TNFSF13B	34	geneontology_Biological_Process	0.028333	Up
GO:0008584	GO:0008584	male gonad development	18/1200	141/18866	0.00366	0.0642	0.0564	SFRP2/ARID5B/ATRX/SIX4/WDR48/ACVR2A/WNT5A/MSH2/TMF1/SGPL1/SEMA3A/ASPM/LRRC6/SRD5A2/BRIP1/TGFB2/KIT/SFRP1	18	geneontology_Biological_Process	0.015	Up
GO:0032944	GO:0032944	regulation of mononuclear cell proliferation	25/1200	221/18866	0.00373	0.0644	0.0566	CD24/TWSG1/TNFRSF21/HHLA2/PDE5A/VCAM1/SOS1/ATM/IGF1/SLC39A10/IL7/MEF2C/VTCN1/CD28/CASP3/CD38/NFATC2/SCGB1A1/CD4/IGFBP2/GPNMB/MZB1/IKZF3/FOXJ1/TNFSF13B	25	geneontology_Biological_Process	0.020833	Up
GO:0021561	GO:0021561	facial nerve development	4/1200	11/18866	0.00374	0.0644	0.0566	NRP2/SEMA3A/SIX1/PLXNA4	4	geneontology_Biological_Process	0.003333	Up
GO:0021610	GO:0021610	facial nerve morphogenesis	4/1200	11/18866	0.00374	0.0644	0.0566	NRP2/SEMA3A/SIX1/PLXNA4	4	geneontology_Biological_Process	0.003333	Up
GO:0035721	GO:0035721	intraciliary retrograde transport	4/1200	11/18866	0.00374	0.0644	0.0566	WDR35/DYNC2H1/TTC21B/TTC21A	4	geneontology_Biological_Process	0.003333	Up
GO:0044848	GO:0044848	biological phase	4/1200	11/18866	0.00374	0.0644	0.0566	CDH3/FERMT1/WNT5A/TGFB2	4	geneontology_Biological_Process	0.003333	Up
GO:1903011	GO:1903011	negative regulation of bone development	4/1200	11/18866	0.00374	0.0644	0.0566	FBN1/GREM1/FBXW7/LTF	4	geneontology_Biological_Process	0.003333	Up
GO:0031102	GO:0031102	neuron projection regeneration	10/1200	59/18866	0.00378	0.0648	0.0569	THY1/TNC/PRRX1/HGF/SPP1/EPHA4/MATN2/MAP1B/NREP/PTN	10	geneontology_Biological_Process	0.008333	Up
GO:0031960	GO:0031960	response to corticosteroid	20/1200	164/18866	0.00387	0.0661	0.0581	COL1A1/PAM/CLDN1/MDK/UGT1A1/BCHE/SERPINF1/ATP2B1/AGL/MAOB/ALDH3A1/TYMS/CASP3/SCGB1A1/FBXO32/IGFBP2/HNRNPU/PAPPA/AVPR1A/IL1RN	20	geneontology_Biological_Process	0.016667	Up
GO:0043616	GO:0043616	keratinocyte proliferation	9/1200	50/18866	0.00389	0.0663	0.0582	CDH3/TP63/MDK/FERMT1/HAS2/FGFR2/INTU/FGF7/IRF6	9	geneontology_Biological_Process	0.0075	Up
GO:0030048	GO:0030048	actin filament-based movement	19/1200	153/18866	0.00392	0.0665	0.0584	ANK2/FRMD6/DMD/PLN/ATP2A2/AKAP9/MYO1E/CACNA2D1/SYNE2/DES/MYO5A/SGCD/DSP/ROCK1/MYH10/RYR2/DSG2/MYO6/ATP1A2	19	geneontology_Biological_Process	0.015833	Up
GO:0007409	GO:0007409	axonogenesis	46/1200	482/18866	0.00393	0.0665	0.0584	ROBO1/DCLK1/EPHA3/SEMA3C/THY1/ENAH/CDH2/CXCL12/PAK1/NRP2/SLITRK6/CHN1/FZD3/KIF3A/MAP1A/CRABP2/ADNP/HSP90AA1/TOP2B/CHL1/ROBO2/VLDLR/WNT5A/ITGA4/SOS1/SEMA3D/SPP1/FLRT2/GFRA1/SEMA3A/EPHA4/NFIB/EMB/SKIL/RPS6KA5/MATN2/FGFR2/TCTN1/MAP6/CDH11/MYH10/PLXNA4/BMPR1B/PTPRZ1/BOC/MAP1B	46	geneontology_Biological_Process	0.038333	Up
GO:0046546	GO:0046546	development of primary male sexual characteristics	18/1200	142/18866	0.00395	0.0667	0.0586	SFRP2/ARID5B/ATRX/SIX4/WDR48/ACVR2A/WNT5A/MSH2/TMF1/SGPL1/SEMA3A/ASPM/LRRC6/SRD5A2/BRIP1/TGFB2/KIT/SFRP1	18	geneontology_Biological_Process	0.015	Up
GO:0071214	GO:0071214	cellular response to abiotic stimulus	34/1200	331/18866	0.00401	0.0673	0.0592	SFRP2/COL1A1/MMP7/TP53BP1/TP53INP1/NET1/MAPK10/MDM2/USP28/STK39/ATM/RP1/CRIP1/FAS/ITGA2/ATR/PPID/PIEZO2/PKD2/POLK/CASP3/RAD51AP1/GCLC/ECT2/FIGNL1/TRPV4/ZBTB1/AQP5/CHEK1/GADD45A/ATP1A2/AVPR1A/PTN/SFRP1	34	geneontology_Biological_Process	0.028333	Up
GO:0104004	GO:0104004	cellular response to environmental stimulus	34/1200	331/18866	0.00401	0.0673	0.0592	SFRP2/COL1A1/MMP7/TP53BP1/TP53INP1/NET1/MAPK10/MDM2/USP28/STK39/ATM/RP1/CRIP1/FAS/ITGA2/ATR/PPID/PIEZO2/PKD2/POLK/CASP3/RAD51AP1/GCLC/ECT2/FIGNL1/TRPV4/ZBTB1/AQP5/CHEK1/GADD45A/ATP1A2/AVPR1A/PTN/SFRP1	34	geneontology_Biological_Process	0.028333	Up
GO:0032400	GO:0032400	melanosome localization	6/1200	25/18866	0.00406	0.0675	0.0594	CDH3/BBS2/BBS5/MYO5A/BBS4/RAB27B	6	geneontology_Biological_Process	0.005	Up
GO:0061436	GO:0061436	establishment of skin barrier	6/1200	25/18866	0.00406	0.0675	0.0594	CLDN1/TP63/MET/GRHL1/ABCA12/UGCG	6	geneontology_Biological_Process	0.005	Up
GO:0002691	GO:0002691	regulation of cellular extravasation	7/1200	33/18866	0.0041	0.0675	0.0594	THY1/CXCL12/MDK/ITGA4/PLCB1/SELP/PDGFD	7	geneontology_Biological_Process	0.005833	Up
GO:0010464	GO:0010464	regulation of mesenchymal cell proliferation	7/1200	33/18866	0.0041	0.0675	0.0594	PRRX1/BMPR1A/WNT5A/NFIB/SIX1/FGFR2/PTN	7	geneontology_Biological_Process	0.005833	Up
GO:0042573	GO:0042573	retinoic acid metabolic process	7/1200	33/18866	0.0041	0.0675	0.0594	ALDH1A3/UGT1A1/CRABP2/ADH7/SCPEP1/BCO2/DHRS9	7	geneontology_Biological_Process	0.005833	Up
GO:1905508	GO:1905508	protein localization to microtubule organizing center	7/1200	33/18866	0.0041	0.0675	0.0594	PCM1/KIAA0753/CCDC14/CEP83/NEDD1/BBS4/CEP192	7	geneontology_Biological_Process	0.005833	Up
GO:0043010	GO:0043010	camera-type eye development	34/1200	332/18866	0.00421	0.0689	0.0605	FAT1/KDM5B/THY1/TWSG1/CC2D2A/SLITRK6/TBC1D32/ALDH1A3/RPGRIP1L/CDON/WDPCP/SERPINF1/ATP2B1/FBN1/WNT5A/PROM1/MDM1/SOS1/NPHP1/RP1/TTLL5/BBS4/IFT172/TRAF3IP1/TMEM231/AHI1/SKIL/MYOM1/TGFB2/AQP5/MYH10/SLC4A5/BMPR1B/PTN	34	geneontology_Biological_Process	0.028333	Up
GO:0050863	GO:0050863	regulation of T cell activation	34/1200	332/18866	0.00421	0.0689	0.0605	CD24/THY1/TWSG1/TNFRSF21/HHLA2/PAK1/MDK/SOX4/PDE5A/MYB/VCAM1/HSPH1/SOS1/LEF1/IGF1/IL7/VTCN1/CD28/CASP3/LAX1/FGL2/NFATC2/SCGB1A1/ZBTB1/CD4/IGFBP2/CD27/TESPA1/GPNMB/RASGRP1/FOXJ1/IRF4/TNFSF13B/CD2	34	geneontology_Biological_Process	0.028333	Up
GO:0072006	GO:0072006	nephron development	18/1200	143/18866	0.00426	0.0695	0.061	CD24/SULF1/LGR4/SIX4/PROM1/MYO1E/GREM1/ACTA2/PKD2/MEF2C/AHI1/SIX1/NUP107/FAT4/SULF2/EYA1/FOXJ1/PDGFD	18	geneontology_Biological_Process	0.015	Up
GO:0032656	GO:0032656	regulation of interleukin-13 production	5/1200	18/18866	0.0044	0.0714	0.0628	TNFRSF21/IL33/LEF1/SCGB1A1/IRF4	5	geneontology_Biological_Process	0.004167	Up
GO:1905276	GO:1905276	regulation of epithelial tube formation	5/1200	18/18866	0.0044	0.0714	0.0628	SFRP2/SIX4/WNT5A/SIX1/SFRP1	5	geneontology_Biological_Process	0.004167	Up
GO:0048146	GO:0048146	positive regulation of fibroblast proliferation	9/1200	51/18866	0.00446	0.0721	0.0634	MYB/CCNB1/BTC/WNT5A/PDGFC/IGF1/CCNA2/DDR2/PDGFD	9	geneontology_Biological_Process	0.0075	Up
GO:0003151	GO:0003151	outflow tract morphogenesis	12/1200	80/18866	0.00451	0.0727	0.0638	ROBO1/SFRP2/SEMA3C/NRP2/BMPR1A/ROBO2/WNT5A/MEF2C/SIX1/FGFR2/TGFB2/EYA1	12	geneontology_Biological_Process	0.01	Up
GO:0010811	GO:0010811	positive regulation of cell-substrate adhesion	16/1200	122/18866	0.00457	0.0734	0.0645	THY1/ECM2/CCDC80/MDK/FERMT1/EGFL6/FBLN2/HAS2/AGR2/ROCK1/SMOC2/ALOX15/NDNF/PTN/CEACAM6/SFRP1	16	geneontology_Biological_Process	0.013333	Up
GO:1902850	GO:1902850	microtubule cytoskeleton organization involved in mitosis	18/1200	144/18866	0.00458	0.0735	0.0646	CEP97/CEP126/TOGARAM1/EFHC1/KIF2A/CCNB1/EFHC2/CEP192/KIF11/TTK/GPSM2/DLGAP5/PLK2/TPX2/NUF2/HNRNPU/SMC3/KIF23	18	geneontology_Biological_Process	0.015	Up
GO:0048771	GO:0048771	tissue remodeling	21/1200	178/18866	0.00462	0.0738	0.0648	SEMA3C/LGR4/TGFB3/CTHRC1/MDM2/MDK/CTSK/GREM1/SPP1/THBS4/IL7/MEF2C/MMP2/CD38/ROCK1/IGFBP5/GPNMB/DDR2/PTN/RSPO3/SFRP1	21	geneontology_Biological_Process	0.0175	Up
GO:0044839	GO:0044839	cell cycle G2/M phase transition	29/1200	273/18866	0.00471	0.0751	0.066	PCM1/AKAP9/CEP290/CCNB1/CDC14B/CCP110/WEE1/RAD51B/ALMS1/HSP90AA1/CDK14/CEP57/CNTRL/NEK10/CENPF/ATM/NEDD1/CEP192/STOX1/DYNLL1/CCNA2/ABCB1/CETN2/PLK4/PLCB1/MRE11/MELK/TPX2/CHEK1	29	geneontology_Biological_Process	0.024167	Up
GO:0042733	GO:0042733	embryonic digit morphogenesis	10/1200	61/18866	0.00483	0.0763	0.0671	SFRP2/CPLANE1/TBC1D32/BMPR1A/WDPCP/WNT5A/FZD6/TRAF3IP1/TMEM231/INTU	10	geneontology_Biological_Process	0.008333	Up
GO:0048592	GO:0048592	eye morphogenesis	19/1200	156/18866	0.00486	0.0763	0.0671	FAT1/THY1/ALDH1A3/RPGRIP1L/CDON/CEP290/COL5A2/FBN1/WNT5A/PROM1/MFAP2/RP1/BBS4/IFT172/COL5A1/AHI1/AQP5/PTN/MFAP5	19	geneontology_Biological_Process	0.015833	Up
GO:0001843	GO:0001843	neural tube closure	13/1200	91/18866	0.00488	0.0763	0.0671	SFRP2/PRKACB/CC2D2A/CTHRC1/FZD3/WNT5A/FZD6/BBS4/IFT172/IFT57/CASP3/TGFB2/SFRP1	13	geneontology_Biological_Process	0.010833	Up
GO:0045682	GO:0045682	regulation of epidermis development	13/1200	91/18866	0.00488	0.0763	0.0671	CDH3/NAB1/TP63/SFRP4/FERMT1/CTSK/KRT17/WNT5A/GRHL1/ROCK1/TGFB2/SERPINB13/AQP3	13	geneontology_Biological_Process	0.010833	Up
GO:0098901	GO:0098901	regulation of cardiac muscle cell action potential	7/1200	34/18866	0.00489	0.0763	0.0671	ANK2/SLMAP/ATP2A2/AKAP9/DSP/RYR2/DSG2	7	geneontology_Biological_Process	0.005833	Up
GO:0051279	GO:0051279	regulation of release of sequestered calcium ion into cytosol	12/1200	81/18866	0.00499	0.0763	0.0671	THY1/ANK2/DMD/PLN/AKAP6/MYO5A/CASQ2/SLC8A1/PKD2/RYR2/APLNR/ATP1A2	12	geneontology_Biological_Process	0.01	Up
GO:0050891	GO:0050891	multicellular organismal water homeostasis	11/1200	71/18866	0.00499	0.0763	0.0671	PRKACB/CLDN1/TP63/MET/HAS2/GRHL1/ABCA12/UGCG/TRPV4/BPIFA1/AQP3	11	geneontology_Biological_Process	0.009167	Up
GO:0021884	GO:0021884	forebrain neuron development	6/1200	26/18866	0.005	0.0763	0.0671	ROBO1/NRP2/ROBO2/WNT5A/SEMA3A/FGFR2	6	geneontology_Biological_Process	0.005	Up
GO:0034453	GO:0034453	microtubule anchoring	6/1200	26/18866	0.005	0.0763	0.0671	PCM1/KIF3A/GCC2/SAXO2/CEP57/BBS4	6	geneontology_Biological_Process	0.005	Up
GO:0043567	GO:0043567	regulation of insulin-like growth factor receptor signaling pathway	6/1200	26/18866	0.005	0.0763	0.0671	CDH3/PHIP/BMP5/IGF1/IGFBP5/IGFBP2	6	geneontology_Biological_Process	0.005	Up
GO:0051875	GO:0051875	pigment granule localization	6/1200	26/18866	0.005	0.0763	0.0671	CDH3/BBS2/BBS5/MYO5A/BBS4/RAB27B	6	geneontology_Biological_Process	0.005	Up
GO:0060037	GO:0060037	pharyngeal system development	6/1200	26/18866	0.005	0.0763	0.0671	BMPR1A/SIX4/BMP5/SIX1/TGFB2/EYA1	6	geneontology_Biological_Process	0.005	Up
GO:0060219	GO:0060219	camera-type eye photoreceptor cell differentiation	6/1200	26/18866	0.005	0.0763	0.0671	THY1/RPGRIP1L/PROM1/RP1/BBS4/PTN	6	geneontology_Biological_Process	0.005	Up
GO:0060384	GO:0060384	innervation	6/1200	26/18866	0.005	0.0763	0.0671	SULF1/SLITRK6/ITGA4/SEMA3A/SULF2/SERPINE2	6	geneontology_Biological_Process	0.005	Up
GO:0060740	GO:0060740	prostate gland epithelium morphogenesis	6/1200	26/18866	0.005	0.0763	0.0671	SULF1/TP63/TNC/WNT5A/FGFR2/SFRP1	6	geneontology_Biological_Process	0.005	Up
GO:0086004	GO:0086004	regulation of cardiac muscle cell contraction	8/1200	43/18866	0.00516	0.0786	0.069	ANK2/PLN/ATP2A2/AKAP9/DSP/RYR2/DSG2/ATP1A2	8	geneontology_Biological_Process	0.006667	Up
GO:0044344	GO:0044344	cellular response to fibroblast growth factor stimulus	18/1200	146/18866	0.0053	0.0796	0.07	COL1A1/SULF1/KDM5B/POSTN/TIA1/RBFOX2/WNT5A/CEP57/FLRT2/FGFR2/CXCL13/FAT4/GCLC/SULF2/SMOC2/SHCBP1/FGF7/SFRP1	18	geneontology_Biological_Process	0.015	Up
GO:0021670	GO:0021670	lateral ventricle development	4/1200	12/18866	0.00534	0.0796	0.07	RPGRIP1L/DNAH5/MYH10/DPCD	4	geneontology_Biological_Process	0.003333	Up
GO:0031581	GO:0031581	hemidesmosome assembly	4/1200	12/18866	0.00534	0.0796	0.07	COL17A1/KRT5/DST/ITGB4	4	geneontology_Biological_Process	0.003333	Up
GO:0035630	GO:0035630	bone mineralization involved in bone maturation	4/1200	12/18866	0.00534	0.0796	0.07	IFT80/GREM1/IGF1/LTF	4	geneontology_Biological_Process	0.003333	Up
GO:0071481	GO:0071481	cellular response to X-ray	4/1200	12/18866	0.00534	0.0796	0.07	SFRP2/TP53BP1/ATM/SFRP1	4	geneontology_Biological_Process	0.003333	Up
GO:1902018	GO:1902018	negative regulation of cilium assembly	4/1200	12/18866	0.00534	0.0796	0.07	CEP97/ODF2L/CCP110/MAK	4	geneontology_Biological_Process	0.003333	Up
GO:1902855	GO:1902855	regulation of non-motile cilium assembly	4/1200	12/18866	0.00534	0.0796	0.07	RP1/BBS4/SEPTIN7/MAK	4	geneontology_Biological_Process	0.003333	Up
GO:0060606	GO:0060606	tube closure	13/1200	92/18866	0.00536	0.0798	0.0701	SFRP2/PRKACB/CC2D2A/CTHRC1/FZD3/WNT5A/FZD6/BBS4/IFT172/IFT57/CASP3/TGFB2/SFRP1	13	geneontology_Biological_Process	0.010833	Up
GO:0022407	GO:0022407	regulation of cell-cell adhesion	42/1200	439/18866	0.00544	0.0808	0.071	CD24/THY1/TWSG1/CXCL12/TNFRSF21/HHLA2/PAK1/MDK/SOX4/PDE5A/MYB/VCAM1/HSPH1/WNT5A/ITGA4/SOX2/LEF1/IGF1/HAS2/IL7/VTCN1/CD28/CASP3/CXCL13/LAX1/FGL2/SCGB1A1/SELP/TRPV4/ZBTB1/CD4/ALOX15/SERPINE2/IGFBP2/CD27/TESPA1/GPNMB/RASGRP1/FOXJ1/TNFSF13B/CEACAM6/IL1RN	42	geneontology_Biological_Process	0.035	Up
GO:0022617	GO:0022617	extracellular matrix disassembly	12/1200	82/18866	0.00552	0.0816	0.0717	MMP7/MMP16/FAP/MMP13/CTSK/MMP1/HTRA1/MMP2/MMP12/MMP10/DDR2/PRSS2	12	geneontology_Biological_Process	0.01	Up
GO:0051651	GO:0051651	maintenance of location in cell	24/1200	216/18866	0.00555	0.0818	0.0719	THY1/ANK2/DMD/VPS13C/PLN/AKAP9/VPS13A/AKAP6/HTR2A/MYO5A/CASQ2/BBS4/SLC8A1/PKD2/ASPM/GPSM2/CCDC88A/CD4/LCN2/RYR2/APLNR/HNRNPU/INSIG2/ATP1A2	24	geneontology_Biological_Process	0.02	Up
GO:0032674	GO:0032674	regulation of interleukin-5 production	5/1200	19/18866	0.00567	0.0827	0.0727	TNFRSF21/IL33/IL5RA/LEF1/SCGB1A1	5	geneontology_Biological_Process	0.004167	Up
GO:0035988	GO:0035988	chondrocyte proliferation	5/1200	19/18866	0.00567	0.0827	0.0727	MMP16/COMP/BMPR1B/DDR2/LTF	5	geneontology_Biological_Process	0.004167	Up
GO:0036342	GO:0036342	post-anal tail morphogenesis	5/1200	19/18866	0.00567	0.0827	0.0727	SFRP2/TP63/FZD3/WNT5A/TRAF3IP1	5	geneontology_Biological_Process	0.004167	Up
GO:0060602	GO:0060602	branch elongation of an epithelium	5/1200	19/18866	0.00567	0.0827	0.0727	TNC/SIX4/WNT5A/SIX1/FGFR2	5	geneontology_Biological_Process	0.004167	Up
GO:0007159	GO:0007159	leukocyte cell-cell adhesion	36/1200	364/18866	0.00576	0.0837	0.0736	CD24/THY1/TWSG1/CXCL12/TNFRSF21/HHLA2/PAK1/NT5E/MDK/SOX4/PDE5A/MYB/VCAM1/HSPH1/ITGA4/LEF1/IGF1/HAS2/IL7/VTCN1/CD28/CASP3/LAX1/FGL2/SCGB1A1/SELP/ROCK1/ZBTB1/CD4/IGFBP2/CD27/TESPA1/GPNMB/RASGRP1/FOXJ1/TNFSF13B	36	geneontology_Biological_Process	0.03	Up
GO:0110111	GO:0110111	negative regulation of animal organ morphogenesis	7/1200	35/18866	0.00578	0.0837	0.0736	ASPN/SULF1/WNT5A/GREM1/FBXW7/NFIB/TGFB2	7	geneontology_Biological_Process	0.005833	Up
GO:1901020	GO:1901020	negative regulation of calcium ion transmembrane transporter activity	7/1200	35/18866	0.00578	0.0837	0.0736	GEM/PLN/THADA/SLN/CASQ2/PKD2/ATP1A2	7	geneontology_Biological_Process	0.005833	Up
GO:0048762	GO:0048762	mesenchymal cell differentiation	25/1200	229/18866	0.0059	0.0851	0.0748	SFRP2/COL1A1/EPHA3/SEMA3C/LDLRAD4/NRP2/TGFB3/MDK/PDCD4/BMPR1A/FAM172A/FAM83D/WNT5A/BMP5/LEF1/GREM1/HGF/SEMA3D/HAS2/SEMA3A/MEF2C/FGFR2/TGFB2/SERPINB3/SFRP1	25	geneontology_Biological_Process	0.020833	Up
GO:0017145	GO:0017145	stem cell division	8/1200	44/18866	0.00597	0.0859	0.0755	SFRP2/LEF1/SOX5/ASPM/FGFR2/TGFB2/NAP1L2/KIT	8	geneontology_Biological_Process	0.006667	Up
GO:0003416	GO:0003416	endochondral bone growth	6/1200	27/18866	0.00609	0.0873	0.0767	MMP13/COMP/IFT80/BNC2/FGFR2/DDR2	6	geneontology_Biological_Process	0.005	Up
GO:0002027	GO:0002027	regulation of heart rate	14/1200	104/18866	0.00611	0.0873	0.0767	ANK2/DMD/MDM2/PLN/ATP2A2/AKAP9/CACNA2D1/CASQ2/SLC8A1/SEMA3A/DSP/RYR2/DSG2/AVPR1A	14	geneontology_Biological_Process	0.011667	Up
GO:0120034	GO:0120034	positive regulation of plasma membrane bounded cell projection assembly	14/1200	104/18866	0.00611	0.0873	0.0767	DZIP1/DPYSL3/TGFB3/MNS1/CCP110/RP1/ANLN/BBS4/EPS8/FAM98A/SEPTIN7/CCDC88A/KIT/ZMYND10	14	geneontology_Biological_Process	0.011667	Up
GO:0003208	GO:0003208	cardiac ventricle morphogenesis	11/1200	73/18866	0.00618	0.0877	0.0771	SFRP2/SEMA3C/SOX4/BMPR1A/MEF2C/DSP/PTCD2/FGFR2/TGFB2/RYR2/CPE	11	geneontology_Biological_Process	0.009167	Up
GO:0051321	GO:0051321	meiotic cell cycle	27/1200	254/18866	0.00619	0.0877	0.0771	ZNF711/PRKACB/MNS1/ATRX/RAD51B/TOP2B/PDE3A/WNT5A/TOP2A/MSH3/ATM/RSPH1/RAD50/ASPM/TTK/SMC2/BRIP1/PLCB1/MRE11/RMI1/CENPC/FIGNL1/NUF2/SMC3/SMC4/CCNA1/HORMAD1	27	geneontology_Biological_Process	0.0225	Up
GO:0090092	GO:0090092	regulation of transmembrane receptor protein serine/threonine kinase signaling pathway	27/1200	254/18866	0.00619	0.0877	0.0771	ASPN/SFRP2/LTBP1/SULF1/TWSG1/LDLRAD4/TGFB3/SFRP4/FERMT1/BMPR1A/HTRA1/FBN1/MYOCD/ACVR2A/WNT5A/BMP5/GREM1/PMEPA1/SKIL/TTK/TGFB2/FSTL1/NREP/ITGA8/BMP3/GDF15/SFRP1	27	geneontology_Biological_Process	0.0225	Up
GO:0007160	GO:0007160	cell-matrix adhesion	25/1200	230/18866	0.00623	0.0881	0.0774	COL3A1/EPHA3/THY1/ECM2/POSTN/COL17A1/ITGAV/FREM1/FERMT1/PPFIA2/WDPCP/VCAM1/ITGA4/GREM1/ITGA2/ITGB4/ITGBL1/ROCK1/MUC4/MMP12/ITGA7/ITGB6/ITGA8/CEACAM6/SFRP1	25	geneontology_Biological_Process	0.020833	Up
GO:0022409	GO:0022409	positive regulation of cell-cell adhesion	29/1200	279/18866	0.00637	0.0898	0.0789	CD24/THY1/HHLA2/PAK1/MDK/SOX4/MYB/VCAM1/HSPH1/WNT5A/ITGA4/SOX2/LEF1/IGF1/HAS2/IL7/VTCN1/CD28/CXCL13/SELP/ZBTB1/CD4/ALOX15/IGFBP2/CD27/TESPA1/RASGRP1/TNFSF13B/CEACAM6	29	geneontology_Biological_Process	0.024167	Up
GO:0032392	GO:0032392	DNA geometric change	15/1200	116/18866	0.00674	0.0948	0.0833	ASCC3/CHD3/SMARCA1/ATRX/CHD6/TOP2A/RAD50/MCM4/HMGB3/CETN2/MCM6/BRIP1/MRE11/DDX1/RECQL	15	geneontology_Biological_Process	0.0125	Up
GO:0003382	GO:0003382	epithelial cell morphogenesis	7/1200	36/18866	0.00679	0.0948	0.0833	FAT1/COL15A1/FRMD6/VSIG1/MET/POF1B/ROCK1	7	geneontology_Biological_Process	0.005833	Up
GO:0021955	GO:0021955	central nervous system neuron axonogenesis	7/1200	36/18866	0.00679	0.0948	0.0833	DCLK1/HSP90AA1/EPHA4/NFIB/TCTN1/CDH11/PLXNA4	7	geneontology_Biological_Process	0.005833	Up
GO:1905332	GO:1905332	positive regulation of morphogenesis of an epithelium	7/1200	36/18866	0.00679	0.0948	0.0833	LGR4/MDK/SIX4/GREM1/STOX1/AHI1/SIX1	7	geneontology_Biological_Process	0.005833	Up
GO:0032835	GO:0032835	glomerulus development	10/1200	64/18866	0.00684	0.0952	0.0837	CD24/SULF1/LGR4/PROM1/MYO1E/ACTA2/MEF2C/SULF2/FOXJ1/PDGFD	10	geneontology_Biological_Process	0.008333	Up
GO:0060041	GO:0060041	retina development in camera-type eye	18/1200	150/18866	0.00701	0.0973	0.0855	THY1/TBC1D32/RPGRIP1L/CDON/SERPINF1/ATP2B1/PROM1/MDM1/NPHP1/RP1/TTLL5/BBS4/AHI1/TGFB2/MYH10/SLC4A5/BMPR1B/PTN	18	geneontology_Biological_Process	0.015	Up
GO:0032634	GO:0032634	interleukin-5 production	5/1200	20/18866	0.00717	0.0987	0.0867	TNFRSF21/IL33/IL5RA/LEF1/SCGB1A1	5	geneontology_Biological_Process	0.004167	Up
GO:0043931	GO:0043931	ossification involved in bone maturation	5/1200	20/18866	0.00717	0.0987	0.0867	IFT80/GREM1/IGF1/FAT4/LTF	5	geneontology_Biological_Process	0.004167	Up
GO:0006493	GO:0006493	protein O-linked glycosylation	14/1200	106/18866	0.00722	0.0987	0.0867	B3GALNT2/TMTC3/GXYLT2/GALNT1/ST6GAL1/TET1/MUC5B/GALNT7/OGT/GCNT4/MUC4/MUC20/MUC16/POGLUT2	14	geneontology_Biological_Process	0.011667	Up
GO:0007501	GO:0007501	mesodermal cell fate specification	4/1200	13/18866	0.00732	0.0987	0.0867	SFRP2/BMPR1A/EYA2/EYA1	4	geneontology_Biological_Process	0.003333	Up
GO:0019336	GO:0019336	phenol-containing compound catabolic process	4/1200	13/18866	0.00732	0.0987	0.0867	DIO2/MOXD1/MAOB/LRTOMT	4	geneontology_Biological_Process	0.003333	Up
GO:0043568	GO:0043568	positive regulation of insulin-like growth factor receptor signaling pathway	4/1200	13/18866	0.00732	0.0987	0.0867	CDH3/PHIP/IGF1/IGFBP5	4	geneontology_Biological_Process	0.003333	Up
GO:0060221	GO:0060221	retinal rod cell differentiation	4/1200	13/18866	0.00732	0.0987	0.0867	RPGRIP1L/RP1/BBS4/PTN	4	geneontology_Biological_Process	0.003333	Up
GO:0060601	GO:0060601	lateral sprouting from an epithelium	4/1200	13/18866	0.00732	0.0987	0.0867	SULF1/TP63/WNT5A/FGFR2	4	geneontology_Biological_Process	0.003333	Up
GO:0061430	GO:0061430	bone trabecula morphogenesis	4/1200	13/18866	0.00732	0.0987	0.0867	COL1A1/GREM1/MMP2/SFRP1	4	geneontology_Biological_Process	0.003333	Up
GO:0099640	GO:0099640	axo-dendritic protein transport	4/1200	13/18866	0.00732	0.0987	0.0867	MAP1A/DLG2/RAB27B/HNRNPU	4	geneontology_Biological_Process	0.003333	Up
GO:0002064	GO:0002064	epithelial cell development	24/1200	221/18866	0.00733	0.0987	0.0867	FAT1/COL15A1/FRMD6/CLDN1/SLITRK6/TP63/HYDIN/ATRX/WDPCP/WNT5A/BMP5/MYO1E/RFX3/SLC4A7/VSIG1/MET/POF1B/IFT74/ACTA2/TYMS/ROCK1/SLC4A5/LRTOMT/FOXJ1	24	geneontology_Biological_Process	0.02	Up
GO:0033561	GO:0033561	regulation of water loss via skin	6/1200	28/18866	0.00735	0.0987	0.0867	CLDN1/TP63/MET/GRHL1/ABCA12/UGCG	6	geneontology_Biological_Process	0.005	Up
GO:0045932	GO:0045932	negative regulation of muscle contraction	6/1200	28/18866	0.00735	0.0987	0.0867	GUCY1A1/ARHGAP42/PDE5A/KCNMA1/PIK3CG/ATP1A2	6	geneontology_Biological_Process	0.005	Up
GO:1901987	GO:1901987	regulation of cell cycle phase transition	45/1200	486/18866	0.00738	0.0988	0.0869	CCND2/MDM2/PCM1/NEK11/SOX4/AKAP9/CEP290/CCNB1/CDC14B/CCP110/WEE1/GEN1/RAD51B/ALMS1/HSP90AA1/FAM83D/CEP57/CNTRL/KNTC1/NEK10/CENPF/PLPP2/ATM/NEDD1/ANLN/CEP192/ANAPC4/PKD2/FBXW7/STOX1/DYNLL1/TTK/CETN2/IK/PLK4/PLCB1/MRE11/UBD/DLGAP5/PLRG1/PLK2/TPX2/CHEK1/GPNMB/GADD45A	45	geneontology_Biological_Process	0.0375	Up
GO:0001706	GO:0001706	endoderm formation	9/1200	55/18866	0.00743	0.0994	0.0873	ITGAV/COL5A2/ITGA4/SOX2/COL5A1/MMP2/LEO1/ITGA7/COL12A1	9	geneontology_Biological_Process	0.0075	Up
GO:0048844	GO:0048844	artery morphogenesis	11/1200	75/18866	0.00758	0.101	0.0886	COL3A1/COMP/MDK/SOX4/PRRX1/BMPR1A/MYOCD/PKD2/SIX1/TGFB2/EYA1	11	geneontology_Biological_Process	0.009167	Up
GO:0086001	GO:0086001	cardiac muscle cell action potential	11/1200	75/18866	0.00758	0.101	0.0886	ANK2/DMD/SLMAP/ATP2A2/AKAP9/CACNA2D1/SLC8A1/DSP/RYR2/DSG2/ATP1A2	11	geneontology_Biological_Process	0.009167	Up
GO:0006940	GO:0006940	regulation of smooth muscle contraction	10/1200	65/18866	0.00763	0.101	0.0888	GUCY1A1/ARHGAP42/ATP2B1/MYOCD/KCNMA1/ITGA2/CNN1/KIT/ATP1A2/TACR1	10	geneontology_Biological_Process	0.008333	Up
GO:0048645	GO:0048645	animal organ formation	10/1200	65/18866	0.00763	0.101	0.0888	ROBO1/SULF1/TP63/BMPR1A/ROBO2/WNT5A/MEF2C/SIX1/FGFR2/EYA1	10	geneontology_Biological_Process	0.008333	Up
GO:0051983	GO:0051983	regulation of chromosome segregation	14/1200	107/18866	0.00784	0.103	0.0909	SMC6/ATRX/CCNB1/GEN1/CENPF/ATM/ANAPC4/TTK/IK/ECT2/DLGAP5/HNRNPU/MKI67/HORMAD1	14	geneontology_Biological_Process	0.011667	Up
GO:0048846	GO:0048846	axon extension involved in axon guidance	7/1200	37/18866	0.00792	0.104	0.0915	SEMA3C/CXCL12/NRP2/WNT5A/SEMA3D/SEMA3A/PLXNA4	7	geneontology_Biological_Process	0.005833	Up
GO:1902284	GO:1902284	neuron projection extension involved in neuron projection guidance	7/1200	37/18866	0.00792	0.104	0.0915	SEMA3C/CXCL12/NRP2/WNT5A/SEMA3D/SEMA3A/PLXNA4	7	geneontology_Biological_Process	0.005833	Up
GO:0001837	GO:0001837	epithelial to mesenchymal transition	18/1200	152/18866	0.00801	0.105	0.0921	SFRP2/COL1A1/EPHA3/LDLRAD4/TGFB3/MDK/PDCD4/FAM83D/WNT5A/BMP5/LEF1/GREM1/HGF/HAS2/FGFR2/TGFB2/SERPINB3/SFRP1	18	geneontology_Biological_Process	0.015	Up
GO:1903169	GO:1903169	regulation of calcium ion transmembrane transport	18/1200	152/18866	0.00801	0.105	0.0921	THY1/ANK2/FGF14/GEM/DMD/PLN/AKAP6/THADA/CACNA2D1/MYO5A/SLN/CASQ2/SLC8A1/PKD2/PIK3CG/RYR2/APLNR/ATP1A2	18	geneontology_Biological_Process	0.015	Up
GO:0014910	GO:0014910	regulation of smooth muscle cell migration	12/1200	86/18866	0.00808	0.105	0.0924	POSTN/PAK1/MDM2/MDK/BMPR1A/MYOCD/IGF1/ITGA2/HAS2/MEF2C/IGFBP5/PDGFD	12	geneontology_Biological_Process	0.01	Up
GO:0070664	GO:0070664	negative regulation of leukocyte proliferation	12/1200	86/18866	0.00808	0.105	0.0924	TWSG1/TNFRSF21/PDE5A/ENPP3/IL33/GREM1/ATM/VTCN1/CASP3/SCGB1A1/GPNMB/FOXJ1	12	geneontology_Biological_Process	0.01	Up
GO:0098813	GO:0098813	nuclear chromosome segregation	28/1200	272/18866	0.00824	0.107	0.094	GEM/ATRX/CCNB1/GEN1/FAM83D/TOP2B/CENPK/TOP2A/CENPF/ATM/ANAPC4/FBXW7/TTK/IK/SMC2/BRIP1/MRE11/RMI1/NCAPG/ECT2/DLGAP5/CENPC/NUF2/HNRNPU/SMC3/KIF23/SMC4/HORMAD1	28	geneontology_Biological_Process	0.023333	Up
GO:0002062	GO:0002062	chondrocyte differentiation	14/1200	108/18866	0.00849	0.11	0.0967	SFRP2/SULF1/COMP/MDK/TRPS1/IFT80/BMPR1A/SOX5/GREM1/MEF2C/NFIB/TRIP11/SULF2/BMPR1B	14	geneontology_Biological_Process	0.011667	Up
GO:0031345	GO:0031345	negative regulation of cell projection organization	21/1200	188/18866	0.00856	0.11	0.097	SEMA3C/THY1/CEP97/DPYSL3/ODF2L/MDM2/CCP110/PFN2/WNT5A/SEMA3D/SPP1/SEMA3A/EPHA4/ITM2C/BCL11A/CD38/STAP1/TRPV4/PLK2/MAK/TRPC6	21	geneontology_Biological_Process	0.0175	Up
GO:0060560	GO:0060560	developmental growth involved in morphogenesis	25/1200	236/18866	0.00856	0.11	0.097	SFRP2/DCLK1/KDM5B/SEMA3C/CXCL12/POSTN/PAK1/NRP2/TNC/SIX4/CRABP2/ADNP/HSP90AA1/WNT5A/ITGA4/SEMA3D/SPP1/SEMA3A/BCL11A/SIX1/FGFR2/PLXNA4/MAP1B/CCL11/SFRP1	25	geneontology_Biological_Process	0.020833	Up
GO:0031032	GO:0031032	actomyosin structure organization	22/1200	200/18866	0.00862	0.111	0.0974	FRMD6/PAK1/TGFB3/PGM5/MYH11/SIX4/PFN2/ALMS1/MET/CASQ2/ANLN/BBS4/MEF2C/CDC42BPA/ECT2/ROCK1/CCDC88A/KRT8/MYH10/CNN1/KIF23/SFRP1	22	geneontology_Biological_Process	0.018333	Up
GO:0001958	GO:0001958	endochondral ossification	6/1200	29/18866	0.00877	0.112	0.0982	COL1A1/MMP16/NAB1/MMP13/IFT80/MEF2C	6	geneontology_Biological_Process	0.005	Up
GO:0036075	GO:0036075	replacement ossification	6/1200	29/18866	0.00877	0.112	0.0982	COL1A1/MMP16/NAB1/MMP13/IFT80/MEF2C	6	geneontology_Biological_Process	0.005	Up
GO:0045577	GO:0045577	regulation of B cell differentiation	6/1200	29/18866	0.00877	0.112	0.0982	HMGB3/IL7/ATP11C/CD27/IKZF3/SFRP1	6	geneontology_Biological_Process	0.005	Up
GO:0060351	GO:0060351	cartilage development involved in endochondral bone morphogenesis	6/1200	29/18866	0.00877	0.112	0.0982	COL1A1/MMP13/COMP/IFT80/TRIP11/TRPV4	6	geneontology_Biological_Process	0.005	Up
GO:0072073	GO:0072073	kidney epithelium development	17/1200	142/18866	0.00882	0.112	0.0983	CD24/LGR4/SIX4/ROBO2/PROM1/MYO1E/GREM1/PKD2/EPHA4/MEF2C/AHI1/SIX1/FGFR2/FAT4/EYA1/FOXJ1/SFRP1	17	geneontology_Biological_Process	0.014167	Up
GO:0002693	GO:0002693	positive regulation of cellular extravasation	5/1200	21/18866	0.00892	0.112	0.0983	THY1/MDK/ITGA4/SELP/PDGFD	5	geneontology_Biological_Process	0.004167	Up
GO:0032616	GO:0032616	interleukin-13 production	5/1200	21/18866	0.00892	0.112	0.0983	TNFRSF21/IL33/LEF1/SCGB1A1/IRF4	5	geneontology_Biological_Process	0.004167	Up
GO:0033630	GO:0033630	positive regulation of cell adhesion mediated by integrin	5/1200	21/18866	0.00892	0.112	0.0983	SFRP2/FERMT1/IFT74/CXCL13/TGFB2	5	geneontology_Biological_Process	0.004167	Up
GO:0051797	GO:0051797	regulation of hair follicle development	5/1200	21/18866	0.00892	0.112	0.0983	CDH3/FERMT1/KRT17/WNT5A/TGFB2	5	geneontology_Biological_Process	0.004167	Up
GO:2001014	GO:2001014	regulation of skeletal muscle cell differentiation	5/1200	21/18866	0.00892	0.112	0.0983	SIX4/MYOCD/MEF2C/SIX1/NR1D2	5	geneontology_Biological_Process	0.004167	Up
GO:0035850	GO:0035850	epithelial cell differentiation involved in kidney development	8/1200	47/18866	0.00895	0.112	0.0983	CD24/PROM1/MYO1E/GREM1/ACTA2/MEF2C/FAT4/FOXJ1	8	geneontology_Biological_Process	0.006667	Up
GO:1903115	GO:1903115	regulation of actin filament-based movement	8/1200	47/18866	0.00895	0.112	0.0983	ANK2/PLN/ATP2A2/AKAP9/DSP/RYR2/DSG2/ATP1A2	8	geneontology_Biological_Process	0.006667	Up
GO:0046777	GO:0046777	protein autophosphorylation	25/1200	237/18866	0.00901	0.112	0.0987	FRK/THY1/PAK1/STK39/STK33/NEK10/GREM1/ATM/RAD50/CLK4/PDGFC/ATR/EPHA4/EIF2AK2/TTK/FGFR2/MRE11/CLK1/PIM2/MELK/MAK/GPNMB/KIT/DDR2/PDGFD	25	geneontology_Biological_Process	0.020833	Up
GO:0045667	GO:0045667	regulation of osteoblast differentiation	16/1200	131/18866	0.00902	0.112	0.0987	SFRP2/TWSG1/TP63/CTHRC1/BMPR1A/ACVR2A/GREM1/HGF/IGF1/MEF2C/FGFR2/IGFBP5/BMPR1B/DDR2/LTF/SFRP1	16	geneontology_Biological_Process	0.013333	Up
GO:0006942	GO:0006942	regulation of striated muscle contraction	13/1200	98/18866	0.0091	0.113	0.0993	ANK2/DMD/PDE5A/PLN/ATP2A2/AKAP9/CASQ2/SLC8A1/DSP/PIK3CG/RYR2/DSG2/ATP1A2	13	geneontology_Biological_Process	0.010833	Up
GO:0061351	GO:0061351	neural precursor cell proliferation	18/1200	154/18866	0.00913	0.113	0.0994	CDH2/PCM1/MDK/FZD3/CDON/WNT5A/LEF1/FZD6/SOX5/DIXDC1/ASPM/FGFR2/PTBP2/MELK/CIP2A/PTPRZ1/SHCBP1/PTN	18	geneontology_Biological_Process	0.015	Up
GO:0048009	GO:0048009	insulin-like growth factor receptor signaling pathway	7/1200	38/18866	0.00919	0.114	0.0998	CDH3/PHIP/BMP5/IGF1/PLCB1/IGFBP5/IGFBP2	7	geneontology_Biological_Process	0.005833	Up
GO:0061005	GO:0061005	cell differentiation involved in kidney development	9/1200	57/18866	0.00939	0.116	0.102	CD24/LGR4/PROM1/MYO1E/GREM1/ACTA2/MEF2C/FAT4/FOXJ1	9	geneontology_Biological_Process	0.0075	Up
GO:0035296	GO:0035296	regulation of tube diameter	17/1200	143/18866	0.00943	0.116	0.102	BBS2/GUCY1A1/COMP/ARHGAP42/WDR35/ATP2B1/HTR2A/KCNMA1/ACTA2/SLC8A1/CD38/SCPEP1/GCLC/KCNMB1/ROCK1/ATP1A2/AVPR1A	17	geneontology_Biological_Process	0.014167	Up
GO:0097746	GO:0097746	regulation of blood vessel diameter	17/1200	143/18866	0.00943	0.116	0.102	BBS2/GUCY1A1/COMP/ARHGAP42/WDR35/ATP2B1/HTR2A/KCNMA1/ACTA2/SLC8A1/CD38/SCPEP1/GCLC/KCNMB1/ROCK1/ATP1A2/AVPR1A	17	geneontology_Biological_Process	0.014167	Up
GO:0045123	GO:0045123	cellular extravasation	10/1200	67/18866	0.00944	0.116	0.102	THY1/CXCL12/MDK/VCAM1/ITGA4/PLCB1/SELP/ROCK1/PIK3CG/PDGFD	10	geneontology_Biological_Process	0.008333	Up
GO:0014706	GO:0014706	striated muscle tissue development	37/1200	389/18866	0.0095	0.116	0.102	SEMA3C/PAK1/PGM5/MYH11/PLN/CDON/BMPR1A/SIX4/FHL2/CCNB1/AKAP6/MYOCD/WNT5A/BMP5/LEF1/CENPF/GREM1/SVIL/SGCD/PDLIM5/IGF1/SLC8A1/MEF2C/SIX1/MYOM1/DSP/PTCD2/FGFR2/EYA2/TGFB2/EYA1/MYH10/RYR2/DSG2/HNRNPU/DNER/NR1D2	37	geneontology_Biological_Process	0.030833	Up
GO:0042476	GO:0042476	odontogenesis	16/1200	132/18866	0.00968	0.118	0.104	ASPN/COL1A1/COL1A2/PAM/TGFB3/TP63/TNC/BMPR1A/HTRA1/LEF1/MYO5A/PAX9/FGFR2/TGFB2/AQP5/AQP3	16	geneontology_Biological_Process	0.013333	Up
GO:0030007	GO:0030007	cellular potassium ion homeostasis	4/1200	14/18866	0.00974	0.118	0.104	KCNMA1/SLC12A2/ATP12A/ATP1A2	4	geneontology_Biological_Process	0.003333	Up
GO:0090399	GO:0090399	replicative senescence	4/1200	14/18866	0.00974	0.118	0.104	PLA2R1/ATM/ATR/CHEK1	4	geneontology_Biological_Process	0.003333	Up
GO:0002065	GO:0002065	columnar/cuboidal epithelial cell differentiation	15/1200	121/18866	0.00985	0.119	0.105	CDH2/SLITRK6/TP63/SOX4/WDPCP/WNT5A/BMP5/RFX3/SLC4A7/TYMS/TMEM231/FGFR2/AGR2/MYO6/LRTOMT	15	geneontology_Biological_Process	0.0125	Up
GO:0035150	GO:0035150	regulation of tube size	17/1200	144/18866	0.0101	0.122	0.107	BBS2/GUCY1A1/COMP/ARHGAP42/WDR35/ATP2B1/HTR2A/KCNMA1/ACTA2/SLC8A1/CD38/SCPEP1/GCLC/KCNMB1/ROCK1/ATP1A2/AVPR1A	17	geneontology_Biological_Process	0.014167	Up
GO:0001895	GO:0001895	retina homeostasis	11/1200	78/18866	0.0101	0.122	0.107	CDH3/BBS2/JCHAIN/LCA5/PROM1/MDM1/RP1/BBS4/MAK/PIP/LTF	11	geneontology_Biological_Process	0.009167	Up
GO:0051642	GO:0051642	centrosome localization	6/1200	30/18866	0.0104	0.125	0.11	AKAP9/CEP83/SYNE2/ASPM/GPSM2/DLGAP5	6	geneontology_Biological_Process	0.005	Up
GO:0120033	GO:0120033	negative regulation of plasma membrane bounded cell projection assembly	6/1200	30/18866	0.0104	0.125	0.11	CEP97/ODF2L/CCP110/PFN2/STAP1/MAK	6	geneontology_Biological_Process	0.005	Up
GO:0055006	GO:0055006	cardiac cell development	12/1200	89/18866	0.0105	0.126	0.111	PAK1/MYH11/PDCD4/FHL2/CCNB1/AKAP6/SGCD/PDLIM5/IGF1/SLC8A1/MYH10/HNRNPU	12	geneontology_Biological_Process	0.01	Up
GO:0010837	GO:0010837	regulation of keratinocyte proliferation	7/1200	39/18866	0.0106	0.127	0.111	CDH3/TP63/MDK/HAS2/FGFR2/INTU/FGF7	7	geneontology_Biological_Process	0.005833	Up
GO:0061640	GO:0061640	cytoskeleton-dependent cytokinesis	13/1200	100/18866	0.0107	0.128	0.112	SNX9/CKAP2/EFHC1/EFHC2/ANLN/BBS4/DCDC1/TRIM36/SEPTIN7/ECT2/ROCK1/MYH10/KIF23	13	geneontology_Biological_Process	0.010833	Up
GO:0051149	GO:0051149	positive regulation of muscle cell differentiation	14/1200	111/18866	0.0107	0.128	0.112	CDH2/MDM2/CDON/AKAP6/MYOCD/GREM1/IGF1/NEK5/MEF2C/SCGB3A1/NFATC2/BOC/KIT/GDF15	14	geneontology_Biological_Process	0.011667	Up
GO:0006312	GO:0006312	mitotic recombination	5/1200	22/18866	0.011	0.13	0.114	SMC6/GEN1/MSH3/RAD50/MRE11	5	geneontology_Biological_Process	0.004167	Up
GO:0007498	GO:0007498	mesoderm development	16/1200	134/18866	0.0111	0.131	0.115	SFRP2/TWSG1/WLS/TP63/BMPR1A/ACVR2A/WNT5A/LEF1/ITGA2/ITGB4/RPS6KA6/FGFR2/EYA2/EYA1/IKZF3/ITGA8	16	geneontology_Biological_Process	0.013333	Up
GO:0007492	GO:0007492	endoderm development	11/1200	79/18866	0.0111	0.131	0.115	ITGAV/BMPR1A/COL5A2/ITGA4/SOX2/COL5A1/MMP2/PAX9/LEO1/ITGA7/COL12A1	11	geneontology_Biological_Process	0.009167	Up
GO:0021675	GO:0021675	nerve development	11/1200	79/18866	0.0111	0.131	0.115	SULF1/NRP2/SLITRK6/SIX4/ITGA4/SEMA3A/ATP8B1/SIX1/SULF2/SERPINE2/PLXNA4	11	geneontology_Biological_Process	0.009167	Up
GO:0030104	GO:0030104	water homeostasis	11/1200	79/18866	0.0111	0.131	0.115	PRKACB/CLDN1/TP63/MET/HAS2/GRHL1/ABCA12/UGCG/TRPV4/BPIFA1/AQP3	11	geneontology_Biological_Process	0.009167	Up
GO:0050920	GO:0050920	regulation of chemotaxis	24/1200	229/18866	0.0112	0.131	0.115	ROBO1/SEMA3C/CXCL14/CXCL12/CAMK1D/MDK/STK39/ROBO2/WNT5A/GREM1/MET/SEMA3D/THBS4/ITGA2/SEMA3A/CXCL13/STAP1/PLA2G7/TRPV4/SMOC2/PLXNA4/SUCNR1/PTN/PDGFD	24	geneontology_Biological_Process	0.02	Up
GO:1902749	GO:1902749	regulation of cell cycle G2/M phase transition	23/1200	217/18866	0.0113	0.132	0.116	PCM1/AKAP9/CEP290/CCNB1/CDC14B/CCP110/RAD51B/ALMS1/HSP90AA1/CEP57/CNTRL/NEK10/CENPF/ATM/NEDD1/CEP192/STOX1/DYNLL1/CETN2/PLK4/MRE11/TPX2/CHEK1	23	geneontology_Biological_Process	0.019167	Up
GO:0045619	GO:0045619	regulation of lymphocyte differentiation	20/1200	181/18866	0.0113	0.132	0.116	MDK/SOX4/MYB/SOS1/LEF1/HMGB3/IL7/ATP11C/CD28/FGL2/NFATC2/ZBTB1/CD27/TESPA1/IKZF3/RASGRP1/FOXJ1/IRF4/SFRP1/CD2	20	geneontology_Biological_Process	0.016667	Up
GO:0000086	GO:0000086	G2/M transition of mitotic cell cycle	26/1200	254/18866	0.0114	0.133	0.116	PCM1/AKAP9/CEP290/CCNB1/CCP110/WEE1/RAD51B/ALMS1/HSP90AA1/CDK14/CEP57/CNTRL/CENPF/ATM/NEDD1/CEP192/STOX1/DYNLL1/CCNA2/ABCB1/CETN2/PLK4/PLCB1/MRE11/MELK/TPX2	26	geneontology_Biological_Process	0.021667	Up
GO:0032465	GO:0032465	regulation of cytokinesis	12/1200	90/18866	0.0115	0.134	0.117	KLHL13/CDC14B/CCP110/SVIL/BBS4/DCDC1/CETN2/PLK4/ECT2/CSPP1/PLK2/KIF23	12	geneontology_Biological_Process	0.01	Up
GO:0010522	GO:0010522	regulation of calcium ion transport into cytosol	13/1200	101/18866	0.0116	0.135	0.118	THY1/ANK2/DMD/PLN/AKAP6/MYO5A/CASQ2/SLC8A1/PKD2/CD4/RYR2/APLNR/ATP1A2	13	geneontology_Biological_Process	0.010833	Up
GO:1902115	GO:1902115	regulation of organelle assembly	21/1200	194/18866	0.012	0.139	0.122	DZIP1/CEP97/ODF2L/MNS1/CCP110/ALMS1/MDM1/SYNE2/RP1/PRKAA2/BBS4/MEF2C/SEPTIN7/GPSM2/PLK4/IFT88/CCDC88A/PLK2/MAK/HNRNPU/ZMYND10	21	geneontology_Biological_Process	0.0175	Up
GO:0016572	GO:0016572	histone phosphorylation	7/1200	40/18866	0.0122	0.14	0.123	NEK11/CCNB1/ATM/PRKAA2/CCNA2/RPS6KA5/CHEK1	7	geneontology_Biological_Process	0.005833	Up
GO:0090184	GO:0090184	positive regulation of kidney development	7/1200	40/18866	0.0122	0.14	0.123	CD24/LGR4/SIX4/PROM1/GREM1/SIX1/PDGFD	7	geneontology_Biological_Process	0.005833	Up
GO:0050974	GO:0050974	detection of mechanical stimulus involved in sensory perception	6/1200	31/18866	0.0122	0.14	0.123	CXCL12/HTR2A/ITGA2/PIEZO2/SERPINE2/KIT	6	geneontology_Biological_Process	0.005	Up
GO:0061842	GO:0061842	microtubule organizing center localization	6/1200	31/18866	0.0122	0.14	0.123	AKAP9/CEP83/SYNE2/ASPM/GPSM2/DLGAP5	6	geneontology_Biological_Process	0.005	Up
GO:0098868	GO:0098868	bone growth	6/1200	31/18866	0.0122	0.14	0.123	MMP13/COMP/IFT80/BNC2/FGFR2/DDR2	6	geneontology_Biological_Process	0.005	Up
GO:0048738	GO:0048738	cardiac muscle tissue development	24/1200	231/18866	0.0123	0.141	0.124	PAK1/MYH11/PLN/BMPR1A/FHL2/CCNB1/AKAP6/MYOCD/WNT5A/BMP5/GREM1/SGCD/PDLIM5/IGF1/SLC8A1/MEF2C/DSP/PTCD2/FGFR2/TGFB2/MYH10/RYR2/DSG2/HNRNPU	24	geneontology_Biological_Process	0.02	Up
GO:0045787	GO:0045787	positive regulation of cell cycle	37/1200	396/18866	0.0124	0.141	0.124	CCND2/ZNF711/FAP/MDM2/PHIP/SOX4/ATRX/CCNB1/CDC14B/BTC/GEN1/RAD51B/FAM83D/WNT5A/ATM/SVIL/IGF1/ANAPC4/PKD2/CD28/STOX1/HMGN5/GPSM2/FGFR2/PLK4/PLCB1/ECT2/DLGAP5/SMOC2/CSPP1/PLRG1/PLK2/TGFB2/CHEK1/HNRNPU/KIF23/GADD45A	37	geneontology_Biological_Process	0.030833	Up
GO:0009415	GO:0009415	response to water	4/1200	15/18866	0.0126	0.141	0.124	MAPK10/PKD2/KRT8/AVPR1A	4	geneontology_Biological_Process	0.003333	Up
GO:0032252	GO:0032252	secretory granule localization	4/1200	15/18866	0.0126	0.141	0.124	PPFIA2/MYO5A/PIK3CG/RASGRP1	4	geneontology_Biological_Process	0.003333	Up
GO:0036376	GO:0036376	sodium ion export across plasma membrane	4/1200	15/18866	0.0126	0.141	0.124	SLC8A1/SLC4A4/ATP12A/ATP1A2	4	geneontology_Biological_Process	0.003333	Up
GO:0038065	GO:0038065	collagen-activated signaling pathway	4/1200	15/18866	0.0126	0.141	0.124	COL1A1/COL4A5/ITGA2/DDR2	4	geneontology_Biological_Process	0.003333	Up
GO:0043584	GO:0043584	nose development	4/1200	15/18866	0.0126	0.141	0.124	ALDH1A3/RPGRIP1L/SIX4/SIX1	4	geneontology_Biological_Process	0.003333	Up
GO:0055057	GO:0055057	neuroblast division	4/1200	15/18866	0.0126	0.141	0.124	LEF1/SOX5/ASPM/FGFR2	4	geneontology_Biological_Process	0.003333	Up
GO:0072160	GO:0072160	nephron tubule epithelial cell differentiation	4/1200	15/18866	0.0126	0.141	0.124	CD24/PROM1/MEF2C/FAT4	4	geneontology_Biological_Process	0.003333	Up
GO:0090177	GO:0090177	establishment of planar polarity involved in neural tube closure	4/1200	15/18866	0.0126	0.141	0.124	SFRP2/CTHRC1/WNT5A/SFRP1	4	geneontology_Biological_Process	0.003333	Up
GO:1902043	GO:1902043	positive regulation of extrinsic apoptotic signaling pathway via death domain receptors	4/1200	15/18866	0.0126	0.141	0.124	TRPS1/SKIL/BMPR1B/SFRP1	4	geneontology_Biological_Process	0.003333	Up
GO:2000345	GO:2000345	regulation of hepatocyte proliferation	4/1200	15/18866	0.0126	0.141	0.124	MDK/FBXW7/SULF2/PTN	4	geneontology_Biological_Process	0.003333	Up
GO:0008038	GO:0008038	neuron recognition	8/1200	50/18866	0.0129	0.144	0.126	ROBO1/EPHA3/TNFRSF21/ROBO2/SEMA3A/EPHA4/CASP3/EMB	8	geneontology_Biological_Process	0.006667	Up
GO:0048747	GO:0048747	muscle fiber development	9/1200	60/18866	0.013	0.144	0.126	MYOF/DMD/COMP/MYH11/SGCD/FLNC/SIX1/PTCD2/DNER	9	geneontology_Biological_Process	0.0075	Up
GO:0051784	GO:0051784	negative regulation of nuclear division	9/1200	60/18866	0.013	0.144	0.126	ATRX/CCNB1/GEN1/CENPF/ATM/TTK/IK/CHEK1/HORMAD1	9	geneontology_Biological_Process	0.0075	Up
GO:0002683	GO:0002683	negative regulation of immune system process	42/1200	463/18866	0.013	0.144	0.126	COL3A1/LRRC17/THY1/IL13RA2/TWSG1/CXCL12/TNFRSF21/TGFB3/MDK/PDE5A/ENPP3/TSPAN6/IL33/HTRA1/FBN1/SUSD4/BMP5/GREM1/ATM/TRAF3IP1/HMGB3/FBXW7/VTCN1/CD200R1/CASP3/TMEM176B/GABPA/PLCB1/STAP1/LAX1/FGL2/LEO1/SCGB1A1/TGFB2/ALOX15/HLA-DOB/MMP12/PARP14/GPNMB/FOXJ1/LTF/SFRP1	42	geneontology_Biological_Process	0.035	Up
GO:0003283	GO:0003283	atrial septum development	5/1200	23/18866	0.0133	0.144	0.126	ANK2/MDM2/SOX4/WNT5A/TGFB2	5	geneontology_Biological_Process	0.004167	Up
GO:0007413	GO:0007413	axonal fasciculation	5/1200	23/18866	0.0133	0.144	0.126	EPHA3/TNFRSF21/SEMA3A/EPHA4/CASP3	5	geneontology_Biological_Process	0.004167	Up
GO:0042451	GO:0042451	purine nucleoside biosynthetic process	5/1200	23/18866	0.0133	0.144	0.126	NT5E/PRTFDC1/NME7/NME5/NME9	5	geneontology_Biological_Process	0.004167	Up
GO:0042455	GO:0042455	ribonucleoside biosynthetic process	5/1200	23/18866	0.0133	0.144	0.126	NT5E/PRTFDC1/NME7/NME5/NME9	5	geneontology_Biological_Process	0.004167	Up
GO:0046129	GO:0046129	purine ribonucleoside biosynthetic process	5/1200	23/18866	0.0133	0.144	0.126	NT5E/PRTFDC1/NME7/NME5/NME9	5	geneontology_Biological_Process	0.004167	Up
GO:0046599	GO:0046599	regulation of centriole replication	5/1200	23/18866	0.0133	0.144	0.126	CCP110/ALMS1/MDM1/PLK4/PLK2	5	geneontology_Biological_Process	0.004167	Up
GO:0060445	GO:0060445	branching involved in salivary gland morphogenesis	5/1200	23/18866	0.0133	0.144	0.126	SEMA3C/HGF/SEMA3A/FGFR2/FGF7	5	geneontology_Biological_Process	0.004167	Up
GO:0070977	GO:0070977	bone maturation	5/1200	23/18866	0.0133	0.144	0.126	IFT80/GREM1/IGF1/FAT4/LTF	5	geneontology_Biological_Process	0.004167	Up
GO:0071305	GO:0071305	cellular response to vitamin D	5/1200	23/18866	0.0133	0.144	0.126	TNC/ATP2B1/CYP24A1/PTN/SFRP1	5	geneontology_Biological_Process	0.004167	Up
GO:0086012	GO:0086012	membrane depolarization during cardiac muscle cell action potential	5/1200	23/18866	0.0133	0.144	0.126	ANK2/SLMAP/CACNA2D1/SLC8A1/ATP1A2	5	geneontology_Biological_Process	0.004167	Up
GO:0097150	GO:0097150	neuronal stem cell population maintenance	5/1200	23/18866	0.0133	0.144	0.126	CDH2/PCM1/PRRX1/SOX2/ASPM	5	geneontology_Biological_Process	0.004167	Up
GO:0106030	GO:0106030	neuron projection fasciculation	5/1200	23/18866	0.0133	0.144	0.126	EPHA3/TNFRSF21/SEMA3A/EPHA4/CASP3	5	geneontology_Biological_Process	0.004167	Up
GO:0043200	GO:0043200	response to amino acid	14/1200	114/18866	0.0134	0.145	0.127	SESN3/COL1A1/COL3A1/COL1A2/COL5A2/PDGFC/CASP3/BCL11A/MMP2/SIX1/GCLC/SESN1/PTN/PDGFD	14	geneontology_Biological_Process	0.011667	Up
GO:0007416	GO:0007416	synapse assembly	20/1200	184/18866	0.0134	0.145	0.127	CDH2/LRRN1/SLITRK6/CLSTN1/SIX4/THBS2/ADNP/ROBO2/WNT5A/LGI2/PDLIM5/FLRT2/MEF2C/SIX1/CBLN4/ADGRF1/MAP1B/DNER/PCDHB14/NLGN4Y	20	geneontology_Biological_Process	0.016667	Up
GO:0009953	GO:0009953	dorsal/ventral pattern formation	12/1200	92/18866	0.0135	0.146	0.128	PRKACB/TBC1D32/BMPR1A/DYNC2H1/GREM1/TTC21B/IFT172/TRAF3IP1/TCTN1/INTU/BMPR1B/SFRP1	12	geneontology_Biological_Process	0.01	Up
GO:0030183	GO:0030183	B cell differentiation	16/1200	137/18866	0.0136	0.146	0.128	DOCK10/VCAM1/ITGA4/MSH2/ATM/HMGB3/IL7/ATP11C/ZBTB1/CD27/KIT/IKZF3/CR2/MS4A1/CD79A/SFRP1	16	geneontology_Biological_Process	0.013333	Up
GO:0007059	GO:0007059	chromosome segregation	32/1200	334/18866	0.0137	0.147	0.129	GEM/NEK11/SMC6/ATRX/CCNB1/GEN1/FAM83D/TOP2B/CENPK/TOP2A/CENPF/ATM/ANAPC4/FBXW7/TTK/IK/SMC2/BRIP1/MRE11/RMI1/NCAPG/ECT2/DLGAP5/CENPC/SETDB2/NUF2/HNRNPU/SMC3/KIF23/SMC4/MKI67/HORMAD1	32	geneontology_Biological_Process	0.026667	Up
GO:0045494	GO:0045494	photoreceptor cell maintenance	7/1200	41/18866	0.0139	0.148	0.13	BBS2/LCA5/PROM1/MDM1/RP1/BBS4/MAK	7	geneontology_Biological_Process	0.005833	Up
GO:1903170	GO:1903170	negative regulation of calcium ion transmembrane transport	7/1200	41/18866	0.0139	0.148	0.13	GEM/PLN/THADA/SLN/CASQ2/PKD2/ATP1A2	7	geneontology_Biological_Process	0.005833	Up
GO:1905209	GO:1905209	positive regulation of cardiocyte differentiation	7/1200	41/18866	0.0139	0.148	0.13	SEMA3C/AKAP6/MYOCD/GREM1/IGF1/MEF2C/TGFB2	7	geneontology_Biological_Process	0.005833	Up
GO:2000826	GO:2000826	regulation of heart morphogenesis	7/1200	41/18866	0.0139	0.148	0.13	ROBO1/SEMA3C/ROBO2/WNT5A/SIX1/TGFB2/EYA1	7	geneontology_Biological_Process	0.005833	Up
GO:0051785	GO:0051785	positive regulation of nuclear division	10/1200	71/18866	0.014	0.148	0.13	ZNF711/PHIP/BTC/WNT5A/IGF1/ANAPC4/CD28/PLCB1/DLGAP5/HNRNPU	10	geneontology_Biological_Process	0.008333	Up
GO:0031570	GO:0031570	DNA integrity checkpoint	18/1200	161/18866	0.0141	0.149	0.131	TP53BP1/MDM2/NEK11/USP28/SOX4/STK33/CCNB1/CDC14B/TOP2B/TOP2A/MSH2/ATM/ATR/BRIP1/MRE11/PLK2/CHEK1/GADD45A	18	geneontology_Biological_Process	0.015	Up
GO:0010165	GO:0010165	response to X-ray	6/1200	32/18866	0.0142	0.15	0.131	SFRP2/TP53BP1/MSH2/ATM/CASP3/SFRP1	6	geneontology_Biological_Process	0.005	Up
GO:0048841	GO:0048841	regulation of axon extension involved in axon guidance	6/1200	32/18866	0.0142	0.15	0.131	SEMA3C/CXCL12/WNT5A/SEMA3D/SEMA3A/PLXNA4	6	geneontology_Biological_Process	0.005	Up
GO:0050869	GO:0050869	negative regulation of B cell activation	6/1200	32/18866	0.0142	0.15	0.131	TNFRSF21/ATM/HMGB3/CASP3/FOXJ1/SFRP1	6	geneontology_Biological_Process	0.005	Up
GO:0070570	GO:0070570	regulation of neuron projection regeneration	6/1200	32/18866	0.0142	0.15	0.131	THY1/PRRX1/HGF/SPP1/EPHA4/PTN	6	geneontology_Biological_Process	0.005	Up
GO:0018108	GO:0018108	peptidyl-tyrosine phosphorylation	35/1200	374/18866	0.0144	0.151	0.132	SFRP2/CD24/EPHA3/FRK/THY1/NEK1/BTC/WEE1/ADNP/HTR2A/GREM1/HGF/MET/CLK4/PDGFC/IGF1/THBS4/CNTN1/FBXW7/IL7/EPHA4/EIF2AK2/TTK/FGFR2/ALKAL1/STAP1/CLK1/MELK/CD4/PARP14/KIT/DDR2/FGF7/SFRP1/PDGFD	35	geneontology_Biological_Process	0.029167	Up
GO:0016266	GO:0016266	O-glycan processing	9/1200	61/18866	0.0144	0.151	0.133	GXYLT2/GALNT1/ST6GAL1/MUC5B/GALNT7/GCNT4/MUC4/MUC20/MUC16	9	geneontology_Biological_Process	0.0075	Up
GO:0071675	GO:0071675	regulation of mononuclear cell migration	8/1200	51/18866	0.0145	0.151	0.133	CXCL12/MDK/BMP5/GREM1/PLCB1/PLA2G7/TRPV4/PDGFD	8	geneontology_Biological_Process	0.006667	Up
GO:0090102	GO:0090102	cochlea development	8/1200	51/18866	0.0145	0.151	0.133	SLITRK6/CTHRC1/RPGRIP1L/WNT5A/EPHA4/CCNA2/SIX1/EYA1	8	geneontology_Biological_Process	0.006667	Up
GO:0019722	GO:0019722	calcium-mediated signaling	23/1200	222/18866	0.0145	0.151	0.133	ANK2/DMD/RCAN2/PLN/ATP2A2/FHL2/VCAM1/AKAP6/MYO5A/CASQ2/SGCD/IGF1/RCAN3/SLC8A1/PKD2/EFHB/MCTP1/NFATC2/SELP/CD4/RYR2/ATP1A2/AVPR1A	23	geneontology_Biological_Process	0.019167	Up
GO:0014909	GO:0014909	smooth muscle cell migration	12/1200	93/18866	0.0147	0.152	0.134	POSTN/PAK1/MDM2/MDK/BMPR1A/MYOCD/IGF1/ITGA2/HAS2/MEF2C/IGFBP5/PDGFD	12	geneontology_Biological_Process	0.01	Up
GO:0045132	GO:0045132	meiotic chromosome segregation	12/1200	93/18866	0.0147	0.152	0.134	TOP2B/TOP2A/ATM/TTK/SMC2/BRIP1/MRE11/RMI1/CENPC/NUF2/SMC4/HORMAD1	12	geneontology_Biological_Process	0.01	Up
GO:0045216	GO:0045216	cell-cell junction organization	22/1200	210/18866	0.0147	0.152	0.134	CDH3/ANK2/CDH2/CLDN1/TGFB3/CDHR3/NPHP1/POF1B/CLDN16/EPHA4/GRHL1/DSP/CDH6/ECT2/TRPV4/ROCK1/TGFB2/CDH11/FRMPD2/CLDN8/DSG2/CLDN2	22	geneontology_Biological_Process	0.018333	Up
GO:1903039	GO:1903039	positive regulation of leukocyte cell-cell adhesion	24/1200	235/18866	0.015	0.155	0.136	CD24/THY1/HHLA2/PAK1/MDK/SOX4/MYB/VCAM1/HSPH1/ITGA4/LEF1/IGF1/HAS2/IL7/VTCN1/CD28/SELP/ZBTB1/CD4/IGFBP2/CD27/TESPA1/RASGRP1/TNFSF13B	24	geneontology_Biological_Process	0.02	Up
GO:0008406	GO:0008406	gonad development	23/1200	223/18866	0.0152	0.157	0.138	SFRP2/ARID5B/ATRX/SIX4/WDR48/ROBO2/ACVR2A/WNT5A/MSH2/TMF1/ATM/SGPL1/SEMA3A/CASP3/ASPM/NUP107/LRRC6/SRD5A2/BRIP1/TGFB2/BMPR1B/KIT/SFRP1	23	geneontology_Biological_Process	0.019167	Up
GO:0051235	GO:0051235	maintenance of location	31/1200	324/18866	0.0153	0.157	0.138	LTBP1/THY1/DZIP1/ANK2/DMD/FTO/ITGAV/SLC18A2/VPS13C/PLN/AKAP9/VPS13A/FBN1/AKAP6/HTR2A/MYO5A/CASQ2/BBS4/SLC8A1/PKD2/FBXW7/ASPM/GPSM2/CCDC88A/CD4/LCN2/RYR2/APLNR/HNRNPU/INSIG2/ATP1A2	31	geneontology_Biological_Process	0.025833	Up
GO:0009119	GO:0009119	ribonucleoside metabolic process	10/1200	72/18866	0.0154	0.157	0.138	NT5E/RAB23/PRTFDC1/DLG2/APOBEC3C/NME7/NME5/LRGUK/APOBEC3D/NME9	10	geneontology_Biological_Process	0.008333	Up
GO:0033047	GO:0033047	regulation of mitotic sister chromatid segregation	10/1200	72/18866	0.0154	0.157	0.138	ATRX/CCNB1/GEN1/CENPF/ATM/ANAPC4/TTK/IK/DLGAP5/HNRNPU	10	geneontology_Biological_Process	0.008333	Up
GO:0033048	GO:0033048	negative regulation of mitotic sister chromatid segregation	7/1200	42/18866	0.0158	0.16	0.14	ATRX/CCNB1/GEN1/CENPF/ATM/TTK/IK	7	geneontology_Biological_Process	0.005833	Up
GO:0048145	GO:0048145	regulation of fibroblast proliferation	11/1200	83/18866	0.0158	0.16	0.14	TP53INP1/MYB/CCNB1/BTC/WNT5A/PDGFC/IGF1/CCNA2/DDR2/SFRP1/PDGFD	11	geneontology_Biological_Process	0.009167	Up
GO:0055013	GO:0055013	cardiac muscle cell development	11/1200	83/18866	0.0158	0.16	0.14	PAK1/MYH11/FHL2/CCNB1/AKAP6/SGCD/PDLIM5/IGF1/SLC8A1/MYH10/HNRNPU	11	geneontology_Biological_Process	0.009167	Up
GO:0003094	GO:0003094	glomerular filtration	5/1200	24/18866	0.0159	0.16	0.14	SULF1/JCHAIN/MYO1E/TBC1D8B/SULF2	5	geneontology_Biological_Process	0.004167	Up
GO:0003272	GO:0003272	endocardial cushion formation	5/1200	24/18866	0.0159	0.16	0.14	ROBO1/BMPR1A/ROBO2/BMP5/TGFB2	5	geneontology_Biological_Process	0.004167	Up
GO:0019883	GO:0019883	antigen processing and presentation of endogenous antigen	5/1200	24/18866	0.0159	0.16	0.14	CD1C/ERAP1/CD1A/CD1E/ERAP2	5	geneontology_Biological_Process	0.004167	Up
GO:0070841	GO:0070841	inclusion body assembly	5/1200	24/18866	0.0159	0.16	0.14	SNCAIP/CLU/DNAJA4/SACS/UBD	5	geneontology_Biological_Process	0.004167	Up
GO:0090335	GO:0090335	regulation of brown fat cell differentiation	5/1200	24/18866	0.0159	0.16	0.14	FTO/SIX1/NAPEPLD/TRPV4/HNRNPU	5	geneontology_Biological_Process	0.004167	Up
GO:0098743	GO:0098743	cell aggregation	5/1200	24/18866	0.0159	0.16	0.14	SOX5/MGP/BMPR1B/BPIFA1/LTF	5	geneontology_Biological_Process	0.004167	Up
GO:0045927	GO:0045927	positive regulation of growth	27/1200	274/18866	0.016	0.16	0.14	SFRP2/CXCL12/PAK1/BBS2/BMPR1A/CCNB1/CRABP2/ADNP/AKAP6/KRT17/LEF1/BBS4/IGF1/SLC44A4/IL7/MEF2C/CD38/RPS6KA3/FGFR2/PLCB1/AGR2/TGFB2/MAP1B/PLS1/PRSS2/AVPR1A/SFRP1	27	geneontology_Biological_Process	0.0225	Up
GO:0002260	GO:0002260	lymphocyte homeostasis	9/1200	62/18866	0.016	0.16	0.14	DOCK10/SOS1/FAS/MEF2C/CASP3/SKIL/GPR174/TNFRSF17/TNFSF13B	9	geneontology_Biological_Process	0.0075	Up
GO:0048012	GO:0048012	hepatocyte growth factor receptor signaling pathway	4/1200	16/18866	0.016	0.16	0.14	PAK1/HGF/MET/MUC20	4	geneontology_Biological_Process	0.003333	Up
GO:0060572	GO:0060572	morphogenesis of an epithelial bud	4/1200	16/18866	0.016	0.16	0.14	SULF1/TP63/WNT5A/FGFR2	4	geneontology_Biological_Process	0.003333	Up
GO:0090083	GO:0090083	regulation of inclusion body assembly	4/1200	16/18866	0.016	0.16	0.14	SNCAIP/CLU/DNAJA4/SACS	4	geneontology_Biological_Process	0.003333	Up
GO:0018212	GO:0018212	peptidyl-tyrosine modification	35/1200	377/18866	0.016	0.16	0.141	SFRP2/CD24/EPHA3/FRK/THY1/NEK1/BTC/WEE1/ADNP/HTR2A/GREM1/HGF/MET/CLK4/PDGFC/IGF1/THBS4/CNTN1/FBXW7/IL7/EPHA4/EIF2AK2/TTK/FGFR2/ALKAL1/STAP1/CLK1/MELK/CD4/PARP14/KIT/DDR2/FGF7/SFRP1/PDGFD	35	geneontology_Biological_Process	0.029167	Up
GO:0003179	GO:0003179	heart valve morphogenesis	8/1200	52/18866	0.0162	0.16	0.141	ROBO1/MDM2/SOX4/BMPR1A/ROBO2/MEF2C/ROCK1/TGFB2	8	geneontology_Biological_Process	0.006667	Up
GO:0030514	GO:0030514	negative regulation of BMP signaling pathway	8/1200	52/18866	0.0162	0.16	0.141	SFRP2/TWSG1/HTRA1/FBN1/WNT5A/GREM1/SKIL/SFRP1	8	geneontology_Biological_Process	0.006667	Up
GO:0045839	GO:0045839	negative regulation of mitotic nuclear division	8/1200	52/18866	0.0162	0.16	0.141	ATRX/CCNB1/GEN1/CENPF/ATM/TTK/IK/CHEK1	8	geneontology_Biological_Process	0.006667	Up
GO:0051445	GO:0051445	regulation of meiotic cell cycle	8/1200	52/18866	0.0162	0.16	0.141	ZNF711/PRKACB/PDE3A/WNT5A/ASPM/TTK/PLCB1/HORMAD1	8	geneontology_Biological_Process	0.006667	Up
GO:0002685	GO:0002685	regulation of leukocyte migration	22/1200	212/18866	0.0163	0.161	0.141	THY1/CXCL14/CXCL12/CAMK1D/MDK/STK39/IL33/WNT5A/BMP5/ITGA4/GREM1/THBS4/ITGA2/CD200R1/CXCL13/PLCB1/STAP1/PLA2G7/SELP/TRPV4/PTN/PDGFD	22	geneontology_Biological_Process	0.018333	Up
GO:0032872	GO:0032872	regulation of stress-activated MAPK cascade	24/1200	237/18866	0.0164	0.162	0.142	TNFRSF19/SFRP2/PAK1/PDCD4/WNT5A/TRAF5/HGF/FAS/MECOM/ARL6IP5/SEMA3A/DUSP19/EPHA4/EIF2AK2/PLCB1/TRPV4/TGFB2/CD27/ERN2/SERPINB3/GADD45A/ULK4/RASGRP1/SFRP1	24	geneontology_Biological_Process	0.02	Up
GO:0021988	GO:0021988	olfactory lobe development	6/1200	33/18866	0.0165	0.162	0.142	ROBO1/RPGRIP1L/ROBO2/WNT5A/SEMA3A/ATP1A2	6	geneontology_Biological_Process	0.005	Up
GO:0040020	GO:0040020	regulation of meiotic nuclear division	6/1200	33/18866	0.0165	0.162	0.142	ZNF711/PDE3A/WNT5A/TTK/PLCB1/HORMAD1	6	geneontology_Biological_Process	0.005	Up
GO:0071478	GO:0071478	cellular response to radiation	20/1200	188/18866	0.0166	0.163	0.143	SFRP2/TP53BP1/TP53INP1/NET1/MDM2/USP28/ATM/RP1/CRIP1/ATR/PPID/POLK/RAD51AP1/ECT2/FIGNL1/ZBTB1/CHEK1/GADD45A/PTN/SFRP1	20	geneontology_Biological_Process	0.016667	Up
GO:0051145	GO:0051145	smooth muscle cell differentiation	10/1200	73/18866	0.0168	0.164	0.144	COMP/EPC1/PDCD4/MYOCD/MEF2C/SIX1/FGFR2/NFATC2/KIT/ITGA8	10	geneontology_Biological_Process	0.008333	Up
GO:1902117	GO:1902117	positive regulation of organelle assembly	10/1200	73/18866	0.0168	0.164	0.144	DZIP1/MNS1/CCP110/RP1/BBS4/SEPTIN7/GPSM2/PLK4/CCDC88A/ZMYND10	10	geneontology_Biological_Process	0.008333	Up
GO:0032970	GO:0032970	regulation of actin filament-based process	37/1200	405/18866	0.0171	0.167	0.147	EPHA3/ANK2/PAM/FRMD6/CXCL12/SYNPO2/PAK1/TGFB3/MDK/SNX9/PLN/ATP2A2/AKAP9/PFN2/ALMS1/CD2AP/LIMA1/MET/ADD3/SVIL/BBS4/EPS8/DIXDC1/MEF2C/ARHGAP18/DSP/STAP1/ECT2/ROCK1/CCDC88A/ALOX15/RYR2/DSG2/IQGAP2/ATP1A2/CCL11/SFRP1	37	geneontology_Biological_Process	0.030833	Up
GO:0048144	GO:0048144	fibroblast proliferation	11/1200	84/18866	0.0172	0.167	0.147	TP53INP1/MYB/CCNB1/BTC/WNT5A/PDGFC/IGF1/CCNA2/DDR2/SFRP1/PDGFD	11	geneontology_Biological_Process	0.009167	Up
GO:0031122	GO:0031122	cytoplasmic microtubule organization	9/1200	63/18866	0.0176	0.171	0.15	CEP126/PCM1/IFT172/DST/KATNAL2/FIGNL1/TRPV4/CCDC88A/HOOK1	9	geneontology_Biological_Process	0.0075	Up
GO:0021987	GO:0021987	cerebral cortex development	14/1200	118/18866	0.0177	0.172	0.151	ROBO1/COL3A1/CDH2/BBS2/MDK/EFHC1/CDON/GNG12/SYNE2/BBS4/DIXDC1/ASPM/FAT4/PLCB1	14	geneontology_Biological_Process	0.011667	Up
GO:0007179	GO:0007179	transforming growth factor beta receptor signaling pathway	21/1200	202/18866	0.0182	0.177	0.155	ASPN/LTBP1/COL3A1/COL1A2/FUT8/TWSG1/LDLRAD4/TGFB3/FERMT1/BMPR1A/HTRA1/FBN1/MYOCD/PMEPA1/SKIL/TGFB2/NREP/LTBP2/ITGA8/GDF15/USP9Y	21	geneontology_Biological_Process	0.0175	Up
GO:0086003	GO:0086003	cardiac muscle cell contraction	10/1200	74/18866	0.0184	0.177	0.156	ANK2/PLN/ATP2A2/AKAP9/CACNA2D1/SGCD/DSP/RYR2/DSG2/ATP1A2	10	geneontology_Biological_Process	0.008333	Up
GO:0003018	GO:0003018	vascular process in circulatory system	20/1200	190/18866	0.0185	0.178	0.156	BBS2/GUCY1A1/COMP/ARHGAP42/WDR35/ATP2B1/PDE3A/HTR2A/KCNMA1/ACTA2/SLC8A1/ABCB1/CD38/SCPEP1/GCLC/KCNMB1/TRPV4/ROCK1/ATP1A2/AVPR1A	20	geneontology_Biological_Process	0.016667	Up
GO:0006575	GO:0006575	cellular modified amino acid metabolic process	20/1200	190/18866	0.0185	0.178	0.156	DIO2/CROT/CTSK/PLOD2/GSTA1/TYMS/MBOAT1/CKMT1B/GCNT4/HPGDS/CKMT1A/GCLC/GGH/GSTA3/ALDH1L2/GATM/GSTA2/SLC22A4/VNN3/PLA2G2A	20	geneontology_Biological_Process	0.016667	Up
GO:0002687	GO:0002687	positive regulation of leukocyte migration	16/1200	142/18866	0.0185	0.178	0.157	THY1/CXCL14/CXCL12/CAMK1D/MDK/STK39/WNT5A/ITGA4/THBS4/ITGA2/CXCL13/PLA2G7/SELP/TRPV4/PTN/PDGFD	16	geneontology_Biological_Process	0.013333	Up
GO:0060401	GO:0060401	cytosolic calcium ion transport	19/1200	178/18866	0.0186	0.178	0.157	THY1/ANK2/DMD/PLN/ATP2A2/ATP2B1/AKAP6/HTR2A/CACNA2D1/MYO5A/CASQ2/SLC8A1/PKD2/TRPV4/CD4/RYR2/APLNR/ATP1A2/MS4A1	19	geneontology_Biological_Process	0.015833	Up
GO:0007093	GO:0007093	mitotic cell cycle checkpoint	18/1200	166/18866	0.0187	0.178	0.157	MDM2/NEK11/SOX4/STK33/CCNB1/WEE1/GEN1/TOP2B/KNTC1/TOP2A/MSH2/CENPF/ATM/TTK/IK/MRE11/PLK2/GADD45A	18	geneontology_Biological_Process	0.015	Up
GO:0009408	GO:0009408	response to heat	18/1200	166/18866	0.0187	0.178	0.157	TP53INP1/CXCL12/MYOF/ATP2A2/HSP90AA1/HSPH1/DNAJA4/ATM/DNAJB4/IGF1/ATR/PSIP1/NUP107/GCLC/TRPV4/SLU7/CHORDC1/SCARA5	18	geneontology_Biological_Process	0.015	Up
GO:0070302	GO:0070302	regulation of stress-activated protein kinase signaling cascade	24/1200	240/18866	0.0189	0.178	0.157	TNFRSF19/SFRP2/PAK1/PDCD4/WNT5A/TRAF5/HGF/FAS/MECOM/ARL6IP5/SEMA3A/DUSP19/EPHA4/EIF2AK2/PLCB1/TRPV4/TGFB2/CD27/ERN2/SERPINB3/GADD45A/ULK4/RASGRP1/SFRP1	24	geneontology_Biological_Process	0.02	Up
GO:0002053	GO:0002053	positive regulation of mesenchymal cell proliferation	5/1200	25/18866	0.0189	0.178	0.157	PRRX1/BMPR1A/WNT5A/SIX1/FGFR2	5	geneontology_Biological_Process	0.004167	Up
GO:0060571	GO:0060571	morphogenesis of an epithelial fold	5/1200	25/18866	0.0189	0.178	0.157	SULF1/TP63/WNT5A/BMP5/FGFR2	5	geneontology_Biological_Process	0.004167	Up
GO:0097205	GO:0097205	renal filtration	5/1200	25/18866	0.0189	0.178	0.157	SULF1/JCHAIN/MYO1E/TBC1D8B/SULF2	5	geneontology_Biological_Process	0.004167	Up
GO:0007094	GO:0007094	mitotic spindle assembly checkpoint	6/1200	34/18866	0.019	0.178	0.157	CCNB1/GEN1/CENPF/ATM/TTK/IK	6	geneontology_Biological_Process	0.005	Up
GO:0031112	GO:0031112	positive regulation of microtubule polymerization or depolymerization	6/1200	34/18866	0.019	0.178	0.157	PAK1/TOGARAM1/AKAP9/MET/TRPV4/MAP1B	6	geneontology_Biological_Process	0.005	Up
GO:0031577	GO:0031577	spindle checkpoint	6/1200	34/18866	0.019	0.178	0.157	CCNB1/GEN1/CENPF/ATM/TTK/IK	6	geneontology_Biological_Process	0.005	Up
GO:0060795	GO:0060795	cell fate commitment involved in formation of primary germ layer	6/1200	34/18866	0.019	0.178	0.157	SFRP2/BMPR1A/SOX2/EYA2/LEO1/EYA1	6	geneontology_Biological_Process	0.005	Up
GO:0071173	GO:0071173	spindle assembly checkpoint	6/1200	34/18866	0.019	0.178	0.157	CCNB1/GEN1/CENPF/ATM/TTK/IK	6	geneontology_Biological_Process	0.005	Up
GO:0071174	GO:0071174	mitotic spindle checkpoint	6/1200	34/18866	0.019	0.178	0.157	CCNB1/GEN1/CENPF/ATM/TTK/IK	6	geneontology_Biological_Process	0.005	Up
GO:1901990	GO:1901990	regulation of mitotic cell cycle phase transition	40/1200	448/18866	0.0191	0.179	0.157	CCND2/MDM2/PCM1/NEK11/SOX4/AKAP9/CEP290/CCNB1/CDC14B/CCP110/WEE1/GEN1/RAD51B/ALMS1/HSP90AA1/CEP57/CNTRL/KNTC1/CENPF/ATM/NEDD1/ANLN/CEP192/ANAPC4/PKD2/STOX1/DYNLL1/TTK/CETN2/IK/PLK4/PLCB1/MRE11/UBD/DLGAP5/PLRG1/PLK2/TPX2/GPNMB/GADD45A	40	geneontology_Biological_Process	0.033333	Up
GO:0032508	GO:0032508	DNA duplex unwinding	13/1200	108/18866	0.0195	0.183	0.161	ASCC3/CHD3/ATRX/CHD6/TOP2A/RAD50/MCM4/CETN2/MCM6/BRIP1/MRE11/DDX1/RECQL	13	geneontology_Biological_Process	0.010833	Up
GO:0048754	GO:0048754	branching morphogenesis of an epithelial tube	17/1200	155/18866	0.0198	0.184	0.162	SFRP2/KDM5B/PAK1/LGR4/MDK/TNC/SIX4/WNT5A/LEF1/GREM1/MET/PKD2/SIX1/FGFR2/FAT4/EYA1/CCL11	17	geneontology_Biological_Process	0.014167	Up
GO:0003128	GO:0003128	heart field specification	4/1200	17/18866	0.0199	0.184	0.162	ROBO1/ROBO2/WNT5A/MEF2C	4	geneontology_Biological_Process	0.003333	Up
GO:0009084	GO:0009084	glutamine family amino acid biosynthetic process	4/1200	17/18866	0.0199	0.184	0.162	ALDH18A1/SLC25A12/OAT/GLS	4	geneontology_Biological_Process	0.003333	Up
GO:0021783	GO:0021783	preganglionic parasympathetic fiber development	4/1200	17/18866	0.0199	0.184	0.162	NRP2/SEMA3A/SIX1/PLXNA4	4	geneontology_Biological_Process	0.003333	Up
GO:0042249	GO:0042249	establishment of planar polarity of embryonic epithelium	4/1200	17/18866	0.0199	0.184	0.162	SFRP2/CTHRC1/WNT5A/SFRP1	4	geneontology_Biological_Process	0.003333	Up
GO:0048532	GO:0048532	anatomical structure arrangement	4/1200	17/18866	0.0199	0.184	0.162	NRP2/BMPR1A/SEMA3A/PLXNA4	4	geneontology_Biological_Process	0.003333	Up
GO:0051382	GO:0051382	kinetochore assembly	4/1200	17/18866	0.0199	0.184	0.162	CENPK/CENPF/DLGAP5/CENPC	4	geneontology_Biological_Process	0.003333	Up
GO:0033046	GO:0033046	negative regulation of sister chromatid segregation	7/1200	44/18866	0.0201	0.185	0.163	ATRX/CCNB1/GEN1/CENPF/ATM/TTK/IK	7	geneontology_Biological_Process	0.005833	Up
GO:0033173	GO:0033173	calcineurin-NFAT signaling cascade	7/1200	44/18866	0.0201	0.185	0.163	RCAN2/FHL2/AKAP6/IGF1/RCAN3/EFHB/NFATC2	7	geneontology_Biological_Process	0.005833	Up
GO:0009791	GO:0009791	post-embryonic development	11/1200	86/18866	0.0202	0.185	0.163	KDM5B/SEMA3C/SLC18A2/ARID5B/ATRX/FBN1/MYO1E/MFAP2/ATM/SGPL1/FGFR2	11	geneontology_Biological_Process	0.009167	Up
GO:0097756	GO:0097756	negative regulation of blood vessel diameter	11/1200	86/18866	0.0202	0.185	0.163	BBS2/COMP/ARHGAP42/WDR35/ATP2B1/HTR2A/ACTA2/SLC8A1/CD38/ATP1A2/AVPR1A	11	geneontology_Biological_Process	0.009167	Up
GO:0045137	GO:0045137	development of primary sexual characteristics	23/1200	229/18866	0.0202	0.186	0.163	SFRP2/ARID5B/ATRX/SIX4/WDR48/ROBO2/ACVR2A/WNT5A/MSH2/TMF1/ATM/SGPL1/SEMA3A/CASP3/ASPM/NUP107/LRRC6/SRD5A2/BRIP1/TGFB2/BMPR1B/KIT/SFRP1	23	geneontology_Biological_Process	0.019167	Up
GO:0040013	GO:0040013	negative regulation of locomotion	36/1200	397/18866	0.0205	0.187	0.165	ROBO1/SFRP2/COL3A1/SULF1/SEMA3C/THY1/TP53INP1/CXCL12/LDLRAD4/DPYSL3/BMPR1A/CCDC125/SERPINF1/PFN2/IL33/ROBO2/MYOCD/WNT5A/BMP5/SRGAP3/DNAJA4/GREM1/SEMA3D/SEMA3A/MEF2C/CD200R1/CXCL13/MCTP1/SPOCK3/PLCB1/STAP1/PTPRT/IGFBP5/GADD45A/PTN/SFRP1	36	geneontology_Biological_Process	0.03	Up
GO:0007548	GO:0007548	sex differentiation	27/1200	280/18866	0.0206	0.188	0.165	SFRP2/LGR4/TP63/ARID5B/ATRX/BMPR1A/SIX4/WDR48/ROBO2/ACVR2A/WNT5A/BMP5/MSH2/TMF1/ATM/SGPL1/SEMA3A/CASP3/ASPM/NUP107/LRRC6/SRD5A2/BRIP1/TGFB2/BMPR1B/KIT/SFRP1	27	geneontology_Biological_Process	0.0225	Up
GO:0010810	GO:0010810	regulation of cell-substrate adhesion	22/1200	217/18866	0.0207	0.189	0.166	COL1A1/EPHA3/THY1/ECM2/CCDC80/POSTN/MDK/FERMT1/WDPCP/EGFL6/FBLN2/GREM1/HAS2/AGR2/ROCK1/SMOC2/ALOX15/MMP12/NDNF/PTN/CEACAM6/SFRP1	22	geneontology_Biological_Process	0.018333	Up
GO:0050921	GO:0050921	positive regulation of chemotaxis	16/1200	144/18866	0.0209	0.19	0.167	CXCL14/CXCL12/CAMK1D/MDK/STK39/WNT5A/MET/THBS4/ITGA2/CXCL13/PLA2G7/TRPV4/SMOC2/SUCNR1/PTN/PDGFD	16	geneontology_Biological_Process	0.013333	Up
GO:0030902	GO:0030902	hindbrain development	17/1200	156/18866	0.021	0.191	0.167	WLS/CPLANE1/PAK1/RBFOX2/MDK/RPGRIP1L/CEP290/BMP5/LEF1/TTC21B/CNTN1/NFIB/AHI1/PTBP2/MYH10/SERPINE2/PTN	17	geneontology_Biological_Process	0.014167	Up
GO:0048247	GO:0048247	lymphocyte chemotaxis	9/1200	65/18866	0.0213	0.191	0.167	CXCL14/STK39/CCL13/WNT5A/CCL18/CXCL13/SLC12A2/PIK3CG/CCL11	9	geneontology_Biological_Process	0.0075	Up
GO:0090307	GO:0090307	mitotic spindle assembly	9/1200	65/18866	0.0213	0.191	0.167	CEP97/TOGARAM1/KIF2A/CEP192/KIF11/TPX2/HNRNPU/SMC3/KIF23	9	geneontology_Biological_Process	0.0075	Up
GO:0003203	GO:0003203	endocardial cushion morphogenesis	6/1200	35/18866	0.0217	0.191	0.167	ROBO1/MDM2/BMPR1A/ROBO2/BMP5/TGFB2	6	geneontology_Biological_Process	0.005	Up
GO:0035909	GO:0035909	aorta morphogenesis	6/1200	35/18866	0.0217	0.191	0.167	COL3A1/SOX4/BMPR1A/SIX1/TGFB2/EYA1	6	geneontology_Biological_Process	0.005	Up
GO:0039694	GO:0039694	viral RNA genome replication	6/1200	35/18866	0.0217	0.191	0.167	FBXL2/TOP2B/TOP2A/APOBEC3C/EEA1/APOBEC3D	6	geneontology_Biological_Process	0.005	Up
GO:0070884	GO:0070884	regulation of calcineurin-NFAT signaling cascade	6/1200	35/18866	0.0217	0.191	0.167	RCAN2/FHL2/AKAP6/IGF1/RCAN3/EFHB	6	geneontology_Biological_Process	0.005	Up
GO:0071312	GO:0071312	cellular response to alkaloid	6/1200	35/18866	0.0217	0.191	0.167	MDM2/CASQ2/SLC8A1/CASP3/CCNA2/RYR2	6	geneontology_Biological_Process	0.005	Up
GO:0003281	GO:0003281	ventricular septum development	10/1200	76/18866	0.0218	0.191	0.167	ROBO1/LTBP1/CPLANE1/MDM2/SOX4/ROBO2/WNT5A/FGFR2/TRIP11/TGFB2	10	geneontology_Biological_Process	0.008333	Up
GO:1904705	GO:1904705	regulation of vascular associated smooth muscle cell proliferation	11/1200	87/18866	0.0218	0.191	0.167	PAK1/TGFB3/MDM2/PDCD4/BMPR1A/MYOCD/IGF1/MEF2C/MMP2/IGFBP5/CNN1	11	geneontology_Biological_Process	0.009167	Up
GO:1990874	GO:1990874	vascular associated smooth muscle cell proliferation	11/1200	87/18866	0.0218	0.191	0.167	PAK1/TGFB3/MDM2/PDCD4/BMPR1A/MYOCD/IGF1/MEF2C/MMP2/IGFBP5/CNN1	11	geneontology_Biological_Process	0.009167	Up
GO:0002327	GO:0002327	immature B cell differentiation	3/1200	10/18866	0.022	0.191	0.167	ATM/ATP11C/KIT	3	geneontology_Biological_Process	0.0025	Up
GO:0002934	GO:0002934	desmosome organization	3/1200	10/18866	0.022	0.191	0.167	GRHL1/DSP/DSG2	3	geneontology_Biological_Process	0.0025	Up
GO:0003129	GO:0003129	heart induction	3/1200	10/18866	0.022	0.191	0.167	ROBO1/ROBO2/WNT5A	3	geneontology_Biological_Process	0.0025	Up
GO:0006228	GO:0006228	UTP biosynthetic process	3/1200	10/18866	0.022	0.191	0.167	NME7/NME5/NME9	3	geneontology_Biological_Process	0.0025	Up
GO:0019614	GO:0019614	catechol-containing compound catabolic process	3/1200	10/18866	0.022	0.191	0.167	MOXD1/MAOB/LRTOMT	3	geneontology_Biological_Process	0.0025	Up
GO:0021562	GO:0021562	vestibulocochlear nerve development	3/1200	10/18866	0.022	0.191	0.167	NRP2/SLITRK6/ATP8B1	3	geneontology_Biological_Process	0.0025	Up
GO:0032836	GO:0032836	glomerular basement membrane development	3/1200	10/18866	0.022	0.191	0.167	SULF1/MYO1E/SULF2	3	geneontology_Biological_Process	0.0025	Up
GO:0034454	GO:0034454	microtubule anchoring at centrosome	3/1200	10/18866	0.022	0.191	0.167	PCM1/KIF3A/BBS4	3	geneontology_Biological_Process	0.0025	Up
GO:0035581	GO:0035581	sequestering of extracellular ligand from receptor	3/1200	10/18866	0.022	0.191	0.167	LTBP1/FBN1/GREM1	3	geneontology_Biological_Process	0.0025	Up
GO:0042424	GO:0042424	catecholamine catabolic process	3/1200	10/18866	0.022	0.191	0.167	MOXD1/MAOB/LRTOMT	3	geneontology_Biological_Process	0.0025	Up
GO:0044557	GO:0044557	relaxation of smooth muscle	3/1200	10/18866	0.022	0.191	0.167	GUCY1A1/KCNMA1/SLC8A1	3	geneontology_Biological_Process	0.0025	Up
GO:0045988	GO:0045988	negative regulation of striated muscle contraction	3/1200	10/18866	0.022	0.191	0.167	PDE5A/PIK3CG/ATP1A2	3	geneontology_Biological_Process	0.0025	Up
GO:0046548	GO:0046548	retinal rod cell development	3/1200	10/18866	0.022	0.191	0.167	RPGRIP1L/RP1/BBS4	3	geneontology_Biological_Process	0.0025	Up
GO:0048340	GO:0048340	paraxial mesoderm morphogenesis	3/1200	10/18866	0.022	0.191	0.167	BMPR1A/WNT5A/LEF1	3	geneontology_Biological_Process	0.0025	Up
GO:0051409	GO:0051409	response to nitrosative stress	3/1200	10/18866	0.022	0.191	0.167	ATM/STOX1/GCLC	3	geneontology_Biological_Process	0.0025	Up
GO:0060502	GO:0060502	epithelial cell proliferation involved in lung morphogenesis	3/1200	10/18866	0.022	0.191	0.167	NFIB/FGFR2/FGF7	3	geneontology_Biological_Process	0.0025	Up
GO:0060513	GO:0060513	prostatic bud formation	3/1200	10/18866	0.022	0.191	0.167	SULF1/TP63/WNT5A	3	geneontology_Biological_Process	0.0025	Up
GO:0071313	GO:0071313	cellular response to caffeine	3/1200	10/18866	0.022	0.191	0.167	CASQ2/SLC8A1/RYR2	3	geneontology_Biological_Process	0.0025	Up
GO:0071863	GO:0071863	regulation of cell proliferation in bone marrow	3/1200	10/18866	0.022	0.191	0.167	LEF1/MEF2C/FGFR2	3	geneontology_Biological_Process	0.0025	Up
GO:0021952	GO:0021952	central nervous system projection neuron axonogenesis	5/1200	26/18866	0.0222	0.191	0.168	DCLK1/EPHA4/NFIB/CDH11/PLXNA4	5	geneontology_Biological_Process	0.004167	Up
GO:0060314	GO:0060314	regulation of ryanodine-sensitive calcium-release channel activity	5/1200	26/18866	0.0222	0.191	0.168	DMD/PLN/AKAP6/CASQ2/PKD2	5	geneontology_Biological_Process	0.004167	Up
GO:0060343	GO:0060343	trabecula formation	5/1200	26/18866	0.0222	0.191	0.168	COL1A1/FHL2/GREM1/MMP2/SFRP1	5	geneontology_Biological_Process	0.004167	Up
GO:0062197	GO:0062197	cellular response to chemical stress	33/1200	360/18866	0.0223	0.192	0.169	FUT8/GPX8/TP53INP1/NET1/MAPK10/PLA2R1/MDM2/STK39/ATP2A2/MYB/OXR1/CHD6/HGF/ATM/MET/FAS/PRKAA2/ARL6IP5/PKD2/FBXW7/STOX1/CASP3/CCNA2/MMP2/NME5/ECT2/MELK/TRPV4/AQP5/LCN2/PDK1/TRPC6/PDGFD	33	geneontology_Biological_Process	0.0275	Up
GO:0072009	GO:0072009	nephron epithelium development	13/1200	110/18866	0.0224	0.192	0.169	CD24/LGR4/SIX4/PROM1/MYO1E/GREM1/PKD2/MEF2C/AHI1/SIX1/FAT4/EYA1/FOXJ1	13	geneontology_Biological_Process	0.010833	Up
GO:0090100	GO:0090100	positive regulation of transmembrane receptor protein serine/threonine kinase signaling pathway	13/1200	110/18866	0.0224	0.192	0.169	SULF1/TWSG1/TGFB3/FERMT1/BMPR1A/MYOCD/ACVR2A/BMP5/TTK/TGFB2/ITGA8/BMP3/GDF15	13	geneontology_Biological_Process	0.010833	Up
GO:0007520	GO:0007520	myoblast fusion	7/1200	45/18866	0.0225	0.193	0.169	PTGFRN/MYOF/CDON/ADAM12/SCGB3A1/NFATC2/GDF15	7	geneontology_Biological_Process	0.005833	Up
GO:0051985	GO:0051985	negative regulation of chromosome segregation	7/1200	45/18866	0.0225	0.193	0.169	ATRX/CCNB1/GEN1/CENPF/ATM/TTK/IK	7	geneontology_Biological_Process	0.005833	Up
GO:0010717	GO:0010717	regulation of epithelial to mesenchymal transition	12/1200	99/18866	0.0231	0.197	0.173	SFRP2/COL1A1/EPHA3/LDLRAD4/TGFB3/MDK/BMP5/LEF1/GREM1/TGFB2/SERPINB3/SFRP1	12	geneontology_Biological_Process	0.01	Up
GO:0050922	GO:0050922	negative regulation of chemotaxis	9/1200	66/18866	0.0233	0.199	0.175	ROBO1/SEMA3C/ROBO2/WNT5A/GREM1/SEMA3D/SEMA3A/CXCL13/STAP1	9	geneontology_Biological_Process	0.0075	Up
GO:0035051	GO:0035051	cardiocyte differentiation	17/1200	158/18866	0.0234	0.199	0.175	SEMA3C/PAK1/MYH11/PDCD4/FHL2/CCNB1/AKAP6/MYOCD/GREM1/SGCD/PDLIM5/IGF1/SLC8A1/MEF2C/TGFB2/MYH10/HNRNPU	17	geneontology_Biological_Process	0.014167	Up
GO:0060402	GO:0060402	calcium ion transport into cytosol	17/1200	158/18866	0.0234	0.199	0.175	THY1/ANK2/DMD/PLN/AKAP6/HTR2A/CACNA2D1/MYO5A/CASQ2/SLC8A1/PKD2/TRPV4/CD4/RYR2/APLNR/ATP1A2/MS4A1	17	geneontology_Biological_Process	0.014167	Up
GO:0010951	GO:0010951	negative regulation of endopeptidase activity	25/1200	258/18866	0.0238	0.202	0.178	SFRP2/COL6A3/MDM2/SERPINI1/SERPINI2/SERPINF1/SERPIND1/LEF1/ITIH5/HGF/LXN/SERPINB5/PZP/BIRC3/RPS6KA3/COL28A1/SPOCK3/ROCK1/SERPINE2/CD27/C4B/SERPINB3/SERPINB13/LTF/WFDC2	25	geneontology_Biological_Process	0.020833	Up
GO:0009615	GO:0009615	response to virus	32/1200	349/18866	0.0241	0.204	0.179	DCLK1/CXCL12/SLFN13/GSDME/TRIM22/CLU/TSPAN6/IL33/HTRA1/XPR1/ELMOD2/APOBEC3C/ACTA2/TRAF3IP1/BIRC3/EIF2AK2/FGL2/PIM2/RNASEL/APOBEC3D/ABCC9/FAM111A/LCN2/MMP12/CD207/GBP3/DDX1/IVNS1ABP/BPIFA1/CCL11/AIM2/IFI44L	32	geneontology_Biological_Process	0.026667	Up
GO:0007411	GO:0007411	axon guidance	27/1200	284/18866	0.0242	0.204	0.18	ROBO1/EPHA3/SEMA3C/ENAH/CXCL12/NRP2/CHN1/FZD3/KIF3A/CHL1/ROBO2/VLDLR/WNT5A/SOS1/SEMA3D/FLRT2/GFRA1/SEMA3A/EPHA4/NFIB/EMB/RPS6KA5/MATN2/MYH10/PLXNA4/BMPR1B/BOC	27	geneontology_Biological_Process	0.0225	Up
GO:0001710	GO:0001710	mesodermal cell fate commitment	4/1200	18/18866	0.0243	0.204	0.18	SFRP2/BMPR1A/EYA2/EYA1	4	geneontology_Biological_Process	0.003333	Up
GO:0006825	GO:0006825	copper ion transport	4/1200	18/18866	0.0243	0.204	0.18	CP/STEAP2/HEPH/STEAP4	4	geneontology_Biological_Process	0.003333	Up
GO:0006883	GO:0006883	cellular sodium ion homeostasis	4/1200	18/18866	0.0243	0.204	0.18	SLC8A1/SLC12A2/ATP12A/ATP1A2	4	geneontology_Biological_Process	0.003333	Up
GO:0090190	GO:0090190	positive regulation of branching involved in ureteric bud morphogenesis	4/1200	18/18866	0.0243	0.204	0.18	LGR4/SIX4/GREM1/SIX1	4	geneontology_Biological_Process	0.003333	Up
GO:0070252	GO:0070252	actin-mediated cell contraction	14/1200	123/18866	0.0245	0.204	0.18	ANK2/FRMD6/DMD/PLN/ATP2A2/AKAP9/CACNA2D1/DES/SGCD/DSP/ROCK1/RYR2/DSG2/ATP1A2	14	geneontology_Biological_Process	0.011667	Up
GO:0030071	GO:0030071	regulation of mitotic metaphase/anaphase transition	8/1200	56/18866	0.0245	0.204	0.18	CCNB1/GEN1/CENPF/ATM/ANAPC4/TTK/IK/DLGAP5	8	geneontology_Biological_Process	0.006667	Up
GO:0060563	GO:0060563	neuroepithelial cell differentiation	8/1200	56/18866	0.0245	0.204	0.18	CDH2/SLITRK6/SOX4/WDPCP/SLC4A7/TMEM231/MYO6/LRTOMT	8	geneontology_Biological_Process	0.006667	Up
GO:0086065	GO:0086065	cell communication involved in cardiac conduction	8/1200	56/18866	0.0245	0.204	0.18	ANK2/CACNA2D1/CASQ2/SLC8A1/DSP/RYR2/DSG2/ATP1A2	8	geneontology_Biological_Process	0.006667	Up
GO:0090183	GO:0090183	regulation of kidney development	8/1200	56/18866	0.0245	0.204	0.18	CD24/LGR4/SIX4/PROM1/GREM1/SIX1/FAT4/PDGFD	8	geneontology_Biological_Process	0.006667	Up
GO:1904645	GO:1904645	response to amyloid-beta	8/1200	56/18866	0.0245	0.204	0.18	MMP13/VCAM1/ITGA4/CACNA2D1/IGF1/EPHA4/MMP2/MMP12	8	geneontology_Biological_Process	0.006667	Up
GO:0003230	GO:0003230	cardiac atrium development	6/1200	36/18866	0.0247	0.204	0.18	ANK2/MDM2/SOX4/WNT5A/SOS1/TGFB2	6	geneontology_Biological_Process	0.005	Up
GO:0010092	GO:0010092	specification of animal organ identity	6/1200	36/18866	0.0247	0.204	0.18	ROBO1/ROBO2/WNT5A/MEF2C/SIX1/FGFR2	6	geneontology_Biological_Process	0.005	Up
GO:0045841	GO:0045841	negative regulation of mitotic metaphase/anaphase transition	6/1200	36/18866	0.0247	0.204	0.18	CCNB1/GEN1/CENPF/ATM/TTK/IK	6	geneontology_Biological_Process	0.005	Up
GO:0106056	GO:0106056	regulation of calcineurin-mediated signaling	6/1200	36/18866	0.0247	0.204	0.18	RCAN2/FHL2/AKAP6/IGF1/RCAN3/EFHB	6	geneontology_Biological_Process	0.005	Up
GO:0050848	GO:0050848	regulation of calcium-mediated signaling	12/1200	100/18866	0.0248	0.205	0.18	DMD/RCAN2/PLN/FHL2/AKAP6/MYO5A/CASQ2/IGF1/RCAN3/PKD2/EFHB/CD4	12	geneontology_Biological_Process	0.01	Up
GO:0010466	GO:0010466	negative regulation of peptidase activity	26/1200	272/18866	0.025	0.206	0.181	SFRP2/COL6A3/MDM2/SERPINI1/SERPINI2/SERPINF1/SERPIND1/LEF1/ITIH5/HGF/LXN/SERPINB5/PZP/BIRC3/RPS6KA3/COL28A1/SPOCK3/ROCK1/PI15/SERPINE2/CD27/C4B/SERPINB3/SERPINB13/LTF/WFDC2	26	geneontology_Biological_Process	0.021667	Up
GO:0097485	GO:0097485	neuron projection guidance	27/1200	285/18866	0.0251	0.206	0.181	ROBO1/EPHA3/SEMA3C/ENAH/CXCL12/NRP2/CHN1/FZD3/KIF3A/CHL1/ROBO2/VLDLR/WNT5A/SOS1/SEMA3D/FLRT2/GFRA1/SEMA3A/EPHA4/NFIB/EMB/RPS6KA5/MATN2/MYH10/PLXNA4/BMPR1B/BOC	27	geneontology_Biological_Process	0.0225	Up
GO:0001754	GO:0001754	eye photoreceptor cell differentiation	7/1200	46/18866	0.0251	0.206	0.181	THY1/RPGRIP1L/CEP290/PROM1/RP1/BBS4/PTN	7	geneontology_Biological_Process	0.005833	Up
GO:0032570	GO:0032570	response to progesterone	7/1200	46/18866	0.0251	0.206	0.181	TRERF1/TGFB3/TYMS/CD38/TGFB2/DSG2/PTN	7	geneontology_Biological_Process	0.005833	Up
GO:0050982	GO:0050982	detection of mechanical stimulus	7/1200	46/18866	0.0251	0.206	0.181	CXCL12/HTR2A/ITGA2/PIEZO2/PKD2/SERPINE2/KIT	7	geneontology_Biological_Process	0.005833	Up
GO:0046328	GO:0046328	regulation of JNK cascade	19/1200	184/18866	0.0254	0.208	0.183	TNFRSF19/SFRP2/PAK1/PDCD4/WNT5A/TRAF5/MECOM/SEMA3A/DUSP19/EPHA4/PLCB1/TRPV4/CD27/ERN2/SERPINB3/GADD45A/ULK4/RASGRP1/SFRP1	19	geneontology_Biological_Process	0.015833	Up
GO:0071300	GO:0071300	cellular response to retinoic acid	9/1200	67/18866	0.0254	0.208	0.183	COL1A1/EPHA3/TNC/MYB/SERPINF1/BRINP3/WNT5A/ATM/FGFR2	9	geneontology_Biological_Process	0.0075	Up
GO:0042310	GO:0042310	vasoconstriction	10/1200	78/18866	0.0257	0.21	0.184	BBS2/COMP/ARHGAP42/ATP2B1/HTR2A/ACTA2/SLC8A1/CD38/ATP1A2/AVPR1A	10	geneontology_Biological_Process	0.008333	Up
GO:0002026	GO:0002026	regulation of the force of heart contraction	5/1200	27/18866	0.0258	0.21	0.185	PLN/ATP2A2/SLC8A1/RYR2/ATP1A2	5	geneontology_Biological_Process	0.004167	Up
GO:0048799	GO:0048799	animal organ maturation	5/1200	27/18866	0.0258	0.21	0.185	IFT80/GREM1/IGF1/FAT4/LTF	5	geneontology_Biological_Process	0.004167	Up
GO:0051656	GO:0051656	establishment of organelle localization	38/1200	432/18866	0.0269	0.219	0.192	CDH3/IL13RA2/GEM/BBS2/PCM1/PPFIA2/KIF3A/CCDC186/BBS5/CCNB1/FAM83D/ITGA4/MYO1E/XPO1/CEP83/CENPF/SYNE2/MARK1/ATM/MYO5A/BBS4/CLMN/GPSM2/SDAD1/TRIP11/RAB27B/DLGAP5/CENPC/PIK3CG/MYH10/NUF2/MAP1B/HNRNPU/KIT/ANKRD28/MYO6/KIF23/RASGRP1	38	geneontology_Biological_Process	0.031667	Up
GO:0098900	GO:0098900	regulation of action potential	8/1200	57/18866	0.027	0.219	0.193	ANK2/SLMAP/ATP2A2/AKAP9/CACNA2D1/DSP/RYR2/DSG2	8	geneontology_Biological_Process	0.006667	Up
GO:0071496	GO:0071496	cellular response to external stimulus	30/1200	326/18866	0.0271	0.219	0.193	SFRP2/SESN3/COL1A1/MMP7/POSTN/MDM2/TNC/ATP2B1/ADNP/VCAM1/MYOCD/XPR1/ITGA4/CYP24A1/FAS/PRKAA2/ITGA2/PIEZO2/EIF2AK2/GCLC/BRIP1/SESN1/LCN2/CHEK1/GADD45A/ATP1A2/AVPR1A/AQP3/PTN/SFRP1	30	geneontology_Biological_Process	0.025	Up
GO:0031667	GO:0031667	response to nutrient levels	41/1200	473/18866	0.0274	0.222	0.195	SFRP2/SESN3/COL1A1/MMP7/POSTN/BBS2/MDM2/UGT1A1/TNC/BCHE/ATP2B1/AGL/NUCB2/XPR1/CYP24A1/OMA1/FAS/PRKAA2/SPP1/BBS4/ITGA2/SLC8A1/ALDH3A1/TYMS/OGT/EIF2AK2/SORD/GCLC/BRIP1/RMI1/TRPV4/CD4/FSTL1/SESN1/LCN2/IGFBP2/MAP1B/AQP3/PTN/GDF15/SFRP1	41	geneontology_Biological_Process	0.034167	Up
GO:0000070	GO:0000070	mitotic sister chromatid segregation	17/1200	161/18866	0.0275	0.222	0.196	ATRX/CCNB1/GEN1/CENPK/CENPF/ATM/ANAPC4/TTK/IK/SMC2/NCAPG/DLGAP5/CENPC/NUF2/HNRNPU/KIF23/SMC4	17	geneontology_Biological_Process	0.014167	Up
GO:0003014	GO:0003014	renal system process	14/1200	125/18866	0.0277	0.224	0.196	SULF1/PRKACB/JCHAIN/RRM2B/BTC/MYO1E/KCNMA1/HAS2/TBC1D8B/SULF2/SLC4A5/SUCNR1/AVPR1A/AQP3	14	geneontology_Biological_Process	0.011667	Up
GO:0048048	GO:0048048	embryonic eye morphogenesis	6/1200	37/18866	0.0279	0.224	0.197	ALDH1A3/FBN1/WNT5A/MFAP2/IFT172/MFAP5	6	geneontology_Biological_Process	0.005	Up
GO:1902100	GO:1902100	negative regulation of metaphase/anaphase transition of cell cycle	6/1200	37/18866	0.0279	0.224	0.197	CCNB1/GEN1/CENPF/ATM/TTK/IK	6	geneontology_Biological_Process	0.005	Up
GO:0007157	GO:0007157	heterophilic cell-cell adhesion via plasma membrane cell adhesion molecules	7/1200	47/18866	0.028	0.224	0.197	HMCN1/CDH2/VCAM1/FAT4/SELP/CEACAM6/CEACAM5	7	geneontology_Biological_Process	0.005833	Up
GO:0022602	GO:0022602	ovulation cycle process	7/1200	47/18866	0.028	0.224	0.197	PAM/TGFB3/ROBO2/SGPL1/CASP3/TGFB2/BMPR1B	7	geneontology_Biological_Process	0.005833	Up
GO:0048483	GO:0048483	autonomic nervous system development	7/1200	47/18866	0.028	0.224	0.197	NRP2/TP63/FZD3/SOX4/SEMA3A/SIX1/PLXNA4	7	geneontology_Biological_Process	0.005833	Up
GO:0050770	GO:0050770	regulation of axonogenesis	19/1200	186/18866	0.028	0.224	0.197	ROBO1/SEMA3C/THY1/CDH2/CXCL12/PAK1/CHN1/CRABP2/ADNP/ROBO2/WNT5A/SEMA3D/SPP1/SEMA3A/EPHA4/SKIL/MAP6/PLXNA4/MAP1B	19	geneontology_Biological_Process	0.015833	Up
GO:0006183	GO:0006183	GTP biosynthetic process	3/1200	11/18866	0.0288	0.226	0.199	NME7/NME5/NME9	3	geneontology_Biological_Process	0.0025	Up
GO:0007614	GO:0007614	short-term memory	3/1200	11/18866	0.0288	0.226	0.199	MDK/SERPINF1/ADNP	3	geneontology_Biological_Process	0.0025	Up
GO:0014820	GO:0014820	tonic smooth muscle contraction	3/1200	11/18866	0.0288	0.226	0.199	BBS2/HTR2A/CD38	3	geneontology_Biological_Process	0.0025	Up
GO:0021604	GO:0021604	cranial nerve structural organization	3/1200	11/18866	0.0288	0.226	0.199	NRP2/SEMA3A/PLXNA4	3	geneontology_Biological_Process	0.0025	Up
GO:0033210	GO:0033210	leptin-mediated signaling pathway	3/1200	11/18866	0.0288	0.226	0.199	BBS2/BBS4/UGCG	3	geneontology_Biological_Process	0.0025	Up
GO:0046051	GO:0046051	UTP metabolic process	3/1200	11/18866	0.0288	0.226	0.199	NME7/NME5/NME9	3	geneontology_Biological_Process	0.0025	Up
GO:0060174	GO:0060174	limb bud formation	3/1200	11/18866	0.0288	0.226	0.199	SEMA3C/SOX4/FGFR2	3	geneontology_Biological_Process	0.0025	Up
GO:0060281	GO:0060281	regulation of oocyte development	3/1200	11/18866	0.0288	0.226	0.199	PDE5A/PDE3A/IGF1	3	geneontology_Biological_Process	0.0025	Up
GO:0060525	GO:0060525	prostate glandular acinus development	3/1200	11/18866	0.0288	0.226	0.199	TP63/FGFR2/SFRP1	3	geneontology_Biological_Process	0.0025	Up
GO:0071838	GO:0071838	cell proliferation in bone marrow	3/1200	11/18866	0.0288	0.226	0.199	LEF1/MEF2C/FGFR2	3	geneontology_Biological_Process	0.0025	Up
GO:1904396	GO:1904396	regulation of neuromuscular junction development	3/1200	11/18866	0.0288	0.226	0.199	SIX4/SIX1/PTN	3	geneontology_Biological_Process	0.0025	Up
GO:1905383	GO:1905383	protein localization to presynapse	3/1200	11/18866	0.0288	0.226	0.199	MAP1A/DLG2/RAB27B	3	geneontology_Biological_Process	0.0025	Up
GO:1905879	GO:1905879	regulation of oogenesis	3/1200	11/18866	0.0288	0.226	0.199	PDE5A/PDE3A/IGF1	3	geneontology_Biological_Process	0.0025	Up
GO:0042113	GO:0042113	B cell activation	30/1200	328/18866	0.0291	0.226	0.199	TP53BP1/TNFRSF21/DOCK10/VCAM1/ITGA4/LEF1/MSH2/ATM/SLC39A10/HMGB3/IL7/MEF2C/ATP11C/CD28/CASP3/CD38/LAX1/NFATC2/ZBTB1/CD27/KIT/MZB1/IKZF3/CR2/RASGRP1/FOXJ1/MS4A1/TNFSF13B/CD79A/SFRP1	30	geneontology_Biological_Process	0.025	Up
GO:0030004	GO:0030004	cellular monovalent inorganic cation homeostasis	13/1200	114/18866	0.0291	0.226	0.199	SLC4A7/KCNMA1/SLC8A1/SLC4A8/SLC4A4/SLC9C2/CLCN3/SLC12A2/SLC4A5/ATP12A/ATP1A2/ATP6V1D/AVPR1A	13	geneontology_Biological_Process	0.010833	Up
GO:0009148	GO:0009148	pyrimidine nucleoside triphosphate biosynthetic process	4/1200	19/18866	0.0293	0.226	0.199	NME7/TYMS/NME5/NME9	4	geneontology_Biological_Process	0.003333	Up
GO:0044320	GO:0044320	cellular response to leptin stimulus	4/1200	19/18866	0.0293	0.226	0.199	BBS2/BBS4/CCNA2/UGCG	4	geneontology_Biological_Process	0.003333	Up
GO:0045091	GO:0045091	regulation of single stranded viral RNA replication via double stranded DNA intermediate	4/1200	19/18866	0.0293	0.226	0.199	TOP2B/TOP2A/APOBEC3C/APOBEC3D	4	geneontology_Biological_Process	0.003333	Up
GO:0048486	GO:0048486	parasympathetic nervous system development	4/1200	19/18866	0.0293	0.226	0.199	NRP2/SEMA3A/SIX1/PLXNA4	4	geneontology_Biological_Process	0.003333	Up
GO:0045580	GO:0045580	regulation of T cell differentiation	16/1200	150/18866	0.0293	0.226	0.199	MDK/SOX4/MYB/SOS1/LEF1/IL7/CD28/FGL2/NFATC2/ZBTB1/CD27/TESPA1/RASGRP1/FOXJ1/IRF4/CD2	16	geneontology_Biological_Process	0.013333	Up
GO:0001656	GO:0001656	metanephros development	11/1200	91/18866	0.0293	0.226	0.199	LGR4/SIX4/FBN1/ROBO2/GREM1/PKD2/SIX1/FAT4/EYA1/ITGA8/FOXJ1	11	geneontology_Biological_Process	0.009167	Up
GO:0030901	GO:0030901	midbrain development	11/1200	91/18866	0.0293	0.226	0.199	SFRP2/WLS/FZD3/CCDC14/WNT5A/SOS1/FZD6/MAOB/DYNLL1/FGFR2/SFRP1	11	geneontology_Biological_Process	0.009167	Up
GO:0046849	GO:0046849	bone remodeling	11/1200	91/18866	0.0293	0.226	0.199	LGR4/TGFB3/CTHRC1/MDK/CTSK/GREM1/SPP1/IL7/CD38/PTN/SFRP1	11	geneontology_Biological_Process	0.009167	Up
GO:0048477	GO:0048477	oogenesis	11/1200	91/18866	0.0293	0.226	0.199	MDK/PDE5A/TUT4/CCNB1/PDE3A/ATM/IGF1/ASPM/BMPR1B/HORMAD1/PTN	11	geneontology_Biological_Process	0.009167	Up
GO:2000177	GO:2000177	regulation of neural precursor cell proliferation	11/1200	91/18866	0.0293	0.226	0.199	CDH2/MDK/FZD3/CDON/WNT5A/ASPM/PTBP2/CIP2A/PTPRZ1/SHCBP1/PTN	11	geneontology_Biological_Process	0.009167	Up
GO:0055007	GO:0055007	cardiac muscle cell differentiation	14/1200	126/18866	0.0294	0.226	0.199	PAK1/MYH11/FHL2/CCNB1/AKAP6/MYOCD/GREM1/SGCD/PDLIM5/IGF1/SLC8A1/MEF2C/MYH10/HNRNPU	14	geneontology_Biological_Process	0.011667	Up
GO:0007091	GO:0007091	metaphase/anaphase transition of mitotic cell cycle	8/1200	58/18866	0.0296	0.227	0.2	CCNB1/GEN1/CENPF/ATM/ANAPC4/TTK/IK/DLGAP5	8	geneontology_Biological_Process	0.006667	Up
GO:0046128	GO:0046128	purine ribonucleoside metabolic process	8/1200	58/18866	0.0296	0.227	0.2	NT5E/RAB23/PRTFDC1/DLG2/NME7/NME5/LRGUK/NME9	8	geneontology_Biological_Process	0.006667	Up
GO:1902099	GO:1902099	regulation of metaphase/anaphase transition of cell cycle	8/1200	58/18866	0.0296	0.227	0.2	CCNB1/GEN1/CENPF/ATM/ANAPC4/TTK/IK/DLGAP5	8	geneontology_Biological_Process	0.006667	Up
GO:0010818	GO:0010818	T cell chemotaxis	5/1200	28/18866	0.0299	0.229	0.201	STK39/WNT5A/CXCL13/SLC12A2/PIK3CG	5	geneontology_Biological_Process	0.004167	Up
GO:0050680	GO:0050680	negative regulation of epithelial cell proliferation	18/1200	175/18866	0.03	0.23	0.202	ROBO1/SFRP2/SULF1/IFT80/SERPINF1/WNT5A/SOX2/IFT74/IFT172/IFT57/FBXW7/MEF2C/NFIB/FGFR2/INTU/TGFB2/PTN/SFRP1	18	geneontology_Biological_Process	0.015	Up
GO:0010389	GO:0010389	regulation of G2/M transition of mitotic cell cycle	20/1200	200/18866	0.0301	0.23	0.202	PCM1/AKAP9/CEP290/CCNB1/CCP110/RAD51B/ALMS1/HSP90AA1/CEP57/CNTRL/CENPF/ATM/NEDD1/CEP192/STOX1/DYNLL1/CETN2/PLK4/MRE11/TPX2	20	geneontology_Biological_Process	0.016667	Up
GO:1901888	GO:1901888	regulation of cell junction assembly	20/1200	200/18866	0.0301	0.23	0.202	EPHA3/THY1/LRRN1/CLDN1/SLITRK6/CLSTN1/SIX4/WDPCP/THBS2/ADNP/ROBO2/WNT5A/GREM1/NPHP1/PDLIM5/FLRT2/MEF2C/SIX1/ROCK1/SFRP1	20	geneontology_Biological_Process	0.016667	Up
GO:1902105	GO:1902105	regulation of leukocyte differentiation	27/1200	290/18866	0.0305	0.232	0.204	LRRC17/MDK/SOX4/MYB/FBN1/SOS1/LEF1/HMGB3/FBXW7/IL7/ATP11C/CD28/PRXL2A/TMEM176B/FGL2/NFATC2/ZBTB1/CD4/CD27/TESPA1/IKZF3/RASGRP1/FOXJ1/IRF4/LTF/SFRP1/CD2	27	geneontology_Biological_Process	0.0225	Up
GO:0000077	GO:0000077	DNA damage checkpoint	16/1200	151/18866	0.0309	0.235	0.207	TP53BP1/MDM2/NEK11/USP28/SOX4/STK33/CCNB1/CDC14B/MSH2/ATM/ATR/BRIP1/MRE11/PLK2/CHEK1/GADD45A	16	geneontology_Biological_Process	0.013333	Up
GO:0008206	GO:0008206	bile acid metabolic process	7/1200	48/18866	0.031	0.235	0.207	OSBPL3/OSBPL6/SLC27A2/BAAT/CYP39A1/ATP8B1/KIT	7	geneontology_Biological_Process	0.005833	Up
GO:0031952	GO:0031952	regulation of protein autophosphorylation	7/1200	48/18866	0.031	0.235	0.207	NEK10/GREM1/RAD50/PDGFC/MRE11/GPNMB/PDGFD	7	geneontology_Biological_Process	0.005833	Up
GO:0048701	GO:0048701	embryonic cranial skeleton morphogenesis	7/1200	48/18866	0.031	0.235	0.207	MMP16/TGFB3/PRRX1/SIX4/MEF2C/SIX1/FGFR2	7	geneontology_Biological_Process	0.005833	Up
GO:0003156	GO:0003156	regulation of animal organ formation	6/1200	38/18866	0.0314	0.237	0.208	ROBO1/SULF1/ROBO2/WNT5A/SIX1/EYA1	6	geneontology_Biological_Process	0.005	Up
GO:1903523	GO:1903523	negative regulation of blood circulation	6/1200	38/18866	0.0314	0.237	0.208	ARHGAP42/PDE5A/PLN/ATP2A2/PIK3CG/ATP1A2	6	geneontology_Biological_Process	0.005	Up
GO:2000403	GO:2000403	positive regulation of lymphocyte migration	6/1200	38/18866	0.0314	0.237	0.208	CXCL14/CXCL12/STK39/WNT5A/ITGA4/CXCL13	6	geneontology_Biological_Process	0.005	Up
GO:0050870	GO:0050870	positive regulation of T cell activation	21/1200	214/18866	0.032	0.241	0.212	CD24/THY1/HHLA2/PAK1/MDK/SOX4/MYB/VCAM1/HSPH1/LEF1/IGF1/IL7/VTCN1/CD28/ZBTB1/CD4/IGFBP2/CD27/TESPA1/RASGRP1/TNFSF13B	21	geneontology_Biological_Process	0.0175	Up
GO:0098727	GO:0098727	maintenance of cell number	17/1200	164/18866	0.0321	0.242	0.212	CDH2/TP63/PCM1/SOX4/PRRX1/TUT4/BMPR1A/SOX2/TET1/IGF1/ASPM/LEO1/ZNF322/KIT/SMC3/PTN/SFRP1	17	geneontology_Biological_Process	0.014167	Up
GO:0034644	GO:0034644	cellular response to UV	10/1200	81/18866	0.0323	0.243	0.213	TP53INP1/MDM2/USP28/CRIP1/ATR/PPID/POLK/ZBTB1/CHEK1/PTN	10	geneontology_Biological_Process	0.008333	Up
GO:0009411	GO:0009411	response to UV	15/1200	140/18866	0.0329	0.246	0.216	TP53INP1/MDM2/USP28/MSH2/CRIP1/ATR/PPID/POLK/CASP3/ZBTB1/CHEK1/SERPINB13/SCARA3/PCLAF/PTN	15	geneontology_Biological_Process	0.0125	Up
GO:0060048	GO:0060048	cardiac muscle contraction	15/1200	140/18866	0.0329	0.246	0.216	ANK2/DMD/PDE5A/PLN/ATP2A2/AKAP9/CACNA2D1/CASQ2/SGCD/SLC8A1/DSP/PIK3CG/RYR2/DSG2/ATP1A2	15	geneontology_Biological_Process	0.0125	Up
GO:0097553	GO:0097553	calcium ion transmembrane import into cytosol	15/1200	140/18866	0.0329	0.246	0.216	THY1/ANK2/DMD/PLN/AKAP6/HTR2A/CACNA2D1/MYO5A/CASQ2/SLC8A1/PKD2/TRPV4/RYR2/APLNR/ATP1A2	15	geneontology_Biological_Process	0.0125	Up
GO:0030324	GO:0030324	lung development	18/1200	177/18866	0.0331	0.247	0.217	TGFB3/TNC/BMPR1A/MYOCD/WNT5A/CCDC39/DNAAF1/FBXW7/NFIB/HSPB11/ABCA12/FGFR2/AGR2/IGFBP5/CCDC40/FOXJ1/FGF7/PTN	18	geneontology_Biological_Process	0.015	Up
GO:0030510	GO:0030510	regulation of BMP signaling pathway	11/1200	93/18866	0.0337	0.251	0.221	SFRP2/SULF1/TWSG1/SFRP4/HTRA1/FBN1/WNT5A/GREM1/SKIL/FSTL1/SFRP1	11	geneontology_Biological_Process	0.009167	Up
GO:0045185	GO:0045185	maintenance of protein location	11/1200	93/18866	0.0337	0.251	0.221	LTBP1/DZIP1/VPS13C/VPS13A/FBN1/BBS4/PKD2/CCDC88A/CD4/HNRNPU/INSIG2	11	geneontology_Biological_Process	0.009167	Up
GO:0072080	GO:0072080	nephron tubule development	11/1200	93/18866	0.0337	0.251	0.221	CD24/LGR4/SIX4/PROM1/GREM1/PKD2/MEF2C/AHI1/SIX1/FAT4/EYA1	11	geneontology_Biological_Process	0.009167	Up
GO:0001782	GO:0001782	B cell homeostasis	5/1200	29/18866	0.0342	0.252	0.221	DOCK10/SOS1/MEF2C/CASP3/TNFSF13B	5	geneontology_Biological_Process	0.004167	Up
GO:0019835	GO:0019835	cytolysis	5/1200	29/18866	0.0342	0.252	0.221	CFHR1/C6/CFHR2/KRT6A/PLA2G2A	5	geneontology_Biological_Process	0.004167	Up
GO:0021602	GO:0021602	cranial nerve morphogenesis	5/1200	29/18866	0.0342	0.252	0.221	NRP2/SEMA3A/ATP8B1/SIX1/PLXNA4	5	geneontology_Biological_Process	0.004167	Up
GO:0042634	GO:0042634	regulation of hair cycle	5/1200	29/18866	0.0342	0.252	0.221	CDH3/FERMT1/KRT17/WNT5A/TGFB2	5	geneontology_Biological_Process	0.004167	Up
GO:0045671	GO:0045671	negative regulation of osteoclast differentiation	5/1200	29/18866	0.0342	0.252	0.221	LRRC17/FBN1/FBXW7/LTF/SFRP1	5	geneontology_Biological_Process	0.004167	Up
GO:0045822	GO:0045822	negative regulation of heart contraction	5/1200	29/18866	0.0342	0.252	0.221	PDE5A/PLN/ATP2A2/PIK3CG/ATP1A2	5	geneontology_Biological_Process	0.004167	Up
GO:0050901	GO:0050901	leukocyte tethering or rolling	5/1200	29/18866	0.0342	0.252	0.221	CXCL12/VCAM1/ITGA4/SELP/ROCK1	5	geneontology_Biological_Process	0.004167	Up
GO:2000727	GO:2000727	positive regulation of cardiac muscle cell differentiation	5/1200	29/18866	0.0342	0.252	0.221	AKAP6/MYOCD/GREM1/IGF1/MEF2C	5	geneontology_Biological_Process	0.004167	Up
GO:0002686	GO:0002686	negative regulation of leukocyte migration	7/1200	49/18866	0.0343	0.252	0.221	CXCL12/IL33/BMP5/GREM1/CD200R1/PLCB1/STAP1	7	geneontology_Biological_Process	0.005833	Up
GO:0097720	GO:0097720	calcineurin-mediated signaling	7/1200	49/18866	0.0343	0.252	0.221	RCAN2/FHL2/AKAP6/IGF1/RCAN3/EFHB/NFATC2	7	geneontology_Biological_Process	0.005833	Up
GO:0120193	GO:0120193	tight junction organization	10/1200	82/18866	0.0348	0.252	0.222	CLDN1/TGFB3/NPHP1/POF1B/CLDN16/ECT2/ROCK1/FRMPD2/CLDN8/CLDN2	10	geneontology_Biological_Process	0.008333	Up
GO:0051271	GO:0051271	negative regulation of cellular component movement	35/1200	400/18866	0.0348	0.252	0.222	ROBO1/SFRP2/COL3A1/SULF1/SEMA3C/THY1/TP53INP1/CXCL12/LDLRAD4/DPYSL3/BMPR1A/CCDC125/SERPINF1/PFN2/IL33/MYOCD/WNT5A/BMP5/SRGAP3/DNAJA4/GREM1/SEMA3D/SEMA3A/MEF2C/CD200R1/CXCL13/MCTP1/SPOCK3/PLCB1/STAP1/PTPRT/IGFBP5/GADD45A/PTN/SFRP1	35	geneontology_Biological_Process	0.029167	Up
GO:0002320	GO:0002320	lymphoid progenitor cell differentiation	4/1200	20/18866	0.0348	0.252	0.222	SOX4/SOS1/ZBTB1/KIT	4	geneontology_Biological_Process	0.003333	Up
GO:0003215	GO:0003215	cardiac right ventricle morphogenesis	4/1200	20/18866	0.0348	0.252	0.222	SEMA3C/SOX4/BMPR1A/TGFB2	4	geneontology_Biological_Process	0.003333	Up
GO:0006346	GO:0006346	DNA methylation-dependent heterochromatin assembly	4/1200	20/18866	0.0348	0.252	0.222	HELLS/ATF7IP/TET1/SETDB2	4	geneontology_Biological_Process	0.003333	Up
GO:0039692	GO:0039692	single stranded viral RNA replication via double stranded DNA intermediate	4/1200	20/18866	0.0348	0.252	0.222	TOP2B/TOP2A/APOBEC3C/APOBEC3D	4	geneontology_Biological_Process	0.003333	Up
GO:0042474	GO:0042474	middle ear morphogenesis	4/1200	20/18866	0.0348	0.252	0.222	PRRX1/SIX1/EYA1/INSIG2	4	geneontology_Biological_Process	0.003333	Up
GO:0060039	GO:0060039	pericardium development	4/1200	20/18866	0.0348	0.252	0.222	RPGRIP1L/WNT5A/BMP5/SOS1	4	geneontology_Biological_Process	0.003333	Up
GO:0072311	GO:0072311	glomerular epithelial cell differentiation	4/1200	20/18866	0.0348	0.252	0.222	CD24/PROM1/MYO1E/FOXJ1	4	geneontology_Biological_Process	0.003333	Up
GO:0035886	GO:0035886	vascular associated smooth muscle cell differentiation	6/1200	39/18866	0.0352	0.254	0.223	COMP/EPC1/PDCD4/MYOCD/NFATC2/KIT	6	geneontology_Biological_Process	0.005	Up
GO:0046329	GO:0046329	negative regulation of JNK cascade	6/1200	39/18866	0.0352	0.254	0.223	SFRP2/PDCD4/MECOM/DUSP19/SERPINB3/SFRP1	6	geneontology_Biological_Process	0.005	Up
GO:1901021	GO:1901021	positive regulation of calcium ion transmembrane transporter activity	6/1200	39/18866	0.0352	0.254	0.223	ANK2/FGF14/AKAP6/CACNA2D1/PKD2/RYR2	6	geneontology_Biological_Process	0.005	Up
GO:1901068	GO:1901068	guanosine-containing compound metabolic process	6/1200	39/18866	0.0352	0.254	0.223	RAB23/DLG2/NME7/NME5/LRGUK/NME9	6	geneontology_Biological_Process	0.005	Up
GO:2000816	GO:2000816	negative regulation of mitotic sister chromatid separation	6/1200	39/18866	0.0352	0.254	0.223	CCNB1/GEN1/CENPF/ATM/TTK/IK	6	geneontology_Biological_Process	0.005	Up
GO:0044784	GO:0044784	metaphase/anaphase transition of cell cycle	8/1200	60/18866	0.0354	0.254	0.223	CCNB1/GEN1/CENPF/ATM/ANAPC4/TTK/IK/DLGAP5	8	geneontology_Biological_Process	0.006667	Up
GO:0060042	GO:0060042	retina morphogenesis in camera-type eye	8/1200	60/18866	0.0354	0.254	0.223	THY1/RPGRIP1L/CDON/PROM1/RP1/BBS4/AHI1/PTN	8	geneontology_Biological_Process	0.006667	Up
GO:2000242	GO:2000242	negative regulation of reproductive process	8/1200	60/18866	0.0354	0.254	0.223	SULF1/PRKACB/SERPINF1/WNT5A/IGF1/TTK/HPGDS/HORMAD1	8	geneontology_Biological_Process	0.006667	Up
GO:0051304	GO:0051304	chromosome separation	11/1200	94/18866	0.0361	0.256	0.225	CCNB1/GEN1/TOP2B/TOP2A/CENPF/ATM/ANAPC4/TTK/IK/RMI1/DLGAP5	11	geneontology_Biological_Process	0.009167	Up
GO:0060993	GO:0060993	kidney morphogenesis	11/1200	94/18866	0.0361	0.256	0.225	LGR4/SOX4/SIX4/GREM1/PKD2/AHI1/SIX1/GCNT4/FAT4/EYA1/FOXJ1	11	geneontology_Biological_Process	0.009167	Up
GO:0007320	GO:0007320	insemination	3/1200	12/18866	0.0366	0.256	0.225	ACVR2A/SERPINE2/AVPR1A	3	geneontology_Biological_Process	0.0025	Up
GO:0014831	GO:0014831	gastro-intestinal system smooth muscle contraction	3/1200	12/18866	0.0366	0.256	0.225	SULF1/SULF2/KIT	3	geneontology_Biological_Process	0.0025	Up
GO:0021889	GO:0021889	olfactory bulb interneuron differentiation	3/1200	12/18866	0.0366	0.256	0.225	ROBO1/ROBO2/WNT5A	3	geneontology_Biological_Process	0.0025	Up
GO:0033690	GO:0033690	positive regulation of osteoblast proliferation	3/1200	12/18866	0.0366	0.256	0.225	ITGAV/CTHRC1/LTF	3	geneontology_Biological_Process	0.0025	Up
GO:0035404	GO:0035404	histone-serine phosphorylation	3/1200	12/18866	0.0366	0.256	0.225	CCNB1/PRKAA2/RPS6KA5	3	geneontology_Biological_Process	0.0025	Up
GO:0035845	GO:0035845	photoreceptor cell outer segment organization	3/1200	12/18866	0.0366	0.256	0.225	RP1/BBS4/AHI1	3	geneontology_Biological_Process	0.0025	Up
GO:0038063	GO:0038063	collagen-activated tyrosine kinase receptor signaling pathway	3/1200	12/18866	0.0366	0.256	0.225	COL1A1/COL4A5/DDR2	3	geneontology_Biological_Process	0.0025	Up
GO:0051657	GO:0051657	maintenance of organelle location	3/1200	12/18866	0.0366	0.256	0.225	AKAP9/ASPM/GPSM2	3	geneontology_Biological_Process	0.0025	Up
GO:0051798	GO:0051798	positive regulation of hair follicle development	3/1200	12/18866	0.0366	0.256	0.225	KRT17/WNT5A/TGFB2	3	geneontology_Biological_Process	0.0025	Up
GO:0055015	GO:0055015	ventricular cardiac muscle cell development	3/1200	12/18866	0.0366	0.256	0.225	FHL2/CCNB1/MYH10	3	geneontology_Biological_Process	0.0025	Up
GO:0060394	GO:0060394	negative regulation of pathway-restricted SMAD protein phosphorylation	3/1200	12/18866	0.0366	0.256	0.225	LDLRAD4/GREM1/PMEPA1	3	geneontology_Biological_Process	0.0025	Up
GO:0072393	GO:0072393	microtubule anchoring at microtubule organizing center	3/1200	12/18866	0.0366	0.256	0.225	PCM1/KIF3A/BBS4	3	geneontology_Biological_Process	0.0025	Up
GO:0072520	GO:0072520	seminiferous tubule development	3/1200	12/18866	0.0366	0.256	0.225	ATRX/WDR48/BRIP1	3	geneontology_Biological_Process	0.0025	Up
GO:1900115	GO:1900115	extracellular regulation of signal transduction	3/1200	12/18866	0.0366	0.256	0.225	LTBP1/FBN1/GREM1	3	geneontology_Biological_Process	0.0025	Up
GO:1900116	GO:1900116	extracellular negative regulation of signal transduction	3/1200	12/18866	0.0366	0.256	0.225	LTBP1/FBN1/GREM1	3	geneontology_Biological_Process	0.0025	Up
GO:1903441	GO:1903441	protein localization to ciliary membrane	3/1200	12/18866	0.0366	0.256	0.225	IFT80/EFCAB7/LZTFL1	3	geneontology_Biological_Process	0.0025	Up
GO:2001204	GO:2001204	regulation of osteoclast development	3/1200	12/18866	0.0366	0.256	0.225	FBN1/FBXW7/LTF	3	geneontology_Biological_Process	0.0025	Up
GO:0097191	GO:0097191	extrinsic apoptotic signaling pathway	22/1200	230/18866	0.0367	0.256	0.225	SFRP2/ITGAV/TRPS1/PHIP/IL33/BMP5/HGF/FAS/IGF1/IL7/ITM2C/CASP3/SKIL/EYA2/GCLC/TGFB2/KRT8/EYA1/LCN2/BMPR1B/CD27/SFRP1	22	geneontology_Biological_Process	0.018333	Up
GO:0032414	GO:0032414	positive regulation of ion transmembrane transporter activity	12/1200	106/18866	0.0368	0.257	0.226	ANK2/FGF14/DMD/STK39/AKAP9/AKAP6/CACNA2D1/ATPSCKMT/PKD2/ABCB1/RYR2/TRPC6	12	geneontology_Biological_Process	0.01	Up
GO:0051209	GO:0051209	release of sequestered calcium ion into cytosol	13/1200	118/18866	0.0371	0.258	0.227	THY1/ANK2/DMD/PLN/AKAP6/HTR2A/MYO5A/CASQ2/SLC8A1/PKD2/RYR2/APLNR/ATP1A2	13	geneontology_Biological_Process	0.010833	Up
GO:0021953	GO:0021953	central nervous system neuron differentiation	19/1200	192/18866	0.0371	0.258	0.227	ROBO1/SFRP2/DCLK1/NRP2/SOX4/HSP90AA1/DYNC2H1/ROBO2/WNT5A/TTC21B/IFT172/SEMA3A/EPHA4/NFIB/FGFR2/TCTN1/CDH11/PLXNA4/SFRP1	19	geneontology_Biological_Process	0.015833	Up
GO:0042129	GO:0042129	regulation of T cell proliferation	17/1200	167/18866	0.0373	0.259	0.228	CD24/TWSG1/TNFRSF21/HHLA2/PDE5A/VCAM1/SOS1/IGF1/VTCN1/CD28/CASP3/SCGB1A1/CD4/IGFBP2/GPNMB/FOXJ1/TNFSF13B	17	geneontology_Biological_Process	0.014167	Up
GO:0048546	GO:0048546	digestive tract morphogenesis	7/1200	50/18866	0.0378	0.262	0.23	SFRP2/TP63/WNT5A/AHI1/FGFR2/AGR2/SFRP1	7	geneontology_Biological_Process	0.005833	Up
GO:1903580	GO:1903580	positive regulation of ATP metabolic process	7/1200	50/18866	0.0378	0.262	0.23	SLC25A12/CCNB1/HTR2A/ATPSCKMT/PRKAA2/IGF1/SLC4A4	7	geneontology_Biological_Process	0.005833	Up
GO:0003407	GO:0003407	neural retina development	9/1200	72/18866	0.0383	0.265	0.233	THY1/RPGRIP1L/ATP2B1/PROM1/RP1/BBS4/AHI1/TGFB2/PTN	9	geneontology_Biological_Process	0.0075	Up
GO:0003170	GO:0003170	heart valve development	8/1200	61/18866	0.0386	0.265	0.233	ROBO1/MDM2/SOX4/BMPR1A/ROBO2/MEF2C/ROCK1/TGFB2	8	geneontology_Biological_Process	0.006667	Up
GO:0010965	GO:0010965	regulation of mitotic sister chromatid separation	8/1200	61/18866	0.0386	0.265	0.233	CCNB1/GEN1/CENPF/ATM/ANAPC4/TTK/IK/DLGAP5	8	geneontology_Biological_Process	0.006667	Up
GO:0021872	GO:0021872	forebrain generation of neurons	8/1200	61/18866	0.0386	0.265	0.233	ROBO1/NRP2/ROBO2/WNT5A/LEF1/SEMA3A/ASPM/FGFR2	8	geneontology_Biological_Process	0.006667	Up
GO:0042278	GO:0042278	purine nucleoside metabolic process	8/1200	61/18866	0.0386	0.265	0.233	NT5E/RAB23/PRTFDC1/DLG2/NME7/NME5/LRGUK/NME9	8	geneontology_Biological_Process	0.006667	Up
GO:1902041	GO:1902041	regulation of extrinsic apoptotic signaling pathway via death domain receptors	8/1200	61/18866	0.0386	0.265	0.233	SFRP2/TRPS1/BMP5/HGF/FAS/SKIL/BMPR1B/SFRP1	8	geneontology_Biological_Process	0.006667	Up
GO:0061326	GO:0061326	renal tubule development	11/1200	95/18866	0.0386	0.265	0.233	CD24/LGR4/SIX4/PROM1/GREM1/PKD2/MEF2C/AHI1/SIX1/FAT4/EYA1	11	geneontology_Biological_Process	0.009167	Up
GO:0006979	GO:0006979	response to oxidative stress	39/1200	458/18866	0.0389	0.267	0.234	SESN3/COL1A1/FUT8/GPX8/TP53INP1/NET1/PLA2R1/MDM2/RRM2B/ATP2A2/MYB/OXR1/CHD6/HGF/MET/PRKAA2/MYEF2/ARL6IP5/SLC8A1/PKD2/FBXW7/STOX1/CASP3/CCNA2/MMP2/PSIP1/CD38/MCTP1/GCLC/NME5/ECT2/MELK/SCGB1A1/SESN1/LCN2/PDK1/SCARA3/TRPC6/PDGFD	39	geneontology_Biological_Process	0.0325	Up
GO:0031116	GO:0031116	positive regulation of microtubule polymerization	5/1200	30/18866	0.039	0.267	0.234	PAK1/TOGARAM1/AKAP9/MET/MAP1B	5	geneontology_Biological_Process	0.004167	Up
GO:0061082	GO:0061082	myeloid leukocyte cytokine production	5/1200	30/18866	0.039	0.267	0.234	TGFB3/WNT5A/TGFB2/KIT/DDX1	5	geneontology_Biological_Process	0.004167	Up
GO:1900027	GO:1900027	regulation of ruffle assembly	5/1200	30/18866	0.039	0.267	0.234	WDPCP/PFN2/EPS8/FAM98A/STAP1	5	geneontology_Biological_Process	0.004167	Up
GO:0051963	GO:0051963	regulation of synapse assembly	12/1200	107/18866	0.0392	0.267	0.235	LRRN1/SLITRK6/CLSTN1/SIX4/THBS2/ADNP/ROBO2/WNT5A/PDLIM5/FLRT2/MEF2C/SIX1	12	geneontology_Biological_Process	0.01	Up
GO:0071526	GO:0071526	semaphorin-plexin signaling pathway	6/1200	40/18866	0.0393	0.267	0.235	SEMA3C/NRP2/MET/SEMA3D/SEMA3A/PLXNA4	6	geneontology_Biological_Process	0.005	Up
GO:1905819	GO:1905819	negative regulation of chromosome separation	6/1200	40/18866	0.0393	0.267	0.235	CCNB1/GEN1/CENPF/ATM/TTK/IK	6	geneontology_Biological_Process	0.005	Up
GO:0007127	GO:0007127	meiosis I	13/1200	119/18866	0.0393	0.267	0.235	ZNF711/RAD51B/TOP2B/TOP2A/MSH3/ATM/RAD50/BRIP1/MRE11/RMI1/CENPC/CCNA1/HORMAD1	13	geneontology_Biological_Process	0.010833	Up
GO:0051283	GO:0051283	negative regulation of sequestering of calcium ion	13/1200	119/18866	0.0393	0.267	0.235	THY1/ANK2/DMD/PLN/AKAP6/HTR2A/MYO5A/CASQ2/SLC8A1/PKD2/RYR2/APLNR/ATP1A2	13	geneontology_Biological_Process	0.010833	Up
GO:0030595	GO:0030595	leukocyte chemotaxis	22/1200	232/18866	0.0398	0.27	0.237	CXCL14/CXCL12/CAMK1D/MDK/STK39/CCL13/WNT5A/ITGA9/GREM1/THBS4/CCL18/CXCL13/STAP1/PLA2G7/TRPV4/SLC12A2/TGFB2/PIK3CG/KIT/CXCL6/CCL11/PTN	22	geneontology_Biological_Process	0.018333	Up
GO:0030323	GO:0030323	respiratory tube development	18/1200	181/18866	0.0399	0.27	0.238	TGFB3/TNC/BMPR1A/MYOCD/WNT5A/CCDC39/DNAAF1/FBXW7/NFIB/HSPB11/ABCA12/FGFR2/AGR2/IGFBP5/CCDC40/FOXJ1/FGF7/PTN	18	geneontology_Biological_Process	0.015	Up
GO:0008360	GO:0008360	regulation of cell shape	16/1200	156/18866	0.04	0.27	0.238	PHIP/PALMD/CCL13/WDPCP/FGD6/EPS8/BRWD1/ARHGAP18/SEPTIN7/MYH10/PLXNA4/ARHGAP15/KIT/ITGA7/CCL11/PTN	16	geneontology_Biological_Process	0.013333	Up
GO:1901861	GO:1901861	regulation of muscle tissue development	16/1200	156/18866	0.04	0.27	0.238	PAK1/CDON/BMPR1A/SIX4/CCNB1/AKAP6/MYOCD/LEF1/CENPF/GREM1/IGF1/MEF2C/SIX1/FGFR2/IGFBP5/NR1D2	16	geneontology_Biological_Process	0.013333	Up
GO:0033045	GO:0033045	regulation of sister chromatid segregation	10/1200	84/18866	0.0402	0.271	0.238	ATRX/CCNB1/GEN1/CENPF/ATM/ANAPC4/TTK/IK/DLGAP5/HNRNPU	10	geneontology_Biological_Process	0.008333	Up
GO:0010212	GO:0010212	response to ionizing radiation	15/1200	144/18866	0.0407	0.272	0.239	SFRP2/TP53BP1/NET1/MDM2/USP28/MSH2/ATM/ATR/CASP3/RAD51AP1/ECT2/FIGNL1/EYA1/GADD45A/SFRP1	15	geneontology_Biological_Process	0.0125	Up
GO:0060065	GO:0060065	uterus development	4/1200	21/18866	0.0409	0.272	0.239	KDM5B/MYOCD/WNT5A/TGFB2	4	geneontology_Biological_Process	0.003333	Up
GO:0060117	GO:0060117	auditory receptor cell development	4/1200	21/18866	0.0409	0.272	0.239	SLITRK6/WDPCP/SLC4A7/LRTOMT	4	geneontology_Biological_Process	0.003333	Up
GO:0060713	GO:0060713	labyrinthine layer morphogenesis	4/1200	21/18866	0.0409	0.272	0.239	BMP5/LEF1/FGFR2/RSPO3	4	geneontology_Biological_Process	0.003333	Up
GO:0061213	GO:0061213	positive regulation of mesonephros development	4/1200	21/18866	0.0409	0.272	0.239	LGR4/SIX4/GREM1/SIX1	4	geneontology_Biological_Process	0.003333	Up
GO:0072574	GO:0072574	hepatocyte proliferation	4/1200	21/18866	0.0409	0.272	0.239	MDK/FBXW7/SULF2/PTN	4	geneontology_Biological_Process	0.003333	Up
GO:0072575	GO:0072575	epithelial cell proliferation involved in liver morphogenesis	4/1200	21/18866	0.0409	0.272	0.239	MDK/FBXW7/SULF2/PTN	4	geneontology_Biological_Process	0.003333	Up
GO:0099515	GO:0099515	actin filament-based transport	4/1200	21/18866	0.0409	0.272	0.239	MYO1E/SYNE2/MYO5A/MYO6	4	geneontology_Biological_Process	0.003333	Up
GO:0140131	GO:0140131	positive regulation of lymphocyte chemotaxis	4/1200	21/18866	0.0409	0.272	0.239	CXCL14/STK39/WNT5A/CXCL13	4	geneontology_Biological_Process	0.003333	Up
GO:1902656	GO:1902656	calcium ion import into cytosol	4/1200	21/18866	0.0409	0.272	0.239	CACNA2D1/SLC8A1/TRPV4/MS4A1	4	geneontology_Biological_Process	0.003333	Up
GO:2000380	GO:2000380	regulation of mesoderm development	4/1200	21/18866	0.0409	0.272	0.239	SFRP2/TP63/BMPR1A/RPS6KA6	4	geneontology_Biological_Process	0.003333	Up
GO:2000738	GO:2000738	positive regulation of stem cell differentiation	4/1200	21/18866	0.0409	0.272	0.239	SEMA3C/SOX5/TGFB2/PTN	4	geneontology_Biological_Process	0.003333	Up
GO:2000146	GO:2000146	negative regulation of cell motility	32/1200	365/18866	0.0411	0.273	0.24	ROBO1/SFRP2/COL3A1/SULF1/THY1/TP53INP1/CXCL12/LDLRAD4/DPYSL3/BMPR1A/CCDC125/SERPINF1/PFN2/IL33/MYOCD/BMP5/SRGAP3/DNAJA4/GREM1/SEMA3A/MEF2C/CD200R1/CXCL13/MCTP1/SPOCK3/PLCB1/STAP1/PTPRT/IGFBP5/GADD45A/PTN/SFRP1	32	geneontology_Biological_Process	0.026667	Up
GO:0002690	GO:0002690	positive regulation of leukocyte chemotaxis	11/1200	96/18866	0.0412	0.273	0.24	CXCL14/CXCL12/CAMK1D/MDK/STK39/WNT5A/THBS4/CXCL13/PLA2G7/TRPV4/PTN	11	geneontology_Biological_Process	0.009167	Up
GO:0051155	GO:0051155	positive regulation of striated muscle cell differentiation	9/1200	73/18866	0.0413	0.274	0.241	AKAP6/MYOCD/GREM1/IGF1/NEK5/MEF2C/SCGB3A1/NFATC2/GDF15	9	geneontology_Biological_Process	0.0075	Up
GO:0009266	GO:0009266	response to temperature stimulus	22/1200	233/18866	0.0414	0.274	0.241	TP53INP1/CXCL12/MYOF/ATP2A2/ATP2B1/HSP90AA1/HSPH1/DNAJA4/HTR2A/ATM/DNAJB4/LXN/IGF1/ATR/PSIP1/NUP107/GCLC/TRPV4/SLC25A27/SLU7/CHORDC1/SCARA5	22	geneontology_Biological_Process	0.018333	Up
GO:0021545	GO:0021545	cranial nerve development	7/1200	51/18866	0.0415	0.274	0.241	NRP2/SLITRK6/SIX4/SEMA3A/ATP8B1/SIX1/PLXNA4	7	geneontology_Biological_Process	0.005833	Up
GO:0060976	GO:0060976	coronary vasculature development	7/1200	51/18866	0.0415	0.274	0.241	LTBP1/CPLANE1/DYNC2H1/MYOCD/SGCD/MYH10/APLNR	7	geneontology_Biological_Process	0.005833	Up
GO:0032102	GO:0032102	negative regulation of response to external stimulus	37/1200	433/18866	0.0415	0.274	0.241	ROBO1/SEMA3C/FAP/BBS2/NT5E/MDK/PDCD4/ABCD2/ENPP3/SERPINF1/TSPAN6/HTRA1/SUSD4/ROBO2/NUCB2/WNT5A/GREM1/HGF/SEMA3D/SPP1/BBS4/IGF1/TRAF3IP1/SEMA3A/EPHA4/CD200R1/C1QTNF3/CXCL13/STAP1/FGL2/SLC12A2/SERPINE2/MMP12/PARP14/TSPAN8/LTF/NR1D2	37	geneontology_Biological_Process	0.030833	Up
GO:0032526	GO:0032526	response to retinoic acid	12/1200	108/18866	0.0416	0.274	0.241	COL1A1/EPHA3/TNC/MYB/SERPINF1/BRINP3/WNT5A/ATM/CD38/FGFR2/IGFBP2/AQP3	12	geneontology_Biological_Process	0.01	Up
GO:0044774	GO:0044774	mitotic DNA integrity checkpoint	12/1200	108/18866	0.0416	0.274	0.241	MDM2/NEK11/SOX4/STK33/CCNB1/TOP2B/TOP2A/MSH2/ATM/MRE11/PLK2/GADD45A	12	geneontology_Biological_Process	0.01	Up
GO:0055025	GO:0055025	positive regulation of cardiac muscle tissue development	8/1200	62/18866	0.0419	0.275	0.242	BMPR1A/CCNB1/AKAP6/MYOCD/GREM1/IGF1/MEF2C/FGFR2	8	geneontology_Biological_Process	0.006667	Up
GO:0140115	GO:0140115	export across plasma membrane	8/1200	62/18866	0.0419	0.275	0.242	ABCC5/ATP2B1/SLC8A1/ABCB1/SLC4A4/KCNT2/ATP12A/ATP1A2	8	geneontology_Biological_Process	0.006667	Up
GO:0007219	GO:0007219	Notch signaling pathway	19/1200	195/18866	0.0424	0.277	0.243	ROBO1/POSTN/TP63/MDK/PLN/BMP2K/ANXA4/ROBO2/IFT74/IFT172/CNTN1/FBXW7/FAT4/CDH6/DLGAP5/TGFB2/SEL1L/DNER/KIT	19	geneontology_Biological_Process	0.015833	Up
GO:0042098	GO:0042098	T cell proliferation	19/1200	195/18866	0.0424	0.277	0.243	CD24/TWSG1/TNFRSF21/HHLA2/PDE5A/VCAM1/SOS1/IGF1/VTCN1/CD28/CASP3/SCGB1A1/CD4/PIK3CG/IGFBP2/GPNMB/RASGRP1/FOXJ1/TNFSF13B	19	geneontology_Biological_Process	0.015833	Up
GO:0050864	GO:0050864	regulation of B cell activation	19/1200	195/18866	0.0424	0.277	0.243	TP53BP1/TNFRSF21/MSH2/ATM/SLC39A10/HMGB3/IL7/MEF2C/ATP11C/CD28/CASP3/CD38/NFATC2/CD27/MZB1/IKZF3/FOXJ1/TNFSF13B/SFRP1	19	geneontology_Biological_Process	0.015833	Up
GO:0052548	GO:0052548	regulation of endopeptidase activity	37/1200	434/18866	0.0427	0.279	0.245	ROBO1/SFRP2/COL6A3/TP63/MDM2/SERPINI1/SERPINI2/WDR35/SERPINF1/SERPIND1/SOX2/LEF1/ITIH5/HGF/LXN/FAS/SERPINB5/ARL6IP5/NEK5/PZP/IFT57/EPHA4/BIRC3/RPS6KA3/COL28A1/SPOCK3/BLID/ROCK1/SERPINE2/CD27/C4B/UACA/SERPINB3/SERPINB13/LTF/WFDC2/AIM2	37	geneontology_Biological_Process	0.030833	Up
GO:2000241	GO:2000241	regulation of reproductive process	17/1200	170/18866	0.043	0.28	0.246	SULF1/ZNF711/PRKACB/CFAP69/PDE5A/SERPINF1/PDE3A/WNT5A/IGF1/SEMA3A/ASPM/TTK/HPGDS/PLCB1/HORMAD1/TACR1/SFRP1	17	geneontology_Biological_Process	0.014167	Up
GO:0048638	GO:0048638	regulation of developmental growth	31/1200	353/18866	0.0431	0.281	0.247	SFRP2/SEMA3C/CXCL12/FTO/PAK1/BBS2/BMPR1A/SIX4/CCNB1/CRABP2/ADNP/AKAP6/WNT5A/SEMA3D/SPP1/SGPL1/BBS4/IGF1/SEMA3A/IL7/MEF2C/BCL11A/SIX1/FGFR2/PLCB1/AGR2/PLXNA4/MAP1B/PLS1/GDF15/SFRP1	31	geneontology_Biological_Process	0.025833	Up
GO:0042770	GO:0042770	signal transduction in response to DNA damage	14/1200	133/18866	0.0436	0.283	0.249	PLA2R1/MDM2/SOX4/ATRX/STK33/CCNB1/CDC14B/ATM/ATR/RPS6KA6/PLK2/CHEK1/MYO6/GADD45A	14	geneontology_Biological_Process	0.011667	Up
GO:0021532	GO:0021532	neural tube patterning	6/1200	41/18866	0.0437	0.283	0.249	PRKACB/TBC1D32/RPGRIP1L/TRAF3IP1/DZIP1L/TCTN1	6	geneontology_Biological_Process	0.005	Up
GO:0030890	GO:0030890	positive regulation of B cell proliferation	6/1200	41/18866	0.0437	0.283	0.249	SLC39A10/IL7/MEF2C/CD38/NFATC2/TNFSF13B	6	geneontology_Biological_Process	0.005	Up
GO:0071674	GO:0071674	mononuclear cell migration	11/1200	97/18866	0.0439	0.284	0.25	CXCL12/MDK/CCL13/BMP5/GREM1/CCL18/PLCB1/PLA2G7/TRPV4/CCL11/PDGFD	11	geneontology_Biological_Process	0.009167	Up
GO:0098659	GO:0098659	inorganic cation import across plasma membrane	11/1200	97/18866	0.0439	0.284	0.25	SLC39A6/CACNA2D1/SLC39A10/SLC8A1/TRPV4/KCNJ16/SLC9C2/ABCC9/SLC12A2/ATP12A/ATP1A2	11	geneontology_Biological_Process	0.009167	Up
GO:0099587	GO:0099587	inorganic ion import across plasma membrane	11/1200	97/18866	0.0439	0.284	0.25	SLC39A6/CACNA2D1/SLC39A10/SLC8A1/TRPV4/KCNJ16/SLC9C2/ABCC9/SLC12A2/ATP12A/ATP1A2	11	geneontology_Biological_Process	0.009167	Up
GO:0051282	GO:0051282	regulation of sequestering of calcium ion	13/1200	121/18866	0.044	0.284	0.25	THY1/ANK2/DMD/PLN/AKAP6/HTR2A/MYO5A/CASQ2/SLC8A1/PKD2/RYR2/APLNR/ATP1A2	13	geneontology_Biological_Process	0.010833	Up
GO:0021772	GO:0021772	olfactory bulb development	5/1200	31/18866	0.0442	0.284	0.25	ROBO1/RPGRIP1L/ROBO2/WNT5A/SEMA3A	5	geneontology_Biological_Process	0.004167	Up
GO:0031114	GO:0031114	regulation of microtubule depolymerization	5/1200	31/18866	0.0442	0.284	0.25	CKAP2/MAP1A/TRPV4/TPX2/MAP1B	5	geneontology_Biological_Process	0.004167	Up
GO:2000406	GO:2000406	positive regulation of T cell migration	5/1200	31/18866	0.0442	0.284	0.25	CXCL12/STK39/WNT5A/ITGA4/CXCL13	5	geneontology_Biological_Process	0.004167	Up
GO:0018958	GO:0018958	phenol-containing compound metabolic process	12/1200	109/18866	0.0442	0.284	0.25	CDH3/DIO2/MOXD1/CTSK/SNCAIP/HDC/WNT5A/MYO5A/MAOB/GCNT4/TGFB2/LRTOMT	12	geneontology_Biological_Process	0.01	Up
GO:0048017	GO:0048017	inositol lipid-mediated signaling	19/1200	196/18866	0.0442	0.284	0.25	PLCB4/FBXL2/PLD1/HTR2A/HGF/PDGFC/IGF1/CD28/OGT/PLCB1/SELP/TGFB2/PIK3CG/SERPINE2/KIT/PLCH1/RASGRP1/PTPN13/PDGFD	19	geneontology_Biological_Process	0.015833	Up
GO:0030307	GO:0030307	positive regulation of cell growth	17/1200	171/18866	0.045	0.284	0.25	SFRP2/CXCL12/PAK1/CRABP2/ADNP/AKAP6/KRT17/LEF1/IGF1/SLC44A4/CD38/RPS6KA3/TGFB2/MAP1B/PRSS2/AVPR1A/SFRP1	17	geneontology_Biological_Process	0.014167	Up
GO:0005513	GO:0005513	detection of calcium ion	3/1200	13/18866	0.0454	0.284	0.25	CASQ2/KCNMB1/RYR2	3	geneontology_Biological_Process	0.0025	Up
GO:0009886	GO:0009886	post-embryonic animal morphogenesis	3/1200	13/18866	0.0454	0.284	0.25	ATRX/FBN1/MFAP2	3	geneontology_Biological_Process	0.0025	Up
GO:0010826	GO:0010826	negative regulation of centrosome duplication	3/1200	13/18866	0.0454	0.284	0.25	TMEM67/CCP110/MDM1	3	geneontology_Biological_Process	0.0025	Up
GO:0032096	GO:0032096	negative regulation of response to food	3/1200	13/18866	0.0454	0.284	0.25	BBS2/NUCB2/BBS4	3	geneontology_Biological_Process	0.0025	Up
GO:0032099	GO:0032099	negative regulation of appetite	3/1200	13/18866	0.0454	0.284	0.25	BBS2/NUCB2/BBS4	3	geneontology_Biological_Process	0.0025	Up
GO:0032530	GO:0032530	regulation of microvillus organization	3/1200	13/18866	0.0454	0.284	0.25	PLD1/ATP8B1/PLS1	3	geneontology_Biological_Process	0.0025	Up
GO:0033127	GO:0033127	regulation of histone phosphorylation	3/1200	13/18866	0.0454	0.284	0.25	CCNB1/ATM/RPS6KA5	3	geneontology_Biological_Process	0.0025	Up
GO:0042635	GO:0042635	positive regulation of hair cycle	3/1200	13/18866	0.0454	0.284	0.25	KRT17/WNT5A/TGFB2	3	geneontology_Biological_Process	0.0025	Up
GO:0045579	GO:0045579	positive regulation of B cell differentiation	3/1200	13/18866	0.0454	0.284	0.25	IL7/ATP11C/CD27	3	geneontology_Biological_Process	0.0025	Up
GO:0051481	GO:0051481	negative regulation of cytosolic calcium ion concentration	3/1200	13/18866	0.0454	0.284	0.25	ATP2B1/SLC8A1/ATP1A2	3	geneontology_Biological_Process	0.0025	Up
GO:0051988	GO:0051988	regulation of attachment of spindle microtubules to kinetochore	3/1200	13/18866	0.0454	0.284	0.25	CCNB1/ECT2/HNRNPU	3	geneontology_Biological_Process	0.0025	Up
GO:0071415	GO:0071415	cellular response to purine-containing compound	3/1200	13/18866	0.0454	0.284	0.25	CASQ2/SLC8A1/RYR2	3	geneontology_Biological_Process	0.0025	Up
GO:0072182	GO:0072182	regulation of nephron tubule epithelial cell differentiation	3/1200	13/18866	0.0454	0.284	0.25	CD24/PROM1/FAT4	3	geneontology_Biological_Process	0.0025	Up
GO:0090179	GO:0090179	planar cell polarity pathway involved in neural tube closure	3/1200	13/18866	0.0454	0.284	0.25	SFRP2/WNT5A/SFRP1	3	geneontology_Biological_Process	0.0025	Up
GO:0097499	GO:0097499	protein localization to non-motile cilium	3/1200	13/18866	0.0454	0.284	0.25	IFT80/TTC21B/BBS4	3	geneontology_Biological_Process	0.0025	Up
GO:0099566	GO:0099566	regulation of postsynaptic cytosolic calcium ion concentration	3/1200	13/18866	0.0454	0.284	0.25	WNT5A/MYO5A/SLC8A1	3	geneontology_Biological_Process	0.0025	Up
GO:1902285	GO:1902285	semaphorin-plexin signaling pathway involved in neuron projection guidance	3/1200	13/18866	0.0454	0.284	0.25	NRP2/SEMA3A/PLXNA4	3	geneontology_Biological_Process	0.0025	Up
GO:1902947	GO:1902947	regulation of tau-protein kinase activity	3/1200	13/18866	0.0454	0.284	0.25	CLU/HSP90AA1/HGF	3	geneontology_Biological_Process	0.0025	Up
GO:1903236	GO:1903236	regulation of leukocyte tethering or rolling	3/1200	13/18866	0.0454	0.284	0.25	CXCL12/ITGA4/SELP	3	geneontology_Biological_Process	0.0025	Up
GO:2000052	GO:2000052	positive regulation of non-canonical Wnt signaling pathway	3/1200	13/18866	0.0454	0.284	0.25	WNT5A/RSPO3/SFRP1	3	geneontology_Biological_Process	0.0025	Up
GO:0046530	GO:0046530	photoreceptor cell differentiation	8/1200	63/18866	0.0455	0.284	0.25	THY1/RPGRIP1L/CEP290/PROM1/RP1/BBS4/AHI1/PTN	8	geneontology_Biological_Process	0.006667	Up
GO:0071103	GO:0071103	DNA conformation change	31/1200	355/18866	0.0458	0.287	0.252	HELLS/ASCC3/CHD3/SMARCA1/ATF7IP/ATRX/FAM172A/CCNB1/TOP2B/CENPK/CHD6/TOP2A/NAP1L3/TET1/RAD50/MCM4/HMGB3/SMARCA5/CETN2/MCM6/SMC2/BRIP1/MRE11/NCAPG/CENPC/SETDB2/NAP1L2/ERN2/DDX1/RECQL/SMC4	31	geneontology_Biological_Process	0.025833	Up
GO:0001776	GO:0001776	leukocyte homeostasis	10/1200	86/18866	0.046	0.287	0.252	DOCK10/SOS1/FAS/MEF2C/CASP3/SKIL/GPR174/CXCL6/TNFRSF17/TNFSF13B	10	geneontology_Biological_Process	0.008333	Up
GO:0050772	GO:0050772	positive regulation of axonogenesis	10/1200	86/18866	0.046	0.287	0.252	ROBO1/CXCL12/PAK1/CRABP2/ADNP/ROBO2/SKIL/MAP6/PLXNA4/MAP1B	10	geneontology_Biological_Process	0.008333	Up
GO:0016485	GO:0016485	protein processing	21/1200	223/18866	0.0466	0.29	0.255	PRKACB/PRSS12/MMP16/MDM2/COMP/CPA3/CTSE/DYNC2H1/OMA1/CPXM2/IFT172/SCG5/BACE2/CASP3/BIRC3/OGT/MIPEP/SERPINE2/SEC11C/CPE/CPXM1	21	geneontology_Biological_Process	0.0175	Up
GO:0001657	GO:0001657	ureteric bud development	11/1200	98/18866	0.0467	0.291	0.256	LGR4/SIX4/ROBO2/GREM1/PKD2/SIX1/FGFR2/FAT4/EYA1/FOXJ1/SFRP1	11	geneontology_Biological_Process	0.009167	Up
GO:0036120	GO:0036120	cellular response to platelet-derived growth factor stimulus	4/1200	22/18866	0.0476	0.294	0.258	HAS2/CCNA2/PTN/PDGFD	4	geneontology_Biological_Process	0.003333	Up
GO:0045663	GO:0045663	positive regulation of myoblast differentiation	4/1200	22/18866	0.0476	0.294	0.258	CDON/MEF2C/PLCB1/BOC	4	geneontology_Biological_Process	0.003333	Up
GO:0072576	GO:0072576	liver morphogenesis	4/1200	22/18866	0.0476	0.294	0.258	MDK/FBXW7/SULF2/PTN	4	geneontology_Biological_Process	0.003333	Up
GO:0090189	GO:0090189	regulation of branching involved in ureteric bud morphogenesis	4/1200	22/18866	0.0476	0.294	0.258	LGR4/SIX4/GREM1/SIX1	4	geneontology_Biological_Process	0.003333	Up
GO:1901685	GO:1901685	glutathione derivative metabolic process	4/1200	22/18866	0.0476	0.294	0.258	GSTA1/HPGDS/GSTA3/GSTA2	4	geneontology_Biological_Process	0.003333	Up
GO:1901687	GO:1901687	glutathione derivative biosynthetic process	4/1200	22/18866	0.0476	0.294	0.258	GSTA1/HPGDS/GSTA3/GSTA2	4	geneontology_Biological_Process	0.003333	Up
GO:0031100	GO:0031100	animal organ regeneration	9/1200	75/18866	0.0479	0.295	0.26	CXCL12/CLDN1/UGT1A1/WDR35/BAAT/HGF/TYMS/CCNA2/SULF2	9	geneontology_Biological_Process	0.0075	Up
GO:0010721	GO:0010721	negative regulation of cell development	30/1200	343/18866	0.048	0.296	0.26	COL3A1/SEMA3C/THY1/POSTN/PAK1/DPYSL3/MDM2/PCM1/BMPR1A/FBN1/WNT5A/SOX2/SEMA3D/SPP1/IGF1/DIXDC1/FBXW7/SEMA3A/EPHA4/ITM2C/BCL11A/ASPM/CD38/STAP1/TRPV4/PLK2/CCL11/TRPC6/PTN/LTF	30	geneontology_Biological_Process	0.025	Up
GO:0071470	GO:0071470	cellular response to osmotic stress	6/1200	42/18866	0.0483	0.297	0.261	MAPK10/STK39/PKD2/CASP3/TRPV4/AQP5	6	geneontology_Biological_Process	0.005	Up
GO:0052547	GO:0052547	regulation of peptidase activity	39/1200	466/18866	0.0485	0.298	0.262	ROBO1/SFRP2/ANTXR1/COL6A3/TP63/MDM2/SERPINI1/SERPINI2/WDR35/SERPINF1/SERPIND1/SOX2/LEF1/ITIH5/HGF/LXN/FAS/SERPINB5/ARL6IP5/NEK5/PZP/IFT57/EPHA4/BIRC3/RPS6KA3/COL28A1/SPOCK3/BLID/ROCK1/PI15/SERPINE2/CD27/C4B/UACA/SERPINB3/SERPINB13/LTF/WFDC2/AIM2	39	geneontology_Biological_Process	0.0325	Up
GO:0010976	GO:0010976	positive regulation of neuron projection development	26/1200	290/18866	0.0488	0.3	0.264	ROBO1/EPHA3/CXCL12/ENC1/PAK1/DPYSL3/CAMK1D/MDK/SERPINI1/SERPINF1/CRABP2/ADNP/ROBO2/VLDLR/WNT5A/BMP5/HGF/CNTN1/EPHA4/SKIL/ALKAL1/MAP6/PLXNA4/MAP1B/NDNF/PTN	26	geneontology_Biological_Process	0.021667	Up
GO:0002066	GO:0002066	columnar/cuboidal epithelial cell development	8/1200	64/18866	0.0492	0.301	0.265	SLITRK6/WDPCP/WNT5A/BMP5/RFX3/SLC4A7/TYMS/LRTOMT	8	geneontology_Biological_Process	0.006667	Up
GO:0042130	GO:0042130	negative regulation of T cell proliferation	8/1200	64/18866	0.0492	0.301	0.265	TWSG1/TNFRSF21/PDE5A/VTCN1/CASP3/SCGB1A1/GPNMB/FOXJ1	8	geneontology_Biological_Process	0.006667	Up
GO:0051306	GO:0051306	mitotic sister chromatid separation	8/1200	64/18866	0.0492	0.301	0.265	CCNB1/GEN1/CENPF/ATM/ANAPC4/TTK/IK/DLGAP5	8	geneontology_Biological_Process	0.006667	Up
GO:0021543	GO:0021543	pallium development	17/1200	173/18866	0.0493	0.301	0.265	ROBO1/COL3A1/CDH2/BBS2/MDK/EFHC1/UBA6/CDON/GNG12/LEF1/SYNE2/BBS4/DIXDC1/CASP3/ASPM/FAT4/PLCB1	17	geneontology_Biological_Process	0.014167	Up
GO:0048660	GO:0048660	regulation of smooth muscle cell proliferation	17/1200	173/18866	0.0493	0.301	0.265	OGN/PAK1/TGFB3/MDM2/PDCD4/BMPR1A/MYB/PDE1A/MYOCD/IGF1/ITGA2/MEF2C/MMP2/FGFR2/IGFBP5/CNN1/PDGFD	17	geneontology_Biological_Process	0.014167	Up
GO:0051703	GO:0051703	intraspecies interaction between organisms	7/1200	53/18866	0.0496	0.301	0.265	PCM1/VPS13A/BBS4/BPIFA1/NLGN4Y/AVPR1A/LTF	7	geneontology_Biological_Process	0.005833	Up
GO:0007044	GO:0007044	cell-substrate junction assembly	11/1200	99/18866	0.0497	0.301	0.265	EPHA3/THY1/COL17A1/KRT5/WDPCP/GREM1/ITGA2/DST/ITGB4/ROCK1/SFRP1	11	geneontology_Biological_Process	0.009167	Up
GO:0072163	GO:0072163	mesonephric epithelium development	11/1200	99/18866	0.0497	0.301	0.265	LGR4/SIX4/ROBO2/GREM1/PKD2/SIX1/FGFR2/FAT4/EYA1/FOXJ1/SFRP1	11	geneontology_Biological_Process	0.009167	Up
GO:0072164	GO:0072164	mesonephric tubule development	11/1200	99/18866	0.0497	0.301	0.265	LGR4/SIX4/ROBO2/GREM1/PKD2/SIX1/FGFR2/FAT4/EYA1/FOXJ1/SFRP1	11	geneontology_Biological_Process	0.009167	Up
GO:0043406	GO:0043406	positive regulation of MAP kinase activity	24/1200	264/18866	0.0497	0.301	0.265	ROBO1/CD24/PAK1/MAPK10/TGFB3/STK39/PDE5A/WNT5A/NEK10/HTR2A/HGF/PDGFC/IGF1/DUSP19/EPHA4/EIF2AK2/PIK3CG/MUC20/KIT/ERN2/GADD45A/RASGRP1/GDF15/PDGFD	24	geneontology_Biological_Process	0.02	Up
GO:0002063	GO:0002063	chondrocyte development	5/1200	32/18866	0.0497	0.301	0.265	SFRP2/SULF1/COMP/SULF2/BMPR1B	5	geneontology_Biological_Process	0.004167	Up
GO:0032673	GO:0032673	regulation of interleukin-4 production	5/1200	32/18866	0.0497	0.301	0.265	IL33/LEF1/CD28/SCGB1A1/IRF4	5	geneontology_Biological_Process	0.004167	Up
GO:0051147	GO:0051147	regulation of muscle cell differentiation	18/1200	186/18866	0.0499	0.302	0.265	CDH2/PAK1/MDM2/PDCD4/CDON/AKAP6/MYOCD/GREM1/IGF1/NEK5/MEF2C/FGFR2/SCGB3A1/NFATC2/BOC/KIT/GDF15/CEACAM5	18	geneontology_Biological_Process	0.015	Up
GO:0050671	GO:0050671	positive regulation of lymphocyte proliferation	14/1200	136/18866	0.0509	0.308	0.271	CD24/HHLA2/VCAM1/IGF1/SLC39A10/IL7/MEF2C/VTCN1/CD28/CD38/NFATC2/CD4/IGFBP2/TNFSF13B	14	geneontology_Biological_Process	0.011667	Up
GO:1901616	GO:1901616	organic hydroxy compound catabolic process	9/1200	76/18866	0.0514	0.31	0.273	DIO2/MOXD1/SYNJ2/CYP24A1/CYP39A1/MAOB/ADH7/SORD/LRTOMT	9	geneontology_Biological_Process	0.0075	Up
GO:0035725	GO:0035725	sodium ion transmembrane transport	17/1200	174/18866	0.0516	0.311	0.274	FGF14/DMD/STK39/SLMAP/SLC4A7/SLC8A1/PKD2/SLC4A11/SLC4A8/SLC4A4/SLC9C2/SLC12A2/SLC4A5/SLC28A3/ATP12A/ATP1A2/BPIFA1	17	geneontology_Biological_Process	0.014167	Up
GO:0001666	GO:0001666	response to hypoxia	31/1200	359/18866	0.0518	0.312	0.274	CD24/PAM/CXCL12/POSTN/PAK1/TGFB3/MDM2/MYB/CCNB1/MYOCD/PLOD2/ATM/KCNMA1/ITGA2/SLC8A1/ALDH3A1/STOX1/CASP3/CCNA2/MMP2/CD38/BRIP1/KCNMB1/TGFB2/PDK1/RYR2/NDNF/TRPC6/AQP3/PTN/SFRP1	31	geneontology_Biological_Process	0.025833	Up
GO:0002688	GO:0002688	regulation of leukocyte chemotaxis	13/1200	124/18866	0.0519	0.312	0.274	CXCL14/CXCL12/CAMK1D/MDK/STK39/WNT5A/GREM1/THBS4/CXCL13/STAP1/PLA2G7/TRPV4/PTN	13	geneontology_Biological_Process	0.010833	Up
GO:0051208	GO:0051208	sequestering of calcium ion	13/1200	124/18866	0.0519	0.312	0.274	THY1/ANK2/DMD/PLN/AKAP6/HTR2A/MYO5A/CASQ2/SLC8A1/PKD2/RYR2/APLNR/ATP1A2	13	geneontology_Biological_Process	0.010833	Up
GO:0061982	GO:0061982	meiosis I cell cycle process	13/1200	124/18866	0.0519	0.312	0.274	ZNF711/RAD51B/TOP2B/TOP2A/MSH3/ATM/RAD50/BRIP1/MRE11/RMI1/CENPC/CCNA1/HORMAD1	13	geneontology_Biological_Process	0.010833	Up
GO:0007254	GO:0007254	JNK cascade	20/1200	213/18866	0.0524	0.314	0.276	TNFRSF19/SFRP2/PAK1/MAPK10/PDCD4/WNT5A/TRAF5/MECOM/SEMA3A/DUSP19/EPHA4/PLCB1/TRPV4/CD27/ERN2/SERPINB3/GADD45A/ULK4/RASGRP1/SFRP1	20	geneontology_Biological_Process	0.016667	Up
GO:1901879	GO:1901879	regulation of protein depolymerization	10/1200	88/18866	0.0525	0.314	0.276	CKAP2/MAP1A/LIMA1/ADD3/SLN/SVIL/EPS8/TRPV4/TPX2/MAP1B	10	geneontology_Biological_Process	0.008333	Up
GO:0051961	GO:0051961	negative regulation of nervous system development	28/1200	319/18866	0.0526	0.314	0.276	COL3A1/SEMA3C/THY1/PRKACB/TNFRSF21/DPYSL3/MDM2/PCM1/BMPR1A/ROBO2/WNT5A/SOX2/SEMA3D/SPP1/TRAF3IP1/DIXDC1/SEMA3A/EPHA4/ITM2C/BCL11A/ASPM/CD38/STAP1/TRPV4/PLK2/CCL11/TRPC6/PTN	28	geneontology_Biological_Process	0.023333	Up
GO:0045069	GO:0045069	regulation of viral genome replication	11/1200	100/18866	0.0528	0.314	0.276	FBXL2/TOP2B/TOP2A/APOBEC3C/PPID/CD28/EIF2AK2/RNASEL/APOBEC3D/FAM111A/LTF	11	geneontology_Biological_Process	0.009167	Up
GO:0019827	GO:0019827	stem cell population maintenance	16/1200	162/18866	0.0532	0.314	0.276	CDH2/TP63/PCM1/SOX4/PRRX1/TUT4/BMPR1A/SOX2/TET1/ASPM/LEO1/ZNF322/KIT/SMC3/PTN/SFRP1	16	geneontology_Biological_Process	0.013333	Up
GO:2001236	GO:2001236	regulation of extrinsic apoptotic signaling pathway	16/1200	162/18866	0.0532	0.314	0.276	SFRP2/ITGAV/TRPS1/PHIP/BMP5/HGF/FAS/IGF1/IL7/ITM2C/SKIL/EYA2/GCLC/EYA1/BMPR1B/SFRP1	16	geneontology_Biological_Process	0.013333	Up
GO:0016339	GO:0016339	calcium-dependent cell-cell adhesion via plasma membrane cell adhesion molecules	6/1200	43/18866	0.0532	0.314	0.276	CDH2/CDHR3/CDH6/SELP/CDH11/PCDHB14	6	geneontology_Biological_Process	0.005	Up
GO:0019730	GO:0019730	antimicrobial humoral response	14/1200	137/18866	0.0536	0.314	0.276	CXCL14/JCHAIN/CCL13/CLU/BPIFB1/CXCL13/KRT6A/LCN2/BPIFA1/PRSS2/CXCL6/LTF/WFDC2/PLA2G2A	14	geneontology_Biological_Process	0.011667	Up
GO:0032946	GO:0032946	positive regulation of mononuclear cell proliferation	14/1200	137/18866	0.0536	0.314	0.276	CD24/HHLA2/VCAM1/IGF1/SLC39A10/IL7/MEF2C/VTCN1/CD28/CD38/NFATC2/CD4/IGFBP2/TNFSF13B	14	geneontology_Biological_Process	0.011667	Up
GO:0042552	GO:0042552	myelination	14/1200	137/18866	0.0536	0.314	0.276	TSPAN2/ANK2/TNFRSF21/NAB1/ABCD2/SLC25A12/CLU/ASPA/HGF/MYO5A/ADAM22/PTPRZ1/BCAS1/PTN	14	geneontology_Biological_Process	0.011667	Up
GO:0031668	GO:0031668	cellular response to extracellular stimulus	23/1200	253/18866	0.0538	0.314	0.276	SFRP2/SESN3/COL1A1/POSTN/MDM2/TNC/ATP2B1/ADNP/VCAM1/MYOCD/XPR1/ITGA4/CYP24A1/FAS/PRKAA2/EIF2AK2/BRIP1/SESN1/LCN2/AVPR1A/AQP3/PTN/SFRP1	23	geneontology_Biological_Process	0.019167	Up
GO:0051924	GO:0051924	regulation of calcium ion transport	23/1200	253/18866	0.0538	0.314	0.276	THY1/ANK2/CXCL12/FGF14/GEM/DMD/PLN/ATP2B1/AKAP6/THADA/CACNA2D1/MYO5A/SLN/CASQ2/SLC8A1/PKD2/EFHB/CD4/PIK3CG/RYR2/APLNR/ATP1A2/TRPC6	23	geneontology_Biological_Process	0.019167	Up
GO:0048659	GO:0048659	smooth muscle cell proliferation	17/1200	175/18866	0.0539	0.314	0.276	OGN/PAK1/TGFB3/MDM2/PDCD4/BMPR1A/MYB/PDE1A/MYOCD/IGF1/ITGA2/MEF2C/MMP2/FGFR2/IGFBP5/CNN1/PDGFD	17	geneontology_Biological_Process	0.014167	Up
GO:0002697	GO:0002697	regulation of immune effector process	39/1200	470/18866	0.0539	0.314	0.276	CFH/TP53BP1/CFI/IL13RA2/TGFB3/CFHR1/CLU/ENPP3/MYB/TSPAN6/IL33/HTRA1/SUSD4/WNT5A/C6/MSH2/ELMOD2/CFHR2/TRAF3IP1/CD28/BIRC3/CD1C/STAP1/FGL2/ZBTB1/TGFB2/CD1A/CFB/MMP12/C4B/DDX1/CD1E/MZB1/CR2/RASGRP1/CXCL6/FOXJ1/IRF4/AIM2	39	geneontology_Biological_Process	0.0325	Up
GO:0048593	GO:0048593	camera-type eye morphogenesis	13/1200	125/18866	0.0547	0.314	0.276	FAT1/THY1/ALDH1A3/RPGRIP1L/CDON/WNT5A/PROM1/RP1/BBS4/IFT172/AHI1/AQP5/PTN	13	geneontology_Biological_Process	0.010833	Up
GO:0007097	GO:0007097	nuclear migration	4/1200	23/18866	0.0548	0.314	0.276	PCM1/SYNE2/CLMN/MYH10	4	geneontology_Biological_Process	0.003333	Up
GO:0009147	GO:0009147	pyrimidine nucleoside triphosphate metabolic process	4/1200	23/18866	0.0548	0.314	0.276	NME7/TYMS/NME5/NME9	4	geneontology_Biological_Process	0.003333	Up
GO:0016338	GO:0016338	calcium-independent cell-cell adhesion via plasma membrane cell-adhesion molecules	4/1200	23/18866	0.0548	0.314	0.276	CLDN1/CLDN16/CLDN8/CLDN2	4	geneontology_Biological_Process	0.003333	Up
GO:0036119	GO:0036119	response to platelet-derived growth factor	4/1200	23/18866	0.0548	0.314	0.276	HAS2/CCNA2/PTN/PDGFD	4	geneontology_Biological_Process	0.003333	Up
GO:0043576	GO:0043576	regulation of respiratory gaseous exchange	4/1200	23/18866	0.0548	0.314	0.276	FTO/SLC5A3/GLS/ATP1A2	4	geneontology_Biological_Process	0.003333	Up
GO:0048714	GO:0048714	positive regulation of oligodendrocyte differentiation	4/1200	23/18866	0.0548	0.314	0.276	MDK/ASPA/PTPRZ1/PTN	4	geneontology_Biological_Process	0.003333	Up
GO:0072010	GO:0072010	glomerular epithelium development	4/1200	23/18866	0.0548	0.314	0.276	CD24/PROM1/MYO1E/FOXJ1	4	geneontology_Biological_Process	0.003333	Up
GO:0035264	GO:0035264	multicellular organism growth	15/1200	150/18866	0.0548	0.314	0.276	FTO/BBS2/SLITRK6/ARID5B/COMP/ATRX/WDR48/SOS1/ATM/SGPL1/BBS4/IGF1/RMI1/PLS1/GDF15	15	geneontology_Biological_Process	0.0125	Up
GO:0070665	GO:0070665	positive regulation of leukocyte proliferation	15/1200	150/18866	0.0548	0.314	0.276	CD24/HHLA2/VCAM1/IL5RA/IGF1/SLC39A10/IL7/MEF2C/VTCN1/CD28/CD38/NFATC2/CD4/IGFBP2/TNFSF13B	15	geneontology_Biological_Process	0.0125	Up
GO:0032413	GO:0032413	negative regulation of ion transmembrane transporter activity	9/1200	77/18866	0.055	0.314	0.276	GEM/STK39/PLN/THADA/SLN/CASQ2/KCNRG/PKD2/ATP1A2	9	geneontology_Biological_Process	0.0075	Up
GO:0046785	GO:0046785	microtubule polymerization	9/1200	77/18866	0.055	0.314	0.276	PAK1/TOGARAM1/AKAP9/MET/TPPP3/CEP192/TRPV4/TPX2/MAP1B	9	geneontology_Biological_Process	0.0075	Up
GO:0061333	GO:0061333	renal tubule morphogenesis	9/1200	77/18866	0.055	0.314	0.276	LGR4/SIX4/GREM1/PKD2/MEF2C/AHI1/SIX1/FAT4/EYA1	9	geneontology_Biological_Process	0.0075	Up
GO:0070830	GO:0070830	bicellular tight junction assembly	9/1200	77/18866	0.055	0.314	0.276	CLDN1/NPHP1/POF1B/CLDN16/ECT2/ROCK1/FRMPD2/CLDN8/CLDN2	9	geneontology_Biological_Process	0.0075	Up
GO:0002475	GO:0002475	antigen processing and presentation via MHC class Ib	3/1200	14/18866	0.0552	0.314	0.276	CD1C/CD1A/CD1E	3	geneontology_Biological_Process	0.0025	Up
GO:0003214	GO:0003214	cardiac left ventricle morphogenesis	3/1200	14/18866	0.0552	0.314	0.276	SFRP2/RYR2/CPE	3	geneontology_Biological_Process	0.0025	Up
GO:0006241	GO:0006241	CTP biosynthetic process	3/1200	14/18866	0.0552	0.314	0.276	NME7/NME5/NME9	3	geneontology_Biological_Process	0.0025	Up
GO:0009214	GO:0009214	cyclic nucleotide catabolic process	3/1200	14/18866	0.0552	0.314	0.276	PDE7B/PDE5A/PDE1A	3	geneontology_Biological_Process	0.0025	Up
GO:0010935	GO:0010935	regulation of macrophage cytokine production	3/1200	14/18866	0.0552	0.314	0.276	TGFB3/WNT5A/TGFB2	3	geneontology_Biological_Process	0.0025	Up
GO:0035627	GO:0035627	ceramide transport	3/1200	14/18866	0.0552	0.314	0.276	ABCA12/ABCB1/PLTP	3	geneontology_Biological_Process	0.0025	Up
GO:0036092	GO:0036092	phosphatidylinositol-3-phosphate biosynthetic process	3/1200	14/18866	0.0552	0.314	0.276	INPP4B/ATM/PIK3CG	3	geneontology_Biological_Process	0.0025	Up
GO:0042659	GO:0042659	regulation of cell fate specification	3/1200	14/18866	0.0552	0.314	0.276	SFRP2/BMPR1A/WNT5A	3	geneontology_Biological_Process	0.0025	Up
GO:0045836	GO:0045836	positive regulation of meiotic nuclear division	3/1200	14/18866	0.0552	0.314	0.276	ZNF711/WNT5A/PLCB1	3	geneontology_Biological_Process	0.0025	Up
GO:0046036	GO:0046036	CTP metabolic process	3/1200	14/18866	0.0552	0.314	0.276	NME7/NME5/NME9	3	geneontology_Biological_Process	0.0025	Up
GO:0046940	GO:0046940	nucleoside monophosphate phosphorylation	3/1200	14/18866	0.0552	0.314	0.276	RAD50/AK9/AK7	3	geneontology_Biological_Process	0.0025	Up
GO:0050966	GO:0050966	detection of mechanical stimulus involved in sensory perception of pain	3/1200	14/18866	0.0552	0.314	0.276	CXCL12/HTR2A/ITGA2	3	geneontology_Biological_Process	0.0025	Up
GO:0060831	GO:0060831	smoothened signaling pathway involved in dorsal/ventral neural tube patterning	3/1200	14/18866	0.0552	0.314	0.276	PRKACB/TBC1D32/TRAF3IP1	3	geneontology_Biological_Process	0.0025	Up
GO:0071236	GO:0071236	cellular response to antibiotic	3/1200	14/18866	0.0552	0.314	0.276	MDM2/CRIP1/MEF2C	3	geneontology_Biological_Process	0.0025	Up
GO:0071361	GO:0071361	cellular response to ethanol	3/1200	14/18866	0.0552	0.314	0.276	TP53INP1/UGT1A1/KCNMB1	3	geneontology_Biological_Process	0.0025	Up
GO:0072425	GO:0072425	signal transduction involved in G2 DNA damage checkpoint	3/1200	14/18866	0.0552	0.314	0.276	CDC14B/ATM/CHEK1	3	geneontology_Biological_Process	0.0025	Up
GO:0086069	GO:0086069	bundle of His cell to Purkinje myocyte communication	3/1200	14/18866	0.0552	0.314	0.276	CACNA2D1/DSP/DSG2	3	geneontology_Biological_Process	0.0025	Up
GO:0090178	GO:0090178	regulation of establishment of planar polarity involved in neural tube closure	3/1200	14/18866	0.0552	0.314	0.276	SFRP2/WNT5A/SFRP1	3	geneontology_Biological_Process	0.0025	Up
GO:0090308	GO:0090308	regulation of DNA methylation-dependent heterochromatin assembly	3/1200	14/18866	0.0552	0.314	0.276	ATF7IP/TET1/SETDB2	3	geneontology_Biological_Process	0.0025	Up
GO:1901070	GO:1901070	guanosine-containing compound biosynthetic process	3/1200	14/18866	0.0552	0.314	0.276	NME7/NME5/NME9	3	geneontology_Biological_Process	0.0025	Up
GO:1901841	GO:1901841	regulation of high voltage-gated calcium channel activity	3/1200	14/18866	0.0552	0.314	0.276	FGF14/GEM/CACNA2D1	3	geneontology_Biological_Process	0.0025	Up
GO:1902430	GO:1902430	negative regulation of amyloid-beta formation	3/1200	14/18866	0.0552	0.314	0.276	CLU/IGF1/ROCK1	3	geneontology_Biological_Process	0.0025	Up
GO:0072331	GO:0072331	signal transduction by p53 class mediator	24/1200	267/18866	0.0553	0.314	0.276	TP53INP1/CHD3/TP63/PLA2R1/MDM2/USP28/RRM2B/SOX4/ATRX/CCNB1/MSH2/ATM/RAD50/PRKAA2/ATR/RPS6KA6/BRIP1/MRE11/RMI1/PLK2/TPX2/CHEK1/MYO6/GADD45A	24	geneontology_Biological_Process	0.02	Up
GO:0050769	GO:0050769	positive regulation of neurogenesis	40/1200	485/18866	0.0555	0.315	0.276	ROBO1/EPHA3/CXCL12/ENC1/PAK1/DPYSL3/CAMK1D/MDK/FZD3/SERPINI1/CDON/MYB/SERPINF1/BRINP3/CRABP2/ADNP/ASPA/ROBO2/VLDLR/WNT5A/BMP5/HGF/CNTN1/SEMA3A/EPHA4/MEF2C/ASPM/SKIL/ALKAL1/MAP6/ECT2/SERPINE2/PLXNA4/NAP1L2/PTPRZ1/MAP1B/KIT/NDNF/TRPC6/PTN	40	geneontology_Biological_Process	0.033333	Up
GO:0006536	GO:0006536	glutamate metabolic process	5/1200	33/18866	0.0557	0.315	0.276	ALDH18A1/SLC25A12/OAT/GCLC/GLS	5	geneontology_Biological_Process	0.004167	Up
GO:0045879	GO:0045879	negative regulation of smoothened signaling pathway	5/1200	33/18866	0.0557	0.315	0.276	PRKACB/HERC4/IFT172/TRAF3IP1/SERPINE2	5	geneontology_Biological_Process	0.004167	Up
GO:0051984	GO:0051984	positive regulation of chromosome segregation	5/1200	33/18866	0.0557	0.315	0.276	SMC6/CCNB1/ANAPC4/DLGAP5/HNRNPU	5	geneontology_Biological_Process	0.004167	Up
GO:1902003	GO:1902003	regulation of amyloid-beta formation	5/1200	33/18866	0.0557	0.315	0.276	CLU/IGF1/EPHA4/CASP3/ROCK1	5	geneontology_Biological_Process	0.004167	Up
GO:0022604	GO:0022604	regulation of cell morphogenesis	41/1200	499/18866	0.0557	0.315	0.276	ROBO1/SEMA3C/THY1/CDH2/CXCL12/POSTN/PAK1/CHN1/MDK/PHIP/PPFIA2/PALMD/CCL13/WDPCP/FGD6/CRABP2/ADNP/ROBO2/WNT5A/SEMA3D/SPP1/PDLIM5/HAS2/EPS8/SEMA3A/EPHA4/BRWD1/BCL11A/SKIL/ARHGAP18/SEPTIN7/MAP6/MYH10/PLXNA4/ARHGAP15/MAP1B/KIT/ITGA7/CCL11/TRPC6/PTN	41	geneontology_Biological_Process	0.034167	Up
GO:0061053	GO:0061053	somite development	10/1200	89/18866	0.0559	0.315	0.277	SFRP2/SEMA3C/BMPR1A/SIX4/WNT5A/LEF1/ATM/SIX1/MEOX1/SFRP1	10	geneontology_Biological_Process	0.008333	Up
GO:0006814	GO:0006814	sodium ion transport	22/1200	241/18866	0.0562	0.317	0.278	FGF14/DMD/STK39/SLMAP/SLC38A6/SLC4A7/CNTN1/SLC8A1/PKD2/SLC4A11/SLC4A8/SLC4A4/SLC9C2/SLC5A3/SLC12A2/SLC4A5/SERPINE2/SLC28A3/ATP12A/ATP1A2/BPIFA1/SLC22A4	22	geneontology_Biological_Process	0.018333	Up
GO:0000724	GO:0000724	double-strand break repair via homologous recombination	14/1200	138/18866	0.0563	0.317	0.279	TP53BP1/GEN1/RAD51B/WDR48/ATM/RAD50/MCM4/MCM6/RAD51AP1/MRE11/RMI1/FIGNL1/CHEK1/RECQL	14	geneontology_Biological_Process	0.011667	Up
GO:1905207	GO:1905207	regulation of cardiocyte differentiation	8/1200	66/18866	0.0572	0.322	0.283	SEMA3C/PAK1/AKAP6/MYOCD/GREM1/IGF1/MEF2C/TGFB2	8	geneontology_Biological_Process	0.006667	Up
GO:1905818	GO:1905818	regulation of chromosome separation	8/1200	66/18866	0.0572	0.322	0.283	CCNB1/GEN1/CENPF/ATM/ANAPC4/TTK/IK/DLGAP5	8	geneontology_Biological_Process	0.006667	Up
GO:1902667	GO:1902667	regulation of axon guidance	6/1200	44/18866	0.0585	0.328	0.288	SEMA3C/CXCL12/WNT5A/SEMA3D/SEMA3A/PLXNA4	6	geneontology_Biological_Process	0.005	Up
GO:2000404	GO:2000404	regulation of T cell migration	6/1200	44/18866	0.0585	0.328	0.288	CXCL12/STK39/WNT5A/ITGA4/CD200R1/CXCL13	6	geneontology_Biological_Process	0.005	Up
GO:0003229	GO:0003229	ventricular cardiac muscle tissue development	7/1200	55/18866	0.0586	0.328	0.288	BMPR1A/DSP/PTCD2/FGFR2/TGFB2/RYR2/DSG2	7	geneontology_Biological_Process	0.005833	Up
GO:0032781	GO:0032781	positive regulation of ATPase activity	7/1200	55/18866	0.0586	0.328	0.288	DNAJC10/PFN2/MSH2/MSH3/DNAJB4/DYNLL1/HNRNPU	7	geneontology_Biological_Process	0.005833	Up
GO:0032411	GO:0032411	positive regulation of transporter activity	12/1200	114/18866	0.0586	0.328	0.288	ANK2/FGF14/DMD/STK39/AKAP9/AKAP6/CACNA2D1/ATPSCKMT/PKD2/ABCB1/RYR2/TRPC6	12	geneontology_Biological_Process	0.01	Up
GO:0007272	GO:0007272	ensheathment of neurons	14/1200	139/18866	0.0591	0.33	0.29	TSPAN2/ANK2/TNFRSF21/NAB1/ABCD2/SLC25A12/CLU/ASPA/HGF/MYO5A/ADAM22/PTPRZ1/BCAS1/PTN	14	geneontology_Biological_Process	0.011667	Up
GO:0008366	GO:0008366	axon ensheathment	14/1200	139/18866	0.0591	0.33	0.29	TSPAN2/ANK2/TNFRSF21/NAB1/ABCD2/SLC25A12/CLU/ASPA/HGF/MYO5A/ADAM22/PTPRZ1/BCAS1/PTN	14	geneontology_Biological_Process	0.011667	Up
GO:0110020	GO:0110020	regulation of actomyosin structure organization	11/1200	102/18866	0.0593	0.33	0.29	PAK1/TGFB3/PFN2/ALMS1/MET/BBS4/MEF2C/ECT2/ROCK1/CCDC88A/SFRP1	11	geneontology_Biological_Process	0.009167	Up
GO:0150115	GO:0150115	cell-substrate junction organization	11/1200	102/18866	0.0593	0.33	0.29	EPHA3/THY1/COL17A1/KRT5/WDPCP/GREM1/ITGA2/DST/ITGB4/ROCK1/SFRP1	11	geneontology_Biological_Process	0.009167	Up
GO:0030336	GO:0030336	negative regulation of cell migration	30/1200	350/18866	0.0594	0.331	0.291	ROBO1/SFRP2/COL3A1/SULF1/THY1/TP53INP1/CXCL12/LDLRAD4/DPYSL3/BMPR1A/SERPINF1/PFN2/IL33/MYOCD/BMP5/SRGAP3/DNAJA4/GREM1/SEMA3A/MEF2C/CD200R1/CXCL13/MCTP1/PLCB1/STAP1/PTPRT/IGFBP5/GADD45A/PTN/SFRP1	30	geneontology_Biological_Process	0.025	Up
GO:0014066	GO:0014066	regulation of phosphatidylinositol 3-kinase signaling	13/1200	127/18866	0.0606	0.337	0.296	FBXL2/HGF/PDGFC/IGF1/CD28/SELP/TGFB2/PIK3CG/SERPINE2/KIT/RASGRP1/PTPN13/PDGFD	13	geneontology_Biological_Process	0.010833	Up
GO:0072678	GO:0072678	T cell migration	8/1200	67/18866	0.0615	0.338	0.297	CXCL12/STK39/WNT5A/ITGA4/CD200R1/CXCL13/SLC12A2/PIK3CG	8	geneontology_Biological_Process	0.006667	Up
GO:0009913	GO:0009913	epidermal cell differentiation	31/1200	365/18866	0.0618	0.338	0.297	CDH3/KRT5/SLITRK6/TP63/SFRP4/CTSK/DSC3/WDPCP/KRT15/KRT17/WNT5A/SLC4A7/IFT74/SLC44A4/GRHL1/ABCA12/CASP3/DSP/INTU/KRT6A/UGCG/ROCK1/KRT8/DSG2/MYO6/SERPINB13/DSG3/LRTOMT/AQP3/IRF6/KRT23	31	geneontology_Biological_Process	0.025833	Up
GO:0051261	GO:0051261	protein depolymerization	12/1200	115/18866	0.0619	0.338	0.297	CKAP2/KIF2A/MAP1A/LIMA1/ADD3/SLN/MICAL3/SVIL/EPS8/TRPV4/TPX2/MAP1B	12	geneontology_Biological_Process	0.01	Up
GO:0008608	GO:0008608	attachment of spindle microtubules to kinetochore	5/1200	34/18866	0.062	0.338	0.297	CCNB1/ECT2/CENPC/NUF2/HNRNPU	5	geneontology_Biological_Process	0.004167	Up
GO:0035510	GO:0035510	DNA dealkylation	5/1200	34/18866	0.062	0.338	0.297	FTO/ASCC3/TET1/APOBEC3C/APOBEC3D	5	geneontology_Biological_Process	0.004167	Up
GO:0042908	GO:0042908	xenobiotic transport	5/1200	34/18866	0.062	0.338	0.297	ABCC5/CLDN1/ABCB1/ABCC3/SLC22A4	5	geneontology_Biological_Process	0.004167	Up
GO:0061384	GO:0061384	heart trabecula morphogenesis	5/1200	34/18866	0.062	0.338	0.297	BMPR1A/FHL2/BMP5/SOS1/TGFB2	5	geneontology_Biological_Process	0.004167	Up
GO:0000725	GO:0000725	recombinational repair	14/1200	140/18866	0.062	0.338	0.297	TP53BP1/GEN1/RAD51B/WDR48/ATM/RAD50/MCM4/MCM6/RAD51AP1/MRE11/RMI1/FIGNL1/CHEK1/RECQL	14	geneontology_Biological_Process	0.011667	Up
GO:0060326	GO:0060326	cell chemotaxis	27/1200	311/18866	0.0626	0.338	0.297	CXCL14/CXCL12/CAMK1D/MDK/STK39/CCL13/WNT5A/LEF1/ITGA9/GREM1/HGF/MET/THBS4/CCL18/CXCL13/STAP1/PLA2G7/TRPV4/SMOC2/SLC12A2/TGFB2/PIK3CG/KIT/CXCL6/CCL11/PTN/PDGFD	27	geneontology_Biological_Process	0.0225	Up
GO:0001759	GO:0001759	organ induction	4/1200	24/18866	0.0626	0.338	0.297	ROBO1/ROBO2/WNT5A/SIX1	4	geneontology_Biological_Process	0.003333	Up
GO:0003181	GO:0003181	atrioventricular valve morphogenesis	4/1200	24/18866	0.0626	0.338	0.297	MDM2/SOX4/BMPR1A/TGFB2	4	geneontology_Biological_Process	0.003333	Up
GO:0010528	GO:0010528	regulation of transposition	4/1200	24/18866	0.0626	0.338	0.297	TUT4/APOBEC3C/ZNF91/APOBEC3D	4	geneontology_Biological_Process	0.003333	Up
GO:0010529	GO:0010529	negative regulation of transposition	4/1200	24/18866	0.0626	0.338	0.297	TUT4/APOBEC3C/ZNF91/APOBEC3D	4	geneontology_Biological_Process	0.003333	Up
GO:0014850	GO:0014850	response to muscle activity	4/1200	24/18866	0.0626	0.338	0.297	POSTN/PRKAA2/ITGA2/RYR2	4	geneontology_Biological_Process	0.003333	Up
GO:0021904	GO:0021904	dorsal/ventral neural tube patterning	4/1200	24/18866	0.0626	0.338	0.297	PRKACB/TBC1D32/TRAF3IP1/TCTN1	4	geneontology_Biological_Process	0.003333	Up
GO:0033622	GO:0033622	integrin activation	4/1200	24/18866	0.0626	0.338	0.297	CXCL12/CXCL13/SELP/MZB1	4	geneontology_Biological_Process	0.003333	Up
GO:0044321	GO:0044321	response to leptin	4/1200	24/18866	0.0626	0.338	0.297	BBS2/BBS4/CCNA2/UGCG	4	geneontology_Biological_Process	0.003333	Up
GO:0045821	GO:0045821	positive regulation of glycolytic process	4/1200	24/18866	0.0626	0.338	0.297	HTR2A/PRKAA2/IGF1/SLC4A4	4	geneontology_Biological_Process	0.003333	Up
GO:0048745	GO:0048745	smooth muscle tissue development	4/1200	24/18866	0.0626	0.338	0.297	COL3A1/PKD2/SIX1/ITGA8	4	geneontology_Biological_Process	0.003333	Up
GO:0060295	GO:0060295	regulation of cilium movement involved in cell motility	4/1200	24/18866	0.0626	0.338	0.297	CFAP69/BBS2/BBS4/TACR1	4	geneontology_Biological_Process	0.003333	Up
GO:0062009	GO:0062009	secondary palate development	4/1200	24/18866	0.0626	0.338	0.297	TGFB3/WNT5A/LEF1/TGFB2	4	geneontology_Biological_Process	0.003333	Up
GO:0090103	GO:0090103	cochlea morphogenesis	4/1200	24/18866	0.0626	0.338	0.297	CTHRC1/WNT5A/SIX1/EYA1	4	geneontology_Biological_Process	0.003333	Up
GO:1902019	GO:1902019	regulation of cilium-dependent cell motility	4/1200	24/18866	0.0626	0.338	0.297	CFAP69/BBS2/BBS4/TACR1	4	geneontology_Biological_Process	0.003333	Up
GO:0001823	GO:0001823	mesonephros development	11/1200	103/18866	0.0628	0.338	0.297	LGR4/SIX4/ROBO2/GREM1/PKD2/SIX1/FGFR2/FAT4/EYA1/FOXJ1/SFRP1	11	geneontology_Biological_Process	0.009167	Up
GO:0030593	GO:0030593	neutrophil chemotaxis	11/1200	103/18866	0.0628	0.338	0.297	CAMK1D/MDK/CCL13/ITGA9/THBS4/CCL18/CXCL13/TGFB2/PIK3CG/CXCL6/CCL11	11	geneontology_Biological_Process	0.009167	Up
GO:1901890	GO:1901890	positive regulation of cell junction assembly	11/1200	103/18866	0.0628	0.338	0.297	THY1/LRRN1/CLDN1/SLITRK6/CLSTN1/THBS2/ADNP/NPHP1/FLRT2/ROCK1/SFRP1	11	geneontology_Biological_Process	0.009167	Up
GO:0031016	GO:0031016	pancreas development	9/1200	79/18866	0.0629	0.338	0.297	WLS/SOX4/WNT5A/BMP5/RFX3/MET/CCDC39/DNAAF1/CCDC40	9	geneontology_Biological_Process	0.0075	Up
GO:0043462	GO:0043462	regulation of ATPase activity	9/1200	79/18866	0.0629	0.338	0.297	PLN/DNAJC10/PFN2/MSH2/MSH3/DNAJB4/DYNLL1/HNRNPU/LTF	9	geneontology_Biological_Process	0.0075	Up
GO:0050000	GO:0050000	chromosome localization	9/1200	79/18866	0.0629	0.338	0.297	GEM/CCNB1/FAM83D/CENPF/ATM/DLGAP5/CENPC/NUF2/HNRNPU	9	geneontology_Biological_Process	0.0075	Up
GO:0050672	GO:0050672	negative regulation of lymphocyte proliferation	9/1200	79/18866	0.0629	0.338	0.297	TWSG1/TNFRSF21/PDE5A/ATM/VTCN1/CASP3/SCGB1A1/GPNMB/FOXJ1	9	geneontology_Biological_Process	0.0075	Up
GO:0051303	GO:0051303	establishment of chromosome localization	9/1200	79/18866	0.0629	0.338	0.297	GEM/CCNB1/FAM83D/CENPF/ATM/DLGAP5/CENPC/NUF2/HNRNPU	9	geneontology_Biological_Process	0.0075	Up
GO:0071260	GO:0071260	cellular response to mechanical stimulus	9/1200	79/18866	0.0629	0.338	0.297	COL1A1/MMP7/FAS/ITGA2/PIEZO2/GCLC/CHEK1/GADD45A/ATP1A2	9	geneontology_Biological_Process	0.0075	Up
GO:0120192	GO:0120192	tight junction assembly	9/1200	79/18866	0.0629	0.338	0.297	CLDN1/NPHP1/POF1B/CLDN16/ECT2/ROCK1/FRMPD2/CLDN8/CLDN2	9	geneontology_Biological_Process	0.0075	Up
GO:0016202	GO:0016202	regulation of striated muscle tissue development	15/1200	153/18866	0.063	0.338	0.297	PAK1/CDON/BMPR1A/SIX4/CCNB1/AKAP6/MYOCD/LEF1/CENPF/GREM1/IGF1/MEF2C/SIX1/FGFR2/NR1D2	15	geneontology_Biological_Process	0.0125	Up
GO:0051259	GO:0051259	protein complex oligomerization	21/1200	231/18866	0.0631	0.339	0.298	TP53BP1/COL1A2/CLDN1/TP63/ALDH1A3/TDO2/CBR4/CEP57/ZNHIT6/KCNRG/ATL2/PKD2/STEAP4/ECT2/KCNA3/ZBTB1/ATL3/AQP5/GLS/SCARA5/MS4A1	21	geneontology_Biological_Process	0.0175	Up
GO:0072089	GO:0072089	stem cell proliferation	13/1200	128/18866	0.0637	0.341	0.3	SFRP2/FZD3/FERMT1/WNT5A/LEF1/SOX5/MECOM/ASPM/EIF2AK2/ABCB1/FGFR2/HNRNPU/PTN	13	geneontology_Biological_Process	0.010833	Up
GO:0048015	GO:0048015	phosphatidylinositol-mediated signaling	18/1200	192/18866	0.064	0.341	0.3	PLCB4/FBXL2/HTR2A/HGF/PDGFC/IGF1/CD28/OGT/PLCB1/SELP/TGFB2/PIK3CG/SERPINE2/KIT/PLCH1/RASGRP1/PTPN13/PDGFD	18	geneontology_Biological_Process	0.015	Up
GO:0003197	GO:0003197	endocardial cushion development	6/1200	45/18866	0.064	0.341	0.3	ROBO1/MDM2/BMPR1A/ROBO2/BMP5/TGFB2	6	geneontology_Biological_Process	0.005	Up
GO:0035315	GO:0035315	hair cell differentiation	6/1200	45/18866	0.064	0.341	0.3	SLITRK6/WDPCP/SLC4A7/SLC44A4/MYO6/LRTOMT	6	geneontology_Biological_Process	0.005	Up
GO:0045616	GO:0045616	regulation of keratinocyte differentiation	6/1200	45/18866	0.064	0.341	0.3	TP63/CTSK/GRHL1/ROCK1/SERPINB13/AQP3	6	geneontology_Biological_Process	0.005	Up
GO:0046189	GO:0046189	phenol-containing compound biosynthetic process	6/1200	45/18866	0.064	0.341	0.3	CDH3/MOXD1/HDC/WNT5A/MYO5A/TGFB2	6	geneontology_Biological_Process	0.005	Up
GO:0060412	GO:0060412	ventricular septum morphogenesis	6/1200	45/18866	0.064	0.341	0.3	ROBO1/SOX4/ROBO2/WNT5A/FGFR2/TGFB2	6	geneontology_Biological_Process	0.005	Up
GO:0045666	GO:0045666	positive regulation of neuron differentiation	32/1200	380/18866	0.0642	0.341	0.3	ROBO1/EPHA3/CXCL12/ENC1/PAK1/DPYSL3/CAMK1D/MDK/SERPINI1/CDON/SERPINF1/BRINP3/CRABP2/ADNP/ROBO2/VLDLR/WNT5A/BMP5/HGF/CNTN1/EPHA4/MEF2C/SKIL/ALKAL1/MAP6/ECT2/PLXNA4/NAP1L2/MAP1B/NDNF/TRPC6/PTN	32	geneontology_Biological_Process	0.026667	Up
GO:0051402	GO:0051402	neuron apoptotic process	22/1200	245/18866	0.0648	0.344	0.302	TRIM2/TNFRSF21/TGFB3/TP63/MDK/MYB/SIX4/OXR1/ADNP/CHL1/MSH2/ATM/FAS/FBXW7/MEF2C/CASP3/SIX1/GCLC/ROCK1/TGFB2/PTPRZ1/NDNF	22	geneontology_Biological_Process	0.018333	Up
GO:0009209	GO:0009209	pyrimidine ribonucleoside triphosphate biosynthetic process	3/1200	15/18866	0.0658	0.344	0.302	NME7/NME5/NME9	3	geneontology_Biological_Process	0.0025	Up
GO:0010763	GO:0010763	positive regulation of fibroblast migration	3/1200	15/18866	0.0658	0.344	0.302	PAK1/SLC8A1/DDR2	3	geneontology_Biological_Process	0.0025	Up
GO:0032105	GO:0032105	negative regulation of response to extracellular stimulus	3/1200	15/18866	0.0658	0.344	0.302	BBS2/NUCB2/BBS4	3	geneontology_Biological_Process	0.0025	Up
GO:0032108	GO:0032108	negative regulation of response to nutrient levels	3/1200	15/18866	0.0658	0.344	0.302	BBS2/NUCB2/BBS4	3	geneontology_Biological_Process	0.0025	Up
GO:0033689	GO:0033689	negative regulation of osteoblast proliferation	3/1200	15/18866	0.0658	0.344	0.302	GREM1/EIF2AK2/SFRP1	3	geneontology_Biological_Process	0.0025	Up
GO:0035635	GO:0035635	entry of bacterium into host cell	3/1200	15/18866	0.0658	0.344	0.302	ITGAV/MET/KRT6A	3	geneontology_Biological_Process	0.0025	Up
GO:0043517	GO:0043517	positive regulation of DNA damage response, signal transduction by p53 class mediator	3/1200	15/18866	0.0658	0.344	0.302	PLA2R1/ATM/ATR	3	geneontology_Biological_Process	0.0025	Up
GO:0045837	GO:0045837	negative regulation of membrane potential	3/1200	15/18866	0.0658	0.344	0.302	ARL6IP5/SLC25A27/PTN	3	geneontology_Biological_Process	0.0025	Up
GO:0046033	GO:0046033	AMP metabolic process	3/1200	15/18866	0.0658	0.344	0.302	NT5E/AMPD1/AK9	3	geneontology_Biological_Process	0.0025	Up
GO:0046606	GO:0046606	negative regulation of centrosome cycle	3/1200	15/18866	0.0658	0.344	0.302	TMEM67/CCP110/MDM1	3	geneontology_Biological_Process	0.0025	Up
GO:0048569	GO:0048569	post-embryonic animal organ development	3/1200	15/18866	0.0658	0.344	0.302	FBN1/MYO1E/MFAP2	3	geneontology_Biological_Process	0.0025	Up
GO:0051315	GO:0051315	attachment of mitotic spindle microtubules to kinetochore	3/1200	15/18866	0.0658	0.344	0.302	CENPC/NUF2/HNRNPU	3	geneontology_Biological_Process	0.0025	Up
GO:0060026	GO:0060026	convergent extension	3/1200	15/18866	0.0658	0.344	0.302	SFRP2/WNT5A/SFRP1	3	geneontology_Biological_Process	0.0025	Up
GO:0060099	GO:0060099	regulation of phagocytosis, engulfment	3/1200	15/18866	0.0658	0.344	0.302	ITGA2/STAP1/ALOX15	3	geneontology_Biological_Process	0.0025	Up
GO:0070571	GO:0070571	negative regulation of neuron projection regeneration	3/1200	15/18866	0.0658	0.344	0.302	THY1/SPP1/EPHA4	3	geneontology_Biological_Process	0.0025	Up
GO:0072075	GO:0072075	metanephric mesenchyme development	3/1200	15/18866	0.0658	0.344	0.302	SIX4/PKD2/SIX1	3	geneontology_Biological_Process	0.0025	Up
GO:2000095	GO:2000095	regulation of Wnt signaling pathway, planar cell polarity pathway	3/1200	15/18866	0.0658	0.344	0.302	SFRP2/RSPO3/SFRP1	3	geneontology_Biological_Process	0.0025	Up
GO:0010977	GO:0010977	negative regulation of neuron projection development	15/1200	154/18866	0.0659	0.344	0.302	SEMA3C/THY1/DPYSL3/MDM2/WNT5A/SEMA3D/SPP1/SEMA3A/EPHA4/ITM2C/BCL11A/CD38/TRPV4/PLK2/TRPC6	15	geneontology_Biological_Process	0.0125	Up
GO:0051403	GO:0051403	stress-activated MAPK cascade	25/1200	286/18866	0.0666	0.348	0.306	TNFRSF19/SFRP2/PAK1/MAPK10/PDCD4/WNT5A/TRAF5/HGF/FAS/MECOM/ARL6IP5/SEMA3A/DUSP19/EPHA4/EIF2AK2/PLCB1/TRPV4/TGFB2/CD27/ERN2/SERPINB3/GADD45A/ULK4/RASGRP1/SFRP1	25	geneontology_Biological_Process	0.020833	Up
GO:0032945	GO:0032945	negative regulation of mononuclear cell proliferation	9/1200	80/18866	0.0671	0.35	0.307	TWSG1/TNFRSF21/PDE5A/ATM/VTCN1/CASP3/SCGB1A1/GPNMB/FOXJ1	9	geneontology_Biological_Process	0.0075	Up
GO:0007292	GO:0007292	female gamete generation	14/1200	142/18866	0.0681	0.355	0.312	MDK/PDE5A/TUT4/CCNB1/PDE3A/TOP2A/SOS1/ATM/IGF1/ASPM/TTK/BMPR1B/HORMAD1/PTN	14	geneontology_Biological_Process	0.011667	Up
GO:0070482	GO:0070482	response to oxygen levels	33/1200	396/18866	0.0682	0.355	0.312	COL1A1/CD24/PAM/CXCL12/POSTN/PAK1/TGFB3/MDM2/MYB/CCNB1/MYOCD/PLOD2/ATM/KCNMA1/FAS/ITGA2/SLC8A1/ALDH3A1/STOX1/CASP3/CCNA2/MMP2/CD38/BRIP1/KCNMB1/TGFB2/PDK1/RYR2/NDNF/TRPC6/AQP3/PTN/SFRP1	33	geneontology_Biological_Process	0.0275	Up
GO:0045840	GO:0045840	positive regulation of mitotic nuclear division	7/1200	57/18866	0.0685	0.355	0.312	PHIP/BTC/IGF1/ANAPC4/CD28/DLGAP5/HNRNPU	7	geneontology_Biological_Process	0.005833	Up
GO:0048016	GO:0048016	inositol phosphate-mediated signaling	7/1200	57/18866	0.0685	0.355	0.312	RCAN2/FHL2/AKAP6/IGF1/RCAN3/EFHB/NFATC2	7	geneontology_Biological_Process	0.005833	Up
GO:0007611	GO:0007611	learning or memory	23/1200	260/18866	0.0686	0.355	0.312	MDK/UBA6/BCHE/SERPINF1/MAP1A/ADNP/VLDLR/DNAH11/HTR2A/SNAP25/MEF2C/CASP3/ADGRF1/PLCB1/PLK2/PTPRZ1/GATM/KIT/ATP1A2/ITGA8/CCL11/NLGN4Y/PTN	23	geneontology_Biological_Process	0.019167	Up
GO:0031109	GO:0031109	microtubule polymerization or depolymerization	12/1200	117/18866	0.0687	0.355	0.312	PAK1/TOGARAM1/CKAP2/KIF2A/AKAP9/MAP1A/MET/TPPP3/CEP192/TRPV4/TPX2/MAP1B	12	geneontology_Biological_Process	0.01	Up
GO:0072676	GO:0072676	lymphocyte migration	12/1200	117/18866	0.0687	0.355	0.312	CXCL14/CXCL12/STK39/CCL13/WNT5A/ITGA4/CCL18/CD200R1/CXCL13/SLC12A2/PIK3CG/CCL11	12	geneontology_Biological_Process	0.01	Up
GO:1904019	GO:1904019	epithelial cell apoptotic process	12/1200	117/18866	0.0687	0.355	0.312	TIA1/PLA2R1/SFRP4/MDK/PDCD4/ITGA4/EXOC5/PIK3CG/KRT8/RYR2/SERPINB13/NDNF	12	geneontology_Biological_Process	0.01	Up
GO:0032633	GO:0032633	interleukin-4 production	5/1200	35/18866	0.0687	0.355	0.312	IL33/LEF1/CD28/SCGB1A1/IRF4	5	geneontology_Biological_Process	0.004167	Up
GO:0042462	GO:0042462	eye photoreceptor cell development	5/1200	35/18866	0.0687	0.355	0.312	THY1/RPGRIP1L/CEP290/RP1/BBS4	5	geneontology_Biological_Process	0.004167	Up
GO:0009132	GO:0009132	nucleoside diphosphate metabolic process	15/1200	155/18866	0.0689	0.355	0.312	PGM2L1/DLG2/HTR2A/PRKAA2/IGF1/NME7/OGT/AK9/NUP107/AK7/NME5/SLC4A4/LRGUK/ENO4/NME9	15	geneontology_Biological_Process	0.0125	Up
GO:1990845	GO:1990845	adaptive thermogenesis	15/1200	155/18866	0.0689	0.355	0.312	DIO2/LGR4/ALMS1/THADA/OMA1/MFAP2/SLN/PDGFC/OGT/TRPV4/LCN2/HNRNPU/GATM/LAMA4/IRF4	15	geneontology_Biological_Process	0.0125	Up
GO:0045931	GO:0045931	positive regulation of mitotic cell cycle	16/1200	168/18866	0.0693	0.357	0.313	CCND2/MDM2/PHIP/CCNB1/BTC/GEN1/RAD51B/IGF1/ANAPC4/CD28/STOX1/PLCB1/DLGAP5/SMOC2/PLRG1/HNRNPU	16	geneontology_Biological_Process	0.013333	Up
GO:1905330	GO:1905330	regulation of morphogenesis of an epithelium	17/1200	181/18866	0.0694	0.357	0.314	SFRP2/SULF1/LGR4/CTHRC1/MDK/FZD3/SIX4/WNT5A/FZD6/GREM1/HGF/STOX1/AHI1/SIX1/FGF7/RSPO3/SFRP1	17	geneontology_Biological_Process	0.014167	Up
GO:0016358	GO:0016358	dendrite development	22/1200	247/18866	0.0695	0.357	0.314	DCLK1/RBFOX2/CAMK1D/PPFIA2/DOCK10/UBA6/MAP1A/VLDLR/BMP5/MARK1/PDLIM5/BBS4/SEMA3A/EPHA4/MEF2C/BCL11A/MATN2/MAP6/PLK2/MAP1B/TRPC6/PTN	22	geneontology_Biological_Process	0.018333	Up
GO:0007019	GO:0007019	microtubule depolymerization	6/1200	46/18866	0.0698	0.358	0.315	CKAP2/KIF2A/MAP1A/TRPV4/TPX2/MAP1B	6	geneontology_Biological_Process	0.005	Up
GO:0010761	GO:0010761	fibroblast migration	6/1200	46/18866	0.0698	0.358	0.315	PAK1/ARID5B/WDPCP/SGPL1/SLC8A1/DDR2	6	geneontology_Biological_Process	0.005	Up
GO:0031532	GO:0031532	actin cytoskeleton reorganization	11/1200	105/18866	0.0701	0.359	0.315	ANTXR1/PAK1/MDK/CD2AP/EPS8/CDC42BPA/STAP1/TRPV4/IQGAP2/KIT/FGF7	11	geneontology_Biological_Process	0.009167	Up
GO:0043405	GO:0043405	regulation of MAP kinase activity	29/1200	342/18866	0.0701	0.359	0.315	ROBO1/SFRP2/CD24/PAK1/MAPK10/TGFB3/PDCD4/STK39/PDE5A/WNT5A/NEK10/HTR2A/HGF/PDGFC/IGF1/DUSP19/EPHA4/EIF2AK2/LAX1/PIK3CG/MUC20/KIT/ERN2/SERPINB3/GADD45A/RASGRP1/GDF15/SFRP1/PDGFD	29	geneontology_Biological_Process	0.024167	Up
GO:0048706	GO:0048706	embryonic skeletal system development	13/1200	130/18866	0.0703	0.359	0.316	COL1A1/SULF1/MMP16/TGFB3/PRRX1/SIX4/ACVR2A/WNT5A/MEF2C/SIX1/FGFR2/SULF2/EYA1	13	geneontology_Biological_Process	0.010833	Up
GO:0007050	GO:0007050	cell cycle arrest	21/1200	234/18866	0.0703	0.359	0.316	TP53INP1/FAP/MDM2/SOX4/CCNB1/BRINP3/CDC14B/SOX2/MSH2/ATM/PRKAA2/MLF1/PKD2/SKIL/HMGN5/HBP1/PLK2/TGFB2/ERN2/GADD45A/IRF6	21	geneontology_Biological_Process	0.0175	Up
GO:0001894	GO:0001894	tissue homeostasis	23/1200	261/18866	0.0709	0.36	0.316	CDH3/DMD/CLDN1/BBS2/JCHAIN/CUBN/CTSK/STK39/LCA5/PROM1/MDM1/VSIG1/RP1/SPP1/BBS4/IL7/ABCA12/CD38/MUC4/SLC12A2/MAK/PIP/LTF	23	geneontology_Biological_Process	0.019167	Up
GO:0000729	GO:0000729	DNA double-strand break processing	4/1200	25/18866	0.0709	0.36	0.316	ATM/RAD50/BRIP1/MRE11	4	geneontology_Biological_Process	0.003333	Up
GO:0046039	GO:0046039	GTP metabolic process	4/1200	25/18866	0.0709	0.36	0.316	RAB23/NME7/NME5/NME9	4	geneontology_Biological_Process	0.003333	Up
GO:0050687	GO:0050687	negative regulation of defense response to virus	4/1200	25/18866	0.0709	0.36	0.316	TSPAN6/HTRA1/TRAF3IP1/FGL2	4	geneontology_Biological_Process	0.003333	Up
GO:0051307	GO:0051307	meiotic chromosome separation	4/1200	25/18866	0.0709	0.36	0.316	TOP2B/TOP2A/TTK/RMI1	4	geneontology_Biological_Process	0.003333	Up
GO:0060669	GO:0060669	embryonic placenta morphogenesis	4/1200	25/18866	0.0709	0.36	0.316	BMP5/LEF1/FGFR2/RSPO3	4	geneontology_Biological_Process	0.003333	Up
GO:0061217	GO:0061217	regulation of mesonephros development	4/1200	25/18866	0.0709	0.36	0.316	LGR4/SIX4/GREM1/SIX1	4	geneontology_Biological_Process	0.003333	Up
GO:0062149	GO:0062149	detection of stimulus involved in sensory perception of pain	4/1200	25/18866	0.0709	0.36	0.316	CXCL12/HTR2A/LXN/ITGA2	4	geneontology_Biological_Process	0.003333	Up
GO:0050890	GO:0050890	cognition	26/1200	302/18866	0.072	0.365	0.321	MDK/UBA6/BCHE/SERPINF1/MAP1A/ADNP/CHL1/VLDLR/DNAH11/HTR2A/BBS4/SNAP25/GPR155/MEF2C/CASP3/ADGRF1/PLCB1/PLK2/PTPRZ1/GATM/KIT/ATP1A2/ITGA8/CCL11/NLGN4Y/PTN	26	geneontology_Biological_Process	0.021667	Up
GO:0008543	GO:0008543	fibroblast growth factor receptor signaling pathway	12/1200	118/18866	0.0722	0.366	0.321	SULF1/TIA1/RBFOX2/WNT5A/CEP57/FLRT2/FGFR2/FAT4/SULF2/SMOC2/SHCBP1/FGF7	12	geneontology_Biological_Process	0.01	Up
GO:0036293	GO:0036293	response to decreased oxygen levels	31/1200	371/18866	0.0732	0.37	0.325	CD24/PAM/CXCL12/POSTN/PAK1/TGFB3/MDM2/MYB/CCNB1/MYOCD/PLOD2/ATM/KCNMA1/ITGA2/SLC8A1/ALDH3A1/STOX1/CASP3/CCNA2/MMP2/CD38/BRIP1/KCNMB1/TGFB2/PDK1/RYR2/NDNF/TRPC6/AQP3/PTN/SFRP1	31	geneontology_Biological_Process	0.025833	Up
GO:0097529	GO:0097529	myeloid leukocyte migration	20/1200	222/18866	0.0736	0.372	0.327	CXCL12/CAMK1D/MDK/CCL13/ITGA9/GREM1/THBS4/CCL18/CD200R1/CXCL13/PLCB1/STAP1/PLA2G7/TRPV4/TGFB2/PIK3CG/KIT/CXCL6/CCL11/PDGFD	20	geneontology_Biological_Process	0.016667	Up
GO:0000768	GO:0000768	syncytium formation by plasma membrane fusion	7/1200	58/18866	0.0739	0.373	0.327	PTGFRN/MYOF/CDON/ADAM12/SCGB3A1/NFATC2/GDF15	7	geneontology_Biological_Process	0.005833	Up
GO:0140253	GO:0140253	cell-cell fusion	7/1200	58/18866	0.0739	0.373	0.327	PTGFRN/MYOF/CDON/ADAM12/SCGB3A1/NFATC2/GDF15	7	geneontology_Biological_Process	0.005833	Up
GO:0043271	GO:0043271	negative regulation of ion transport	15/1200	157/18866	0.0751	0.378	0.332	GEM/PLA2R1/SFRP4/STK39/PLN/THADA/HTR2A/SLN/CASQ2/KCNRG/ARL6IP5/MAOB/PKD2/SERPINE2/ATP1A2	15	geneontology_Biological_Process	0.0125	Up
GO:0048634	GO:0048634	regulation of muscle organ development	15/1200	157/18866	0.0751	0.378	0.332	PAK1/CDON/BMPR1A/SIX4/CCNB1/AKAP6/MYOCD/LEF1/CENPF/GREM1/IGF1/MEF2C/SIX1/FGFR2/NR1D2	15	geneontology_Biological_Process	0.0125	Up
GO:0051017	GO:0051017	actin filament bundle assembly	15/1200	157/18866	0.0751	0.378	0.332	SYNPO2/PAK1/DPYSL3/TGFB3/PFN2/ALMS1/LIMA1/MET/ADD3/BBS4/EPS8/ROCK1/CCDC88A/PLS1/SFRP1	15	geneontology_Biological_Process	0.0125	Up
GO:0032874	GO:0032874	positive regulation of stress-activated MAPK cascade	16/1200	170/18866	0.0752	0.378	0.332	TNFRSF19/PAK1/WNT5A/TRAF5/ARL6IP5/SEMA3A/DUSP19/EPHA4/EIF2AK2/PLCB1/TRPV4/TGFB2/CD27/ERN2/GADD45A/RASGRP1	16	geneontology_Biological_Process	0.013333	Up
GO:0001756	GO:0001756	somitogenesis	8/1200	70/18866	0.0756	0.379	0.333	SFRP2/SEMA3C/BMPR1A/WNT5A/LEF1/ATM/MEOX1/SFRP1	8	geneontology_Biological_Process	0.006667	Up
GO:0070192	GO:0070192	chromosome organization involved in meiotic cell cycle	8/1200	70/18866	0.0756	0.379	0.333	ATRX/ATM/RAD50/SMC2/BRIP1/MRE11/SMC4/HORMAD1	8	geneontology_Biological_Process	0.006667	Up
GO:0050730	GO:0050730	regulation of peptidyl-tyrosine phosphorylation	23/1200	263/18866	0.0757	0.379	0.333	SFRP2/CD24/THY1/BTC/ADNP/HTR2A/GREM1/HGF/PDGFC/IGF1/THBS4/CNTN1/FBXW7/IL7/EPHA4/ALKAL1/STAP1/CD4/PARP14/KIT/FGF7/SFRP1/PDGFD	23	geneontology_Biological_Process	0.019167	Up
GO:0042491	GO:0042491	inner ear auditory receptor cell differentiation	5/1200	36/18866	0.0758	0.379	0.333	SLITRK6/WDPCP/SLC4A7/MYO6/LRTOMT	5	geneontology_Biological_Process	0.004167	Up
GO:0045742	GO:0045742	positive regulation of epidermal growth factor receptor signaling pathway	5/1200	36/18866	0.0758	0.379	0.333	BTC/SOS1/FBXW7/AGR2/CCDC88A	5	geneontology_Biological_Process	0.004167	Up
GO:0030261	GO:0030261	chromosome condensation	6/1200	47/18866	0.076	0.379	0.333	CCNB1/TOP2A/SMC2/NCAPG/ERN2/SMC4	6	geneontology_Biological_Process	0.005	Up
GO:0046677	GO:0046677	response to antibiotic	6/1200	47/18866	0.076	0.379	0.333	KDM5B/MDM2/HSP90AA1/CRIP1/MEF2C/CASP3	6	geneontology_Biological_Process	0.005	Up
GO:0048599	GO:0048599	oocyte development	6/1200	47/18866	0.076	0.379	0.333	PDE5A/TUT4/CCNB1/PDE3A/ATM/IGF1	6	geneontology_Biological_Process	0.005	Up
GO:0006268	GO:0006268	DNA unwinding involved in DNA replication	3/1200	16/18866	0.0773	0.38	0.334	MCM4/MCM6/RECQL	3	geneontology_Biological_Process	0.0025	Up
GO:0007076	GO:0007076	mitotic chromosome condensation	3/1200	16/18866	0.0773	0.38	0.334	SMC2/NCAPG/SMC4	3	geneontology_Biological_Process	0.0025	Up
GO:0009208	GO:0009208	pyrimidine ribonucleoside triphosphate metabolic process	3/1200	16/18866	0.0773	0.38	0.334	NME7/NME5/NME9	3	geneontology_Biological_Process	0.0025	Up
GO:0010820	GO:0010820	positive regulation of T cell chemotaxis	3/1200	16/18866	0.0773	0.38	0.334	STK39/WNT5A/CXCL13	3	geneontology_Biological_Process	0.0025	Up
GO:0010934	GO:0010934	macrophage cytokine production	3/1200	16/18866	0.0773	0.38	0.334	TGFB3/WNT5A/TGFB2	3	geneontology_Biological_Process	0.0025	Up
GO:0031573	GO:0031573	intra-S DNA damage checkpoint	3/1200	16/18866	0.0773	0.38	0.334	NEK11/MSH2/MRE11	3	geneontology_Biological_Process	0.0025	Up
GO:0034116	GO:0034116	positive regulation of heterotypic cell-cell adhesion	3/1200	16/18866	0.0773	0.38	0.334	THY1/ALOX15/CEACAM6	3	geneontology_Biological_Process	0.0025	Up
GO:0044065	GO:0044065	regulation of respiratory system process	3/1200	16/18866	0.0773	0.38	0.334	FTO/GLS/ATP1A2	3	geneontology_Biological_Process	0.0025	Up
GO:0050965	GO:0050965	detection of temperature stimulus involved in sensory perception of pain	3/1200	16/18866	0.0773	0.38	0.334	CXCL12/HTR2A/LXN	3	geneontology_Biological_Process	0.0025	Up
GO:0051284	GO:0051284	positive regulation of sequestering of calcium ion	3/1200	16/18866	0.0773	0.38	0.334	CASQ2/PKD2/RYR2	3	geneontology_Biological_Process	0.0025	Up
GO:0051447	GO:0051447	negative regulation of meiotic cell cycle	3/1200	16/18866	0.0773	0.38	0.334	PRKACB/TTK/HORMAD1	3	geneontology_Biological_Process	0.0025	Up
GO:0061684	GO:0061684	chaperone-mediated autophagy	3/1200	16/18866	0.0773	0.38	0.334	SYNPO2/CLU/HSP90AA1	3	geneontology_Biological_Process	0.0025	Up
GO:0072176	GO:0072176	nephric duct development	3/1200	16/18866	0.0773	0.38	0.334	PKD2/EPHA4/AHI1	3	geneontology_Biological_Process	0.0025	Up
GO:0090136	GO:0090136	epithelial cell-cell adhesion	3/1200	16/18866	0.0773	0.38	0.334	THBS4/DSP/KIT	3	geneontology_Biological_Process	0.0025	Up
GO:1904262	GO:1904262	negative regulation of TORC1 signaling	3/1200	16/18866	0.0773	0.38	0.334	SESN3/ATM/SESN1	3	geneontology_Biological_Process	0.0025	Up
GO:1904862	GO:1904862	inhibitory synapse assembly	3/1200	16/18866	0.0773	0.38	0.334	WNT5A/LGI2/CBLN4	3	geneontology_Biological_Process	0.0025	Up
GO:1905153	GO:1905153	regulation of membrane invagination	3/1200	16/18866	0.0773	0.38	0.334	ITGA2/STAP1/ALOX15	3	geneontology_Biological_Process	0.0025	Up
GO:0030330	GO:0030330	DNA damage response, signal transduction by p53 class mediator	11/1200	107/18866	0.0779	0.382	0.336	PLA2R1/MDM2/SOX4/ATRX/CCNB1/ATM/ATR/RPS6KA6/PLK2/MYO6/GADD45A	11	geneontology_Biological_Process	0.009167	Up
GO:2001237	GO:2001237	negative regulation of extrinsic apoptotic signaling pathway	11/1200	107/18866	0.0779	0.382	0.336	SFRP2/ITGAV/PHIP/BMP5/HGF/FAS/IGF1/IL7/EYA2/GCLC/EYA1	11	geneontology_Biological_Process	0.009167	Up
GO:0001738	GO:0001738	morphogenesis of a polarized epithelium	14/1200	145/18866	0.078	0.382	0.336	SFRP2/CPLANE1/TP63/CTHRC1/FZD3/RPGRIP1L/WNT5A/FZD6/TRAF3IP1/AHI1/INTU/EXOC5/RSPO3/SFRP1	14	geneontology_Biological_Process	0.011667	Up
GO:0001658	GO:0001658	branching involved in ureteric bud morphogenesis	7/1200	59/18866	0.0795	0.387	0.34	LGR4/SIX4/GREM1/PKD2/SIX1/FAT4/EYA1	7	geneontology_Biological_Process	0.005833	Up
GO:0048008	GO:0048008	platelet-derived growth factor receptor signaling pathway	7/1200	59/18866	0.0795	0.387	0.34	ARID5B/MYOCD/MYO1E/PDGFC/SGPL1/PDGFRL/PDGFD	7	geneontology_Biological_Process	0.005833	Up
GO:0007568	GO:0007568	aging	27/1200	319/18866	0.0796	0.387	0.34	MMP7/CLDN1/TGFB3/TP63/PLA2R1/COMP/PDCD4/SMC6/BMPR1A/SERPINF1/ATP2B1/MSH2/HTR2A/ATM/ATR/ALDH3A1/TYMS/GCLC/NAPEPLD/KCNMB1/PLK2/SLC12A2/IGFBP5/CHEK1/IGFBP2/CCL11/TRPC6	27	geneontology_Biological_Process	0.0225	Up
GO:0003171	GO:0003171	atrioventricular valve development	4/1200	26/18866	0.0798	0.387	0.34	MDM2/SOX4/BMPR1A/TGFB2	4	geneontology_Biological_Process	0.003333	Up
GO:0034114	GO:0034114	regulation of heterotypic cell-cell adhesion	4/1200	26/18866	0.0798	0.387	0.34	THY1/ALOX15/CEACAM6/IL1RN	4	geneontology_Biological_Process	0.003333	Up
GO:0042104	GO:0042104	positive regulation of activated T cell proliferation	4/1200	26/18866	0.0798	0.387	0.34	CD24/HHLA2/IGF1/IGFBP2	4	geneontology_Biological_Process	0.003333	Up
GO:0048843	GO:0048843	negative regulation of axon extension involved in axon guidance	4/1200	26/18866	0.0798	0.387	0.34	SEMA3C/WNT5A/SEMA3D/SEMA3A	4	geneontology_Biological_Process	0.003333	Up
GO:0051873	GO:0051873	killing by host of symbiont cells	4/1200	26/18866	0.0798	0.387	0.34	CFHR1/CFHR2/KRT6A/CXCL6	4	geneontology_Biological_Process	0.003333	Up
GO:0071425	GO:0071425	hematopoietic stem cell proliferation	4/1200	26/18866	0.0798	0.387	0.34	SFRP2/WNT5A/MECOM/EIF2AK2	4	geneontology_Biological_Process	0.003333	Up
GO:0140058	GO:0140058	neuron projection arborization	4/1200	26/18866	0.0798	0.387	0.34	WNT5A/SEMA3A/ROCK1/PTN	4	geneontology_Biological_Process	0.003333	Up
GO:1903010	GO:1903010	regulation of bone development	4/1200	26/18866	0.0798	0.387	0.34	FBN1/GREM1/FBXW7/LTF	4	geneontology_Biological_Process	0.003333	Up
GO:0010639	GO:0010639	negative regulation of organelle organization	34/1200	416/18866	0.08	0.388	0.341	CEP97/ODF2L/CKAP2/TMEM67/ATRX/CLU/CCNB1/CCP110/GEN1/PFN2/LIMA1/TOP2A/MDM1/OMA1/CENPF/TET1/HGF/ATM/MET/ADD3/RAD50/SVIL/BBS4/IGF1/EPS8/TTK/IK/GCLC/TPX2/MAK/CHEK1/MAP1B/HNRNPU/HORMAD1	34	geneontology_Biological_Process	0.028333	Up
GO:0018209	GO:0018209	peptidyl-serine modification	28/1200	333/18866	0.0802	0.388	0.341	SFRP2/DCLK1/DMD/PAK1/CAMK1D/STK39/GALNT1/AKAP9/CCNB1/PFN2/HSP90AA1/WNT5A/HGF/MARK1/ATM/PRKAA2/ATR/STOX1/RPS6KA5/TTK/RPS6KA3/SPOCK3/CLK1/ROCK1/PLK2/GADD45A/NDNF/POGLUT2	28	geneontology_Biological_Process	0.023333	Up
GO:0048644	GO:0048644	muscle organ morphogenesis	9/1200	83/18866	0.0806	0.39	0.342	COL3A1/ARID5B/BMPR1A/WNT5A/DSP/PTCD2/FGFR2/TGFB2/RYR2	9	geneontology_Biological_Process	0.0075	Up
GO:0032412	GO:0032412	regulation of ion transmembrane transporter activity	23/1200	265/18866	0.0807	0.39	0.342	ANK2/FGF14/GEM/DMD/STK39/SLMAP/PLN/AKAP9/DLG2/AKAP6/THADA/CACNA2D1/MYO5A/ATPSCKMT/SLN/CASQ2/KCNRG/PKD2/MEF2C/ABCB1/RYR2/ATP1A2/TRPC6	23	geneontology_Biological_Process	0.019167	Up
GO:0015800	GO:0015800	acidic amino acid transport	8/1200	71/18866	0.0807	0.39	0.342	PPFIA2/SLC25A12/ARL6IP5/SNAP25/SLC12A2/GLS/ATP1A2/AVPR1A	8	geneontology_Biological_Process	0.006667	Up
GO:0006165	GO:0006165	nucleoside diphosphate phosphorylation	13/1200	133/18866	0.0809	0.39	0.342	PGM2L1/HTR2A/PRKAA2/IGF1/NME7/OGT/AK9/NUP107/AK7/NME5/SLC4A4/ENO4/NME9	13	geneontology_Biological_Process	0.010833	Up
GO:0090101	GO:0090101	negative regulation of transmembrane receptor protein serine/threonine kinase signaling pathway	13/1200	133/18866	0.0809	0.39	0.342	ASPN/SFRP2/LTBP1/TWSG1/LDLRAD4/TGFB3/HTRA1/FBN1/WNT5A/GREM1/PMEPA1/SKIL/SFRP1	13	geneontology_Biological_Process	0.010833	Up
GO:0070304	GO:0070304	positive regulation of stress-activated protein kinase signaling cascade	16/1200	172/18866	0.0816	0.393	0.345	TNFRSF19/PAK1/WNT5A/TRAF5/ARL6IP5/SEMA3A/DUSP19/EPHA4/EIF2AK2/PLCB1/TRPV4/TGFB2/CD27/ERN2/GADD45A/RASGRP1	16	geneontology_Biological_Process	0.013333	Up
GO:0051346	GO:0051346	negative regulation of hydrolase activity	38/1200	473/18866	0.0819	0.394	0.346	SYTL2/SFRP2/COL6A3/CSRNP3/PLA2R1/MDM2/SERPINI1/PLN/SERPINI2/SERPINF1/PPP1R14C/DLG2/SERPIND1/LEF1/ITIH5/HGF/LXN/SERPINB5/BBS4/CEP192/PZP/BIRC3/RPS6KA3/COL28A1/SPOCK3/ROCK1/PI15/TGFB2/SERPINE2/IQGAP2/CD27/C4B/SERPINB3/SERPINB13/PPP1R36/PTN/LTF/WFDC2	38	geneontology_Biological_Process	0.031667	Up
GO:0033628	GO:0033628	regulation of cell adhesion mediated by integrin	6/1200	48/18866	0.0824	0.395	0.347	SFRP2/FERMT1/IFT74/CXCL13/TGFB2/PIK3CG	6	geneontology_Biological_Process	0.005	Up
GO:0042461	GO:0042461	photoreceptor cell development	6/1200	48/18866	0.0824	0.395	0.347	THY1/RPGRIP1L/CEP290/RP1/BBS4/AHI1	6	geneontology_Biological_Process	0.005	Up
GO:0055010	GO:0055010	ventricular cardiac muscle tissue morphogenesis	6/1200	48/18866	0.0824	0.395	0.347	BMPR1A/DSP/PTCD2/FGFR2/TGFB2/RYR2	6	geneontology_Biological_Process	0.005	Up
GO:0055023	GO:0055023	positive regulation of cardiac muscle tissue growth	6/1200	48/18866	0.0824	0.395	0.347	BMPR1A/CCNB1/AKAP6/IGF1/MEF2C/FGFR2	6	geneontology_Biological_Process	0.005	Up
GO:0006699	GO:0006699	bile acid biosynthetic process	5/1200	37/18866	0.0833	0.397	0.349	OSBPL3/OSBPL6/SLC27A2/BAAT/CYP39A1	5	geneontology_Biological_Process	0.004167	Up
GO:0009167	GO:0009167	purine ribonucleoside monophosphate metabolic process	5/1200	37/18866	0.0833	0.397	0.349	NT5E/AMPD1/DLG2/AK9/LRGUK	5	geneontology_Biological_Process	0.004167	Up
GO:0032941	GO:0032941	secretion by tissue	5/1200	37/18866	0.0833	0.397	0.349	SYTL2/STK39/AGR2/AQP5/SLC4A5	5	geneontology_Biological_Process	0.004167	Up
GO:0060428	GO:0060428	lung epithelium development	5/1200	37/18866	0.0833	0.397	0.349	NFIB/FGFR2/AGR2/FOXJ1/FGF7	5	geneontology_Biological_Process	0.004167	Up
GO:0086010	GO:0086010	membrane depolarization during action potential	5/1200	37/18866	0.0833	0.397	0.349	ANK2/SLMAP/CACNA2D1/SLC8A1/ATP1A2	5	geneontology_Biological_Process	0.004167	Up
GO:0120254	GO:0120254	olefinic compound metabolic process	12/1200	121/18866	0.0837	0.399	0.35	ALDH1A3/BMP5/GSTA1/HPGDS/SRD5A2/FAAH2/BCO2/CYP2J2/ALOX15/PTGDS/DHRS9/CYP2F1	12	geneontology_Biological_Process	0.01	Up
GO:0050954	GO:0050954	sensory perception of mechanical stimulus	16/1200	173/18866	0.0848	0.404	0.355	COL1A1/CXCL12/SLITRK6/GSDME/HTR2A/PPIP5K2/ITGA2/PIEZO2/ATP8B1/CASP3/SIX1/EYA1/SERPINE2/KIT/MYO6/LRTOMT	16	geneontology_Biological_Process	0.013333	Up
GO:0007043	GO:0007043	cell-cell junction assembly	14/1200	147/18866	0.0851	0.405	0.356	ANK2/CLDN1/CDHR3/NPHP1/POF1B/CLDN16/CDH6/ECT2/TRPV4/ROCK1/CDH11/FRMPD2/CLDN8/CLDN2	14	geneontology_Biological_Process	0.011667	Up
GO:0006949	GO:0006949	syncytium formation	7/1200	60/18866	0.0853	0.405	0.356	PTGFRN/MYOF/CDON/ADAM12/SCGB3A1/NFATC2/GDF15	7	geneontology_Biological_Process	0.005833	Up
GO:0061098	GO:0061098	positive regulation of protein tyrosine kinase activity	7/1200	60/18866	0.0853	0.405	0.356	CD24/BTC/GREM1/FBXW7/EPHA4/ALKAL1/STAP1	7	geneontology_Biological_Process	0.005833	Up
GO:0009123	GO:0009123	nucleoside monophosphate metabolic process	8/1200	72/18866	0.086	0.408	0.358	NT5E/AMPD1/DLG2/RAD50/TYMS/AK9/AK7/LRGUK	8	geneontology_Biological_Process	0.006667	Up
GO:1904427	GO:1904427	positive regulation of calcium ion transmembrane transport	8/1200	72/18866	0.086	0.408	0.358	THY1/ANK2/FGF14/AKAP6/CACNA2D1/PKD2/RYR2/APLNR	8	geneontology_Biological_Process	0.006667	Up
GO:0021510	GO:0021510	spinal cord development	11/1200	109/18866	0.0863	0.408	0.359	SOX4/DYNC2H1/ROBO2/VLDLR/IFT172/PKD2/TCTN1/INTU/PLXDC1/PTBP2/PTN	11	geneontology_Biological_Process	0.009167	Up
GO:0021761	GO:0021761	limbic system development	11/1200	109/18866	0.0863	0.408	0.359	BBS2/NRP2/ALDH1A3/MDK/UBA6/LEF1/BBS4/SEMA3A/CASP3/FGFR2/ATP1A2	11	geneontology_Biological_Process	0.009167	Up
GO:0007204	GO:0007204	positive regulation of cytosolic calcium ion concentration	27/1200	322/18866	0.0867	0.41	0.36	CD24/THY1/ANK2/CYSLTR1/DMD/ITGAV/PLN/AKAP6/HTR2A/CACNA2D1/MYO5A/CASQ2/SLC8A1/PKD2/CD38/CXCL13/TRPV4/CD4/PIK3CG/RYR2/APLNR/GPR174/ATP1A2/TRPC6/MS4A1/AVPR1A/TACR1	27	geneontology_Biological_Process	0.0225	Up
GO:1901654	GO:1901654	response to ketone	18/1200	200/18866	0.0867	0.41	0.36	TRERF1/CLDN1/TGFB3/TNC/PLN/SERPINF1/ATP2B1/PRKAA2/SPP1/MAOB/TYMS/CD38/FBXO32/TGFB2/DSG2/AVPR1A/PTN/SFRP1	18	geneontology_Biological_Process	0.015	Up
GO:0048639	GO:0048639	positive regulation of developmental growth	17/1200	187/18866	0.0875	0.411	0.361	CXCL12/PAK1/BBS2/BMPR1A/CCNB1/CRABP2/ADNP/AKAP6/BBS4/IGF1/IL7/MEF2C/FGFR2/PLCB1/AGR2/MAP1B/PLS1	17	geneontology_Biological_Process	0.014167	Up
GO:0045471	GO:0045471	response to ethanol	12/1200	122/18866	0.0877	0.411	0.361	TP53INP1/CLDN1/UGT1A1/TNC/EPS8/MAOB/TYMS/ADH7/FGFR2/KCNMB1/GGH/CD27	12	geneontology_Biological_Process	0.01	Up
GO:0051928	GO:0051928	positive regulation of calcium ion transport	12/1200	122/18866	0.0877	0.411	0.361	THY1/ANK2/CXCL12/FGF14/ATP2B1/AKAP6/CACNA2D1/PKD2/CD4/RYR2/APLNR/TRPC6	12	geneontology_Biological_Process	0.01	Up
GO:0046939	GO:0046939	nucleotide phosphorylation	13/1200	135/18866	0.0885	0.411	0.361	PGM2L1/HTR2A/PRKAA2/IGF1/NME7/OGT/AK9/NUP107/AK7/NME5/SLC4A4/ENO4/NME9	13	geneontology_Biological_Process	0.010833	Up
GO:0120162	GO:0120162	positive regulation of cold-induced thermogenesis	10/1200	97/18866	0.0886	0.411	0.361	DIO2/ALMS1/OMA1/MFAP2/SLN/PDGFC/OGT/LCN2/GATM/IRF4	10	geneontology_Biological_Process	0.008333	Up
GO:1990823	GO:1990823	response to leukemia inhibitory factor	10/1200	97/18866	0.0886	0.411	0.361	KDM5B/NRP2/ARID5B/WDR35/EFHC2/EPS8/SMARCA5/ADAM23/HNRNPU/RNMT	10	geneontology_Biological_Process	0.008333	Up
GO:1990830	GO:1990830	cellular response to leukemia inhibitory factor	10/1200	97/18866	0.0886	0.411	0.361	KDM5B/NRP2/ARID5B/WDR35/EFHC2/EPS8/SMARCA5/ADAM23/HNRNPU/RNMT	10	geneontology_Biological_Process	0.008333	Up
GO:0034767	GO:0034767	positive regulation of ion transmembrane transport	15/1200	161/18866	0.0886	0.411	0.361	THY1/ANK2/FGF14/DMD/STK39/AKAP9/AKAP6/CACNA2D1/ATPSCKMT/PKD2/ABCB1/KCNMB1/RYR2/APLNR/TRPC6	15	geneontology_Biological_Process	0.0125	Up
GO:0061572	GO:0061572	actin filament bundle organization	15/1200	161/18866	0.0886	0.411	0.361	SYNPO2/PAK1/DPYSL3/TGFB3/PFN2/ALMS1/LIMA1/MET/ADD3/BBS4/EPS8/ROCK1/CCDC88A/PLS1/SFRP1	15	geneontology_Biological_Process	0.0125	Up
GO:0043523	GO:0043523	regulation of neuron apoptotic process	19/1200	214/18866	0.0887	0.411	0.361	TRIM2/TGFB3/MDK/MYB/SIX4/OXR1/ADNP/CHL1/MSH2/ATM/FBXW7/MEF2C/CASP3/SIX1/GCLC/ROCK1/TGFB2/PTPRZ1/NDNF	19	geneontology_Biological_Process	0.015833	Up
GO:0002067	GO:0002067	glandular epithelial cell differentiation	6/1200	49/18866	0.0891	0.411	0.361	TP63/WNT5A/BMP5/RFX3/FGFR2/AGR2	6	geneontology_Biological_Process	0.005	Up
GO:0048641	GO:0048641	regulation of skeletal muscle tissue development	6/1200	49/18866	0.0891	0.411	0.361	CDON/SIX4/MYOCD/MEF2C/SIX1/NR1D2	6	geneontology_Biological_Process	0.005	Up
GO:0061647	GO:0061647	histone H3-K9 modification	6/1200	49/18866	0.0891	0.411	0.361	ATRX/MYB/MECOM/SETDB2/NAP1L2/CHEK1	6	geneontology_Biological_Process	0.005	Up
GO:0086009	GO:0086009	membrane repolarization	6/1200	49/18866	0.0891	0.411	0.361	ANK2/AKAP9/AKAP6/CACNA2D1/CASQ2/ATP1A2	6	geneontology_Biological_Process	0.005	Up
GO:0002021	GO:0002021	response to dietary excess	4/1200	27/18866	0.0892	0.411	0.361	OMA1/RMI1/TRPV4/GDF15	4	geneontology_Biological_Process	0.003333	Up
GO:0010996	GO:0010996	response to auditory stimulus	4/1200	27/18866	0.0892	0.411	0.361	SLITRK6/MDK/ATP1A2/PTN	4	geneontology_Biological_Process	0.003333	Up
GO:0015949	GO:0015949	nucleobase-containing small molecule interconversion	4/1200	27/18866	0.0892	0.411	0.361	RRM2B/TYMS/AK9/AK7	4	geneontology_Biological_Process	0.003333	Up
GO:0033081	GO:0033081	regulation of T cell differentiation in thymus	4/1200	27/18866	0.0892	0.411	0.361	SOS1/TESPA1/RASGRP1/FOXJ1	4	geneontology_Biological_Process	0.003333	Up
GO:1901623	GO:1901623	regulation of lymphocyte chemotaxis	4/1200	27/18866	0.0892	0.411	0.361	CXCL14/STK39/WNT5A/CXCL13	4	geneontology_Biological_Process	0.003333	Up
GO:0003184	GO:0003184	pulmonary valve morphogenesis	3/1200	17/18866	0.0896	0.411	0.361	ROBO1/ROBO2/TGFB2	3	geneontology_Biological_Process	0.0025	Up
GO:0006957	GO:0006957	complement activation, alternative pathway	3/1200	17/18866	0.0896	0.411	0.361	CFH/SUSD4/CFB	3	geneontology_Biological_Process	0.0025	Up
GO:0007096	GO:0007096	regulation of exit from mitosis	3/1200	17/18866	0.0896	0.411	0.361	CDC14B/KNTC1/ANLN	3	geneontology_Biological_Process	0.0025	Up
GO:0010819	GO:0010819	regulation of T cell chemotaxis	3/1200	17/18866	0.0896	0.411	0.361	STK39/WNT5A/CXCL13	3	geneontology_Biological_Process	0.0025	Up
GO:0030889	GO:0030889	negative regulation of B cell proliferation	3/1200	17/18866	0.0896	0.411	0.361	TNFRSF21/ATM/CASP3	3	geneontology_Biological_Process	0.0025	Up
GO:0031000	GO:0031000	response to caffeine	3/1200	17/18866	0.0896	0.411	0.361	CASQ2/SLC8A1/RYR2	3	geneontology_Biological_Process	0.0025	Up
GO:0045986	GO:0045986	negative regulation of smooth muscle contraction	3/1200	17/18866	0.0896	0.411	0.361	GUCY1A1/ARHGAP42/KCNMA1	3	geneontology_Biological_Process	0.0025	Up
GO:0046068	GO:0046068	cGMP metabolic process	3/1200	17/18866	0.0896	0.411	0.361	GUCY1A1/PDE5A/PDE1A	3	geneontology_Biological_Process	0.0025	Up
GO:0046851	GO:0046851	negative regulation of bone remodeling	3/1200	17/18866	0.0896	0.411	0.361	GREM1/CD38/SFRP1	3	geneontology_Biological_Process	0.0025	Up
GO:0070206	GO:0070206	protein trimerization	3/1200	17/18866	0.0896	0.411	0.361	COL1A2/STEAP4/SCARA5	3	geneontology_Biological_Process	0.0025	Up
GO:0071850	GO:0071850	mitotic cell cycle arrest	3/1200	17/18866	0.0896	0.411	0.361	FAP/CDC14B/GADD45A	3	geneontology_Biological_Process	0.0025	Up
GO:0090336	GO:0090336	positive regulation of brown fat cell differentiation	3/1200	17/18866	0.0896	0.411	0.361	SIX1/NAPEPLD/HNRNPU	3	geneontology_Biological_Process	0.0025	Up
GO:0098877	GO:0098877	neurotransmitter receptor transport to plasma membrane	3/1200	17/18866	0.0896	0.411	0.361	MAPK10/CLSTN1/SNAP25	3	geneontology_Biological_Process	0.0025	Up
GO:0098969	GO:0098969	neurotransmitter receptor transport to postsynaptic membrane	3/1200	17/18866	0.0896	0.411	0.361	MAPK10/CLSTN1/SNAP25	3	geneontology_Biological_Process	0.0025	Up
GO:1902992	GO:1902992	negative regulation of amyloid precursor protein catabolic process	3/1200	17/18866	0.0896	0.411	0.361	CLU/IGF1/ROCK1	3	geneontology_Biological_Process	0.0025	Up
GO:1904948	GO:1904948	midbrain dopaminergic neuron differentiation	3/1200	17/18866	0.0896	0.411	0.361	SFRP2/WNT5A/SFRP1	3	geneontology_Biological_Process	0.0025	Up
GO:0031110	GO:0031110	regulation of microtubule polymerization or depolymerization	9/1200	85/18866	0.0905	0.413	0.363	PAK1/TOGARAM1/CKAP2/AKAP9/MAP1A/MET/TRPV4/TPX2/MAP1B	9	geneontology_Biological_Process	0.0075	Up
GO:0043297	GO:0043297	apical junction assembly	9/1200	85/18866	0.0905	0.413	0.363	CLDN1/NPHP1/POF1B/CLDN16/ECT2/ROCK1/FRMPD2/CLDN8/CLDN2	9	geneontology_Biological_Process	0.0075	Up
GO:0045844	GO:0045844	positive regulation of striated muscle tissue development	9/1200	85/18866	0.0905	0.413	0.363	CDON/BMPR1A/CCNB1/AKAP6/MYOCD/GREM1/IGF1/MEF2C/FGFR2	9	geneontology_Biological_Process	0.0075	Up
GO:0048636	GO:0048636	positive regulation of muscle organ development	9/1200	85/18866	0.0905	0.413	0.363	CDON/BMPR1A/CCNB1/AKAP6/MYOCD/GREM1/IGF1/MEF2C/FGFR2	9	geneontology_Biological_Process	0.0075	Up
GO:0070509	GO:0070509	calcium ion import	9/1200	85/18866	0.0905	0.413	0.363	CXCL12/PLN/ATP2A2/CACNA2D1/SLN/SLC8A1/PKD2/TRPV4/MS4A1	9	geneontology_Biological_Process	0.0075	Up
GO:0072527	GO:0072527	pyrimidine-containing compound metabolic process	9/1200	85/18866	0.0905	0.413	0.363	NT5E/ENPP3/TET1/APOBEC3C/NME7/TYMS/NME5/APOBEC3D/NME9	9	geneontology_Biological_Process	0.0075	Up
GO:0009141	GO:0009141	nucleoside triphosphate metabolic process	11/1200	110/18866	0.0907	0.413	0.363	RAB23/RRM2B/SLC25A12/ENPP3/ATPSCKMT/NME7/TYMS/AK9/AK7/NME5/NME9	11	geneontology_Biological_Process	0.009167	Up
GO:0007223	GO:0007223	Wnt signaling pathway, calcium modulating pathway	5/1200	38/18866	0.0911	0.414	0.364	FZD3/WNT5A/LEF1/FZD6/PLCB1	5	geneontology_Biological_Process	0.004167	Up
GO:0045880	GO:0045880	positive regulation of smoothened signaling pathway	5/1200	38/18866	0.0911	0.414	0.364	PRRX1/DYNC2H1/IFT172/INTU/SFRP1	5	geneontology_Biological_Process	0.004167	Up
GO:0060306	GO:0060306	regulation of membrane repolarization	5/1200	38/18866	0.0911	0.414	0.364	ANK2/AKAP9/AKAP6/CACNA2D1/CASQ2	5	geneontology_Biological_Process	0.004167	Up
GO:1901186	GO:1901186	positive regulation of ERBB signaling pathway	5/1200	38/18866	0.0911	0.414	0.364	BTC/SOS1/FBXW7/AGR2/CCDC88A	5	geneontology_Biological_Process	0.004167	Up
GO:0051310	GO:0051310	metaphase plate congression	7/1200	61/18866	0.0913	0.414	0.364	GEM/CCNB1/FAM83D/CENPF/CENPC/NUF2/HNRNPU	7	geneontology_Biological_Process	0.005833	Up
GO:2000756	GO:2000756	regulation of peptidyl-lysine acetylation	7/1200	61/18866	0.0913	0.414	0.364	SOX4/MYOCD/PRKAA2/EID1/RPS6KA5/NAP1L2/CHEK1	7	geneontology_Biological_Process	0.005833	Up
GO:0072078	GO:0072078	nephron tubule morphogenesis	8/1200	73/18866	0.0915	0.414	0.364	LGR4/SIX4/GREM1/PKD2/AHI1/SIX1/FAT4/EYA1	8	geneontology_Biological_Process	0.006667	Up
GO:0072401	GO:0072401	signal transduction involved in DNA integrity checkpoint	8/1200	73/18866	0.0915	0.414	0.364	MDM2/SOX4/CCNB1/CDC14B/ATM/PLK2/CHEK1/GADD45A	8	geneontology_Biological_Process	0.006667	Up
GO:0072422	GO:0072422	signal transduction involved in DNA damage checkpoint	8/1200	73/18866	0.0915	0.414	0.364	MDM2/SOX4/CCNB1/CDC14B/ATM/PLK2/CHEK1/GADD45A	8	geneontology_Biological_Process	0.006667	Up
GO:1903779	GO:1903779	regulation of cardiac conduction	8/1200	73/18866	0.0915	0.414	0.364	ANK2/ATP2A2/ATP2B1/CASQ2/SLC8A1/ABCC9/RYR2/ATP1A2	8	geneontology_Biological_Process	0.006667	Up
GO:0010921	GO:0010921	regulation of phosphatase activity	16/1200	175/18866	0.0917	0.414	0.364	SYTL2/CSRNP3/RCAN2/PPP1R14C/DLG2/ITGA2/RCAN3/CEP192/SLC39A10/MEF2C/EIF2AK2/ROCK1/TGFB2/PPP1R42/PPP1R36/PTN	16	geneontology_Biological_Process	0.013333	Up
GO:0048675	GO:0048675	axon extension	12/1200	123/18866	0.0919	0.415	0.364	DCLK1/SEMA3C/CXCL12/PAK1/NRP2/ADNP/HSP90AA1/WNT5A/SEMA3D/SEMA3A/PLXNA4/MAP1B	12	geneontology_Biological_Process	0.01	Up
GO:0008016	GO:0008016	regulation of heart contraction	22/1200	256/18866	0.0932	0.42	0.369	ANK2/DMD/MDM2/PDE5A/PLN/ATP2A2/AKAP9/ATP2B1/CACNA2D1/DES/CASQ2/SLC8A1/SEMA3A/DSP/ABCC9/TGFB2/CYP2J2/PIK3CG/RYR2/DSG2/ATP1A2/AVPR1A	22	geneontology_Biological_Process	0.018333	Up
GO:0061387	GO:0061387	regulation of extent of cell growth	11/1200	111/18866	0.0952	0.429	0.377	SEMA3C/CXCL12/PAK1/CRABP2/ADNP/WNT5A/SEMA3D/SPP1/SEMA3A/PLXNA4/MAP1B	11	geneontology_Biological_Process	0.009167	Up
GO:1901863	GO:1901863	positive regulation of muscle tissue development	9/1200	86/18866	0.0956	0.43	0.378	CDON/BMPR1A/CCNB1/AKAP6/MYOCD/GREM1/IGF1/MEF2C/FGFR2	9	geneontology_Biological_Process	0.0075	Up
GO:0010718	GO:0010718	positive regulation of epithelial to mesenchymal transition	6/1200	50/18866	0.0961	0.43	0.378	COL1A1/TGFB3/MDK/LEF1/TGFB2/SERPINB3	6	geneontology_Biological_Process	0.005	Up
GO:0045981	GO:0045981	positive regulation of nucleotide metabolic process	6/1200	50/18866	0.0961	0.43	0.378	SLC25A12/HTR2A/ATPSCKMT/PRKAA2/IGF1/SLC4A4	6	geneontology_Biological_Process	0.005	Up
GO:0050873	GO:0050873	brown fat cell differentiation	6/1200	50/18866	0.0961	0.43	0.378	DIO2/FTO/SIX1/NAPEPLD/TRPV4/HNRNPU	6	geneontology_Biological_Process	0.005	Up
GO:1900544	GO:1900544	positive regulation of purine nucleotide metabolic process	6/1200	50/18866	0.0961	0.43	0.378	SLC25A12/HTR2A/ATPSCKMT/PRKAA2/IGF1/SLC4A4	6	geneontology_Biological_Process	0.005	Up
GO:1904707	GO:1904707	positive regulation of vascular associated smooth muscle cell proliferation	6/1200	50/18866	0.0961	0.43	0.378	PAK1/MDM2/BMPR1A/IGF1/MMP2/IGFBP5	6	geneontology_Biological_Process	0.005	Up
GO:2000725	GO:2000725	regulation of cardiac muscle cell differentiation	6/1200	50/18866	0.0961	0.43	0.378	PAK1/AKAP6/MYOCD/GREM1/IGF1/MEF2C	6	geneontology_Biological_Process	0.005	Up
GO:0001736	GO:0001736	establishment of planar polarity	12/1200	124/18866	0.0962	0.43	0.378	SFRP2/CPLANE1/TP63/CTHRC1/FZD3/RPGRIP1L/WNT5A/FZD6/INTU/EXOC5/RSPO3/SFRP1	12	geneontology_Biological_Process	0.01	Up
GO:0007164	GO:0007164	establishment of tissue polarity	12/1200	124/18866	0.0962	0.43	0.378	SFRP2/CPLANE1/TP63/CTHRC1/FZD3/RPGRIP1L/WNT5A/FZD6/INTU/EXOC5/RSPO3/SFRP1	12	geneontology_Biological_Process	0.01	Up
GO:0072395	GO:0072395	signal transduction involved in cell cycle checkpoint	8/1200	74/18866	0.0972	0.434	0.382	MDM2/SOX4/CCNB1/CDC14B/ATM/PLK2/CHEK1/GADD45A	8	geneontology_Biological_Process	0.006667	Up
GO:0030098	GO:0030098	lymphocyte differentiation	30/1200	368/18866	0.0975	0.435	0.382	MDK/SOX4/DOCK10/MYB/VCAM1/ITGA4/SOS1/LEF1/MSH2/ATM/HMGB3/IL7/ATP11C/CD28/FGL2/NFATC2/ZBTB1/CD4/CD27/TESPA1/KIT/IKZF3/CR2/RASGRP1/FOXJ1/IRF4/MS4A1/CD79A/SFRP1/CD2	30	geneontology_Biological_Process	0.025	Up
GO:0010959	GO:0010959	regulation of metal ion transport	32/1200	396/18866	0.0975	0.435	0.382	THY1/ANK2/CXCL12/FGF14/GEM/DMD/STK39/SLMAP/PLN/AKAP9/ATP2B1/AKAP6/THADA/HTR2A/CACNA2D1/MYO5A/SLN/CASQ2/KCNRG/CNTN1/SLC8A1/PKD2/EFHB/KCNMB1/CD4/PIK3CG/SERPINE2/RYR2/APLNR/ATP1A2/BPIFA1/TRPC6	32	geneontology_Biological_Process	0.026667	Up
GO:0006929	GO:0006929	substrate-dependent cell migration	4/1200	28/18866	0.099	0.437	0.384	ROBO1/CD2AP/ITGA2/MYH10	4	geneontology_Biological_Process	0.003333	Up
GO:0006972	GO:0006972	hyperosmotic response	4/1200	28/18866	0.099	0.437	0.384	CLDN1/MAPK10/TRPV4/SLC12A2	4	geneontology_Biological_Process	0.003333	Up
GO:0010458	GO:0010458	exit from mitosis	4/1200	28/18866	0.099	0.437	0.384	CDC14B/KNTC1/ANLN/EPS8	4	geneontology_Biological_Process	0.003333	Up
GO:0042044	GO:0042044	fluid transport	4/1200	28/18866	0.099	0.437	0.384	HAS2/SLC4A11/AQP5/AQP3	4	geneontology_Biological_Process	0.003333	Up
GO:0051647	GO:0051647	nucleus localization	4/1200	28/18866	0.099	0.437	0.384	PCM1/SYNE2/CLMN/MYH10	4	geneontology_Biological_Process	0.003333	Up
GO:0051883	GO:0051883	killing of cells in other organism involved in symbiotic interaction	4/1200	28/18866	0.099	0.437	0.384	CFHR1/CFHR2/KRT6A/CXCL6	4	geneontology_Biological_Process	0.003333	Up
GO:0080111	GO:0080111	DNA demethylation	4/1200	28/18866	0.099	0.437	0.384	FTO/TET1/APOBEC3C/APOBEC3D	4	geneontology_Biological_Process	0.003333	Up
GO:1902668	GO:1902668	negative regulation of axon guidance	4/1200	28/18866	0.099	0.437	0.384	SEMA3C/WNT5A/SEMA3D/SEMA3A	4	geneontology_Biological_Process	0.003333	Up
GO:1905063	GO:1905063	regulation of vascular associated smooth muscle cell differentiation	4/1200	28/18866	0.099	0.437	0.384	PDCD4/MYOCD/NFATC2/KIT	4	geneontology_Biological_Process	0.003333	Up
GO:0051607	GO:0051607	defense response to virus	22/1200	258/18866	0.0991	0.437	0.384	SLFN13/TRIM22/TSPAN6/IL33/HTRA1/ELMOD2/APOBEC3C/TRAF3IP1/BIRC3/EIF2AK2/FGL2/RNASEL/APOBEC3D/ABCC9/FAM111A/MMP12/CD207/GBP3/DDX1/BPIFA1/AIM2/IFI44L	22	geneontology_Biological_Process	0.018333	Up
GO:0009163	GO:0009163	nucleoside biosynthetic process	5/1200	39/18866	0.0993	0.437	0.384	NT5E/PRTFDC1/NME7/NME5/NME9	5	geneontology_Biological_Process	0.004167	Up
GO:0030866	GO:0030866	cortical actin cytoskeleton organization	5/1200	39/18866	0.0993	0.437	0.384	ANLN/ECT2/ROCK1/KIF23/PLS1	5	geneontology_Biological_Process	0.004167	Up
GO:0034205	GO:0034205	amyloid-beta formation	5/1200	39/18866	0.0993	0.437	0.384	CLU/IGF1/EPHA4/CASP3/ROCK1	5	geneontology_Biological_Process	0.004167	Up
GO:0086091	GO:0086091	regulation of heart rate by cardiac conduction	5/1200	39/18866	0.0993	0.437	0.384	ANK2/AKAP9/CACNA2D1/DSP/DSG2	5	geneontology_Biological_Process	0.004167	Up
GO:1902116	GO:1902116	negative regulation of organelle assembly	5/1200	39/18866	0.0993	0.437	0.384	CEP97/ODF2L/CCP110/MDM1/MAK	5	geneontology_Biological_Process	0.004167	Up
GO:1904706	GO:1904706	negative regulation of vascular associated smooth muscle cell proliferation	5/1200	39/18866	0.0993	0.437	0.384	TGFB3/PDCD4/MYOCD/MEF2C/CNN1	5	geneontology_Biological_Process	0.004167	Up
GO:0045861	GO:0045861	negative regulation of proteolysis	30/1200	369/18866	0.1	0.44	0.386	SFRP2/COL6A3/MDM2/SERPINI1/SERPINI2/SERPINF1/MAP1A/SERPIND1/LEF1/ITIH5/HGF/LXN/SERPINB5/PZP/EPHA4/BIRC3/OGT/DERL3/RPS6KA3/COL28A1/SPOCK3/ROCK1/PI15/SERPINE2/CD27/C4B/SERPINB3/SERPINB13/LTF/WFDC2	30	geneontology_Biological_Process	0.025	Up
GO:0046330	GO:0046330	positive regulation of JNK cascade	13/1200	138/18866	0.101	0.443	0.389	TNFRSF19/PAK1/WNT5A/TRAF5/SEMA3A/DUSP19/EPHA4/PLCB1/TRPV4/CD27/ERN2/GADD45A/RASGRP1	13	geneontology_Biological_Process	0.010833	Up
[truncated: 3,966 more rows]

## Sheet: S3
Supplementary Table 3: Weighted gene co-expression network analysis modules associated with IPF
[truncated: 1,446 more rows]

## Sheet: S4
Supplementary Table 4: Compilation of immune-related and gut microbiota-associated genes
[truncated: 2,484 more rows]

[truncated: 13 more sheets: S5, S6, S7, S8, S9, S10, S11, S12, S13, F1, F2, F3, F4]
